# Supplementary material for: The role of exosomal lncRNAs in mediating apoptosis and inflammation in UV-induced skin photoaging
Source: Front Cell Dev Biol. 2025 Apr 14;13:1538197. doi: 10.3389/fcell.2025.1538197 (PMC12034729; doi:10.3389/fcell.2025.1538197)
Supplement: Supplementary file 1 [file Table1.xlsx]

## Sheet: Supplementary Table S1
Supplementary Table S1. Differentially Expressed Genes in Exosomes from UV-Treated and Control Groups
Geneid	Chr	Dbxref	baseMean	Geneid	log2FoldChange	pvalue	padj	C1	C2	C3	C4	C5	T1	T2	T3	T4	T5
LOC120100588	Chr2	GeneID:120100588	450.952	LOC120100588	12.6248	4.10753e-28	8.97404e-25	0	0	0	0	0	219.598	1511.61	252.539	1007.31	1518.46
LOC103691627	Chr2	GeneID:103691627,RGD:9242875	186.751	LOC103691627	10.7753	5.97249e-23	5.87185e-20	0	0	0	0.788363	0	294.38	464.526	126.789	303.319	677.709
Fgfbp1	Chr14	GeneID:64535,RGD:621211	11436.9	Fgfbp1	9.8969	8.86296e-28	1.74272e-24	92.9662	10.2877	7.10073	9.46036	1.37161	7760.72	77202.7	7206.19	7961.1	14117
Retnlg	Chr11	GeneID:288135,RGD:727934	917.344	Retnlg	9.47678	5.31172e-09	1.4942e-07	4.70715	0	4.51864	2.36509	1.37161	0	382.663	203.694	2073.02	6501.1
Nkg7	Chr1	GeneID:171062,RGD:621523	491.525	Nkg7	9.32448	2.01717e-33	5.66624e-30	5.88394	1.3717	0	1.57673	0	1003.03	896.688	415.702	591.267	1999.73
Cd8a	Chr4	GeneID:24930,RGD:2316	569.27	Cd8a	9.04717	1.78133e-22	1.58503e-19	4.70715	0	1.29104	3.15345	2.05742	33.2365	2762.41	366.857	1482.78	1036.21
LOC120100589	Chr2	GeneID:120100589	1229.04	LOC120100589	8.91466	9.35708e-36	4.59971e-32	0	1.3717	16.7835	1.57673	4.80065	1667.76	3297.37	1125.51	2182.67	3992.59
Rnf113a1	ChrX	GeneID:313450,RGD:1359693	70.1062	Rnf113a1	8.78254	1.53834e-07	2.70074e-06	0	0	0.645521	0.788363	0	2.37403	190.38	72.7478	0	434.127
RGD1562525	Chr12	GeneID:363899,RGD:1562525	149.923	RGD1562525	8.42985	4.4743e-11	2.6029e-09	2.35357	0	0	2.36509	0	183.988	182.764	1.03925	358.654	768.07
Cfb	Chr20	GeneID:294257,RGD:2204	1863.83	Cfb	8.34153	2.36996e-34	9.3201e-31	37.6572	4.11509	3.2276	7.88363	6.17226	3298.72	8395.74	3469.03	1342.39	2073.4
Fut1	Chr1	GeneID:81919,RGD:2638	1437.74	Fut1	8.20393	1.64222e-30	4.03636e-27	7.06072	6.17264	12.9104	7.09527	15.0878	925.873	9248.64	2720.77	633.281	800.482
Il18bp	Chr1	GeneID:84388,RGD:620042	295.264	Il18bp	8.06145	3.825e-40	7.5211e-36	4.70715	0	1.29104	1.57673	4.11484	738.325	523.544	625.631	320.739	732.712
Gzmb	Chr15	GeneID:171528,RGD:620018	586.004	Gzmb	7.94152	9.40834e-08	1.76523e-06	9.4143	0	10.3283	0	4.11484	1157.34	477.853	2.07851	947.871	3251.04
Paep	Chr3	GeneID:100169711,RGD:2293817	4957.23	Paep	7.90894	1.86051e-08	4.38123e-07	0	104.249	3.87312	93.0269	4.11484	5740.41	34871.8	6444.42	740.877	1569.53
LOC100912361	Chr7	GeneID:100912361,RGD:6487239	25.5116	LOC100912361	7.89944	7.53356e-06	7.82941e-05	0	0	0.645521	0	0	0	89.4784	86.2581	74.805	3.92875
LOC108348105	Chr3	GeneID:108348105,RGD:11497057	2536.02	LOC108348105	7.84324	5.31692e-07	7.95031e-06	9.4143	75.4434	5.16417	4.73018	15.0878	2161.56	19108.4	3445.13	0	535.292
Tmem203	Chr3	GeneID:311800,RGD:1306304	179.317	Tmem203	7.78606	1.35388e-24	1.77476e-21	3.53036	1.3717	0.645521	3.15345	0	316.934	706.308	137.182	410.915	213.135
LOC102550512	Chr2	GeneID:102550512,RGD:7527473	3689.11	LOC102550512	7.7391	1.02577e-08	2.59365e-07	85.9055	1.3717	83.2722	1.57673	0	2482.05	8268.18	2469.27	8367.91	15131.6
Scd	Chr1	GeneID:246074,RGD:621176	32880.1	Scd	7.69186	5.9685e-23	5.87185e-20	876.707	141.971	77.4625	358.705	128.932	46839.7	205755	47238.3	10353.8	17031.1
Ear1	Chr15	GeneID:100361909,RGD:2324564	32.1846	Ear1	7.65548	2.94147e-05	0.000255695	0	1.3717	0	0	0	33.2365	112.324	0	2.04945	172.865
Ltb	Chr20	GeneID:361795,RGD:1303162	504.362	Ltb	7.61525	5.58748e-11	3.08614e-09	2.35357	13.0311	7.74625	1.57673	0.685807	5.93509	36.1721	133.025	991.935	3851.16
Igflr1	Chr1	GeneID:499126,RGD:1563574	90.8236	Igflr1	7.61389	2.03928e-08	4.75099e-07	3.53036	0	0	1.57673	0	527.036	154.207	209.929	4.0989	7.8575
Lce3e	Chr2	GeneID:100361951,RGD:2319129	1215.92	Lce3e	7.60836	0.000184758	0.00122444	62.3697	0	0	0	0	1568.05	4133.14	1204.5	1948	3243.18
Krtap26-1	Chr11	GeneID:684589,RGD:1589096	58.0065	Krtap26-1	7.60192	0.0107573	0.0335589	0	0	0	1.57673	1.37161	473.62	0	0	103.497	0
LOC681458	Chr1	GeneID:681458,RGD:1595370	40386.6	LOC681458	7.54834	2.99772e-18	1.3708e-15	736.669	115.223	100.056	1102.13	92.584	52221.6	275422	45891.4	8877.2	19306.9
LOC102552940	Chr2	GeneID:102552940,RGD:7733551	1928.53	LOC102552940	7.53142	2.50676e-09	7.91179e-08	58.8394	0	0.645521	43.36	1.37161	2028.61	6343.45	2509.8	3684.91	4614.31
Dhrs13	Chr10	GeneID:303275,RGD:1305508	1207.32	Dhrs13	7.52332	2.98384e-25	5.33375e-22	24.7125	13.717	3.2276	12.6138	11.6587	758.504	7255.36	2706.22	675.294	611.903
LOC120100585	Chr2	GeneID:120100585	10559.3	LOC120100585	7.44518	1.08755e-17	4.19306e-15	378.926	115.908	3.87312	100.122	4.80065	13454.8	25611.8	7903.53	22022.4	35997.2
LOC120100584	Chr2	GeneID:120100584	1131.15	LOC120100584	7.44475	6.68632e-16	1.801e-13	51.7786	0	10.3283	2.36509	1.37161	887.889	3099.38	1443.52	1971.57	3843.3
Il23a	Chr7	GeneID:155140,RGD:620873	1094.78	Il23a	7.3921	2.73728e-14	4.50401e-12	35.3036	2.05755	10.3283	10.2487	7.54388	26.1144	3356.39	103.925	3336.51	4059.38
Cxcl1	Chr14	GeneID:81503,RGD:619869	3219.34	Cxcl1	7.30562	6.8465e-07	9.90601e-06	38.834	65.8415	97.4736	0	0	1111.05	3720.02	1805.18	6170.9	19184.1
Nppb	Chr5	GeneID:25105,RGD:3194	236.797	Nppb	7.28267	7.17381e-10	2.71789e-08	8.23751	0	6.45521	0.788363	0	462.937	163.726	2.07851	710.135	1013.62
Sprr1b	Chr2	GeneID:685912,RGD:1587862	4837.93	Sprr1b	7.27603	1.04609e-07	1.93321e-06	249.479	55.5538	2.58208	3.15345	0	7942.33	12799.2	3296.51	9589.38	14441.1
RGD1559622	Chr2	GeneID:295071,RGD:1559622	69677.4	RGD1559622	7.20095	1.53298e-09	5.16146e-08	703.719	643.326	1438.22	1799.83	118.645	45112.6	559063	56486.6	10450.2	20957.9
Rdh7	Chr7	GeneID:360420,RGD:631370	13174.5	Rdh7	7.14159	1.99005e-21	1.44927e-18	185.932	61.7264	291.13	334.266	53.493	26248.5	81747.1	11737.3	3532.23	7553.02
Slpi	Chr3	GeneID:84386,RGD:621768	14498.7	Slpi	7.11701	4.43195e-09	1.28344e-07	671.946	194.095	162.671	4.73018	4.11484	6109.58	30567.3	5137.03	23321.7	78813.6
Mrgprg	Chr1	GeneID:309133,RGD:738044	184.798	Mrgprg	7.04727	0.00369366	0.0143166	7.06072	2.7434	2.58208	1.57673	0	0	557.812	1276.2	0	0
Lrtomt	Chr1	GeneID:308868,RGD:1561509	9.16562	Lrtomt	7.00655	0.00760161	0.0255331	0	0	0	0	0	0	0	47.8057	38.9396	4.91094
Cd209a	Chr12	GeneID:288375,RGD:1308239	606.286	Cd209a	6.98406	1.22409e-05	0.000119332	17.6518	6.85849	19.3656	2.36509	1.37161	3771.15	0	1993.29	244.909	5.89312
Olr105	Chr1	GeneID:293244,RGD:1333791	9.02086	Olr105	6.98281	0.0107594	0.03356	0	0	0	0	0	9.49614	3.80759	76.9048	0	0
Tnfrsf18	Chr5	GeneID:500598,RGD:1565872	716.455	Tnfrsf18	6.93152	9.187e-07	1.28026e-05	45.8947	2.05755	2.58208	0	8.22968	474.807	4056.99	7.27478	1047.27	1519.44
LOC102550257	Chr2	GeneID:102550257,RGD:7496120	10872.7	LOC102550257	6.91394	1.46378e-14	2.52476e-12	475.422	345.668	7.74625	60.704	5.48646	10300.9	23268.2	8474.08	22925.2	42863.6
Gjb4	Chr5	GeneID:117055,RGD:621829	4807.42	Gjb4	6.86107	7.5772e-06	7.8706e-05	118.856	4.80094	1.93656	284.599	0	8166.68	30076.2	5253.43	623.033	3544.71
LOC100911982	Chr2	GeneID:100911982,RGD:6489583	835.962	LOC100911982	6.85312	9.35793e-05	0.000689933	70.6072	0	0	1.57673	0	1429.17	1724.84	788.794	1358.79	2985.85
Rgs1	Chr13	GeneID:54289,RGD:3561	788	Rgs1	6.84658	2.54878e-15	5.96628e-13	14.1214	0	45.832	1.57673	6.17226	2296.88	1125.14	888.563	762.396	2739.32
Cyp2b12	Chr1	GeneID:29295,RGD:620088	40720.6	Cyp2b12	6.84587	4.60426e-15	9.52984e-13	1016.74	76.1292	205.921	1882.61	328.502	48214.3	268414	64233.2	8911.02	13923.5
G0s2	Chr13	GeneID:289388,RGD:1311675	25737.3	G0s2	6.79977	1.51021e-07	2.65611e-06	1555.71	379.274	271.764	76.4712	6.85807	3685.69	18051.8	5484.15	47452	180409
S100a9	Chr2	GeneID:94195,RGD:620267	87369.8	S100a9	6.79341	7.97628e-13	7.9613e-11	6482.92	631.667	184.619	207.34	301.069	45466.3	77585.4	31173.5	192884	518781
RGD1559810	Chr20	GeneID:365577,RGD:1559810	49.1192	RGD1559810	6.75927	0.000207318	0.00134627	0	0	1.29104	3.15345	0	0	194.187	0	20.4945	272.066
Socs3	Chr10	GeneID:89829,RGD:621087	8297.81	Socs3	6.72726	1.01348e-06	1.39066e-05	702.542	10.2877	32.276	20.4974	10.9729	1568.05	1534.46	3560.49	16194.8	59343.7
Awat2	ChrX	GeneID:302425,RGD:1565111	52354.8	Awat2	6.72674	1.20373e-13	1.57793e-11	713.133	650.185	560.957	2612.64	360.049	27256.3	426585	47173.8	6325.63	11309.9
Wdr24	Chr10	GeneID:360497,RGD:1304803	259.737	Wdr24	6.72307	9.41424e-20	5.28892e-17	14.1214	1.3717	1.93656	3.94182	4.11484	252.835	951.898	144.456	257.206	965.49
Cldn22	Chr16	GeneID:306454,RGD:1305271	16.9404	Cldn22	6.71768	0.00342965	0.0134766	2.35357	0	0	0	0	0	3.80759	95.6114	67.6319	0
Stfa2l1	Chr11	GeneID:408214,RGD:1303106	3408.59	Stfa2l1	6.65643	1.14529e-18	5.62998e-16	110.618	87.7887	102.638	7.09527	26.7465	1025.58	4085.54	2261.42	8513.42	17865
LOC102552542	Chr2	GeneID:102552542,RGD:7751664	6061.71	LOC102552542	6.60475	2.79725e-07	4.55317e-06	293.02	270.91	49.7051	3.15345	0	7535.18	14758.2	5332.41	12365.4	20009.1
LOC120095138	Chr10	GeneID:120095138	22.3107	LOC120095138	6.59718	4.28077e-05	0.000352754	0	0	0	0.788363	1.37161	1.18702	7.61518	90.4151	116.819	4.91094
Mrpl43	Chr1	GeneID:309440,RGD:1307593	226.597	Mrpl43	6.59324	2.69469e-11	1.70922e-09	17.6518	2.05755	0	3.15345	1.37161	113.954	1252.7	655.77	101.448	117.862
LOC102550890	Chr2	GeneID:102550890,RGD:7613089	2599.2	LOC102550890	6.56056	2.92626e-06	3.45165e-05	220.059	48.6953	0	1.57673	2.74323	2036.92	8241.53	2709.34	3715.66	9015.5
Cldn8	Chr11	GeneID:304124,RGD:1308575	757.432	Cldn8	6.53096	3.46032e-11	2.10001e-09	11.7679	23.3189	22.5932	3.94182	19.2026	561.459	5382.03	607.964	3.07418	938.971
Pgrmc1	ChrX	GeneID:291948,RGD:70890	33013.3	Pgrmc1	6.48488	3.64929e-23	4.22094e-20	1036.75	404.651	1214.87	603.098	386.109	52324.9	203390	33243.7	13561.2	23967.3
Hcar2	Chr12	GeneID:353250,RGD:727952	2365.35	Hcar2	6.48108	5.29947e-05	0.000423306	220.059	4.11509	3.87312	0	34.2904	1139.54	852.9	49.8842	5702.6	15646.2
Cd33	Chr1	GeneID:690492,RGD:1596020	792.911	Cd33	6.42179	4.08147e-15	8.86239e-13	42.3643	21.9472	5.16417	11.0371	11.6587	53.4158	723.442	995.606	1430.52	4633.96
LOC120093742	Chr7	GeneID:120093742	2390.02	LOC120093742	6.41503	6.068e-39	5.96576e-35	72.9608	45.9519	32.9216	52.8203	72.6955	6449.06	9012.57	1335.44	2876.41	3949.37
Ccl3	Chr10	GeneID:25542,RGD:3647	9525.38	Ccl3	6.40366	5.64063e-07	8.35178e-06	777.856	100.82	222.059	6.30691	5.48646	2195.98	9096.33	3461.76	16041.1	63346.2
Lyl1	Chr19	GeneID:304663,RGD:1359244	215.73	Lyl1	6.39873	3.37389e-13	3.85703e-11	2.35357	2.7434	16.138	1.57673	2.05742	772.748	413.124	286.834	16.3956	643.333
Tacstd2	Chr4	GeneID:494343,RGD:1359498	16495.9	Tacstd2	6.37999	1.29848e-07	2.32956e-06	360.097	246.22	235.615	1108.44	6.85807	14182.5	121622	16176	3717.71	7303.54
Il1b	Chr3	GeneID:24494,RGD:2891	71973.1	Il1b	6.37878	3.10325e-05	0.000267511	7144.28	918.352	37.4402	55.1854	391.596	6847.9	32497.8	11773.7	131616	528449
Elovl1	Chr5	GeneID:679532,RGD:1587151	63296.6	Elovl1	6.36334	9.81685e-16	2.50687e-13	2668.95	1026.03	997.329	2502.27	401.883	55450.3	460776	66484.2	13952.7	28706.4
LOC689230	Chr11	GeneID:689230,RGD:1594822	10815.5	LOC689230	6.35954	1.63529e-17	6.18359e-15	708.426	210.556	78.108	292.483	13.0303	15075.1	22971.2	6015.2	21474.2	41316.7
Lypd3	Chr1	GeneID:60378,RGD:69053	7920.92	Lypd3	6.34814	8.08097e-19	4.07426e-16	149.452	48.0094	69.0707	294.06	399.826	13082.1	48373.5	7023.28	5065.22	4704.68
Sprr2d	Chr2	GeneID:102550699,RGD:7559659	3432.22	Sprr2d	6.34166	7.85025e-11	4.16063e-09	285.959	117.28	2.58208	11.8255	1.37161	3050.63	9292.43	3249.75	7227.39	11083
Elovl3	Chr1	GeneID:309449,RGD:1307263	36626.2	Elovl3	6.32603	3.13504e-14	5.05282e-12	1196.79	202.325	675.215	1753.32	681.692	28340	268039	47440.9	4762.93	13169.2
RGD1560324	Chr2	GeneID:295072,RGD:1560324	13196.7	RGD1560324	6.30696	2.89671e-13	3.35048e-11	217.706	113.851	541.592	604.675	168.023	11210.2	102097	10409.2	1122.07	5482.57
Toe1	Chr5	GeneID:298443,RGD:1309094	301.861	Toe1	6.29365	2.52788e-13	2.9974e-11	11.7679	1.3717	16.7835	5.51854	2.74323	1776.96	247.493	297.227	39.9643	618.778
Tubb2b	Chr17	GeneID:291081,RGD:1309427	116.612	Tubb2b	6.28604	1.5551e-08	3.7427e-07	2.35357	0	3.87312	1.57673	6.85807	7.1221	279.858	246.303	9.22253	608.956
Smpd1	Chr1	GeneID:308909,RGD:1549719	6439.16	Smpd1	6.26137	2.73761e-06	3.27232e-05	314.202	475.293	33.5671	1.57673	4.11484	4377.72	45662.5	7663.46	2090.44	3768.65
LOC103691629	Chr2	GeneID:103691629,RGD:9269374	107.242	LOC103691629	6.24274	5.03512e-07	7.55768e-06	0	13.717	0	0	0	452.254	239.878	137.182	84.0275	145.364
LOC102552651	Chr2	GeneID:102552651,RGD:7630239	2111.3	LOC102552651	6.23433	2.34996e-06	2.87358e-05	228.297	41.8368	2.58208	4.73018	0	3534.94	5501.97	2126.31	3235.06	6437.25
Ccl20	Chr9	GeneID:29538,RGD:3646	1180.08	Ccl20	6.19022	0.000103953	0.00075565	67.0769	0	1.93656	90.6618	0	297.941	1563.02	669.28	2960.43	6150.46
Gjb5	Chr5	GeneID:29586,RGD:2696	2349.66	Gjb5	6.17769	0.000613839	0.00335182	4.70715	0	276.283	36.2647	2.74323	2165.12	16410.7	4240.16	358.654	1.96437
RGD1564617	Chr1	GeneID:308353,RGD:1564617	20.0231	RGD1564617	6.14987	0.00241032	0.0101901	0	1.3717	1.29104	0	0	0	0	2.07851	48.1621	147.328
S100a8	Chr2	GeneID:116547,RGD:620265	32476.6	S100a8	6.14289	8.19548e-13	8.05739e-11	3063.18	322.349	573.222	561.315	13.0303	28732.9	62583.5	21306.8	67189.2	140420
Ebp	ChrX	GeneID:117278,RGD:620957	6642.83	Ebp	6.13988	4.57663e-15	9.52984e-13	313.025	77.5009	264.018	240.451	34.2904	9173.27	39743.6	12590.6	1133.35	2858.16
Dlk2	Chr9	GeneID:316232,RGD:1309143	155.156	Dlk2	6.12757	2.32639e-08	5.35641e-07	12.9447	0	1.29104	5.51854	2.74323	1.18702	426.45	121.593	582.044	397.786
Tmem97	Chr10	GeneID:303330,RGD:1307423	19274.5	Tmem97	6.1247	6.3672e-14	9.00706e-12	615.46	359.385	262.727	1252.71	233.174	14228.8	139841	22868.8	2321	10761.8
Sprr2f	Chr2	GeneID:102550416,RGD:7654558	1990.63	Sprr2f	6.12082	5.17066e-05	0.000415201	105.911	0	11.6194	0	164.594	1038.64	5237.34	1514.19	3919.58	7914.46
Aadacl4	Chr5	GeneID:313688,RGD:1565761	14489.1	Aadacl4	6.10377	3.38459e-11	2.06681e-09	455.417	296.973	157.507	1141.55	25.3749	13884.5	101358	21396.2	2077.12	4098.67
Cldn3	Chr12	GeneID:65130,RGD:68425	1704.24	Cldn3	6.07178	2.75022e-18	1.28756e-15	62.3697	34.2924	61.3245	57.5505	34.2904	5516.07	8418.58	964.428	279.75	1613.73
Gabpb1l	Chr17	GeneID:364738,RGD:1310235	64.2409	Gabpb1l	6.06772	1.43739e-10	6.97861e-09	0	4.11509	1.29104	2.36509	1.37161	7.1221	144.688	122.632	102.473	256.351
Slc25a36l1	Chr19	GeneID:364991,RGD:1561851	28.5225	Slc25a36l1	6.06385	0.00279672	0.0114376	2.35357	0	1.29104	0	0.685807	0	0	0	70.7061	210.188
RGD1560015	Chr1	GeneID:499018,RGD:1560015	6277.89	RGD1560015	6.05813	1.17203e-20	7.43404e-18	211.822	242.105	184.619	203.398	86.4117	9257.55	37106.9	10200.3	2099.66	3186.21
RGD1564801	Chr1	GeneID:499084,RGD:1564801	186.508	RGD1564801	6.03128	4.49051e-06	4.98289e-05	28.2429	0.685849	0	0	0	461.75	932.86	299.305	90.1759	52.0559
Tnfrsf12a	Chr10	GeneID:302965,RGD:631329	399.671	Tnfrsf12a	6.01879	2.87175e-08	6.36608e-07	42.3643	12.3453	0	4.73018	2.05742	4.74807	1530.65	780.48	773.668	845.663
Degs2	Chr6	GeneID:314438,RGD:1305023	3586.07	Degs2	6.0107	1.2061e-12	1.11866e-10	115.325	101.506	68.4252	50.4553	211.914	1044.58	28646.4	3120.88	605.613	1895.62
RGD1305347	Chr5	GeneID:362576,RGD:1305347	899.462	RGD1305347	5.98391	9.36543e-18	3.68305e-15	91.7894	13.717	23.8843	9.46036	2.74323	2298.07	2657.7	1089.14	1302.43	1505.69
Ccl17	Chr19	GeneID:117518,RGD:619924	216.858	Ccl17	5.96195	3.61584e-11	2.17244e-09	28.2429	0.685849	3.87312	0	2.74323	315.747	576.85	197.458	352.506	690.478
RGD1561897	Chr17	GeneID:498754,RGD:1561897	51.19	RGD1561897	5.92499	3.69331e-09	1.10367e-07	7.06072	0	0	0.788363	1.37161	201.793	74.248	85.2189	94.2748	47.145
Lcn15l1	Chr3	GeneID:108350339,RGD:11355973	5831	Lcn15l1	5.91642	7.82112e-13	7.84626e-11	466.008	166.661	5.16417	205.763	106.986	9993.5	34881.3	3219.61	3785.34	5479.62
Tifab	Chr17	GeneID:364674,RGD:1311681	142.642	Tifab	5.89119	0.00653831	0.0226542	10.5911	6.17264	0	0.788363	6.17226	0	1010.92	390.76	1.02473	0
Selenos	Chr1	GeneID:286900,RGD:628897	8449.26	Selenos	5.87996	9.74953e-14	1.33128e-11	414.229	408.08	328.57	164.768	95.3272	3934.96	61936.2	11139.8	1865	4205.73
Ch25h	Chr1	GeneID:309527,RGD:1310575	81.6162	Ch25h	5.87713	2.3999e-08	5.4999e-07	1.17679	1.3717	4.51864	1.57673	4.80065	8.30912	76.1518	174.595	532.857	10.8041
Isg15	Chr5	GeneID:298693,RGD:1310312	9213.3	Isg15	5.87461	1.38487e-19	7.5641e-17	704.896	259.251	248.525	215.223	117.273	4940.37	9975.89	6600.3	17200	51871.3
Ggt6	Chr10	GeneID:408206,RGD:1303335	1670.2	Ggt6	5.8721	9.54672e-06	9.53848e-05	177.695	1.3717	0.645521	39.4182	61.7226	432.074	11548.4	2925.5	393.495	1121.66
Clec4e	Chr4	GeneID:450223,RGD:1359298	3589.85	Clec4e	5.86302	3.7956e-09	1.12909e-07	17.6518	160.489	154.925	41.7833	231.117	92.5873	1791.47	480.136	7512.27	25416.1
Cyp51	Chr4	GeneID:25427,RGD:2481	15592.8	Cyp51	5.86053	2.77647e-20	1.65435e-17	620.167	318.92	251.753	890.851	556.875	23977.7	90447.4	21405.5	5902.42	11556.4
Exo5	Chr5	GeneID:313563,RGD:1309802	1306.16	Exo5	5.85456	0.000105103	0.000762876	212.999	1.3717	1.29104	5.51854	1.37161	735.951	277.954	356.464	2405.03	9063.62
Krtcap3	Chr6	GeneID:683980,RGD:1596516	556.154	Krtcap3	5.85112	3.22788e-10	1.39801e-08	81.1983	1.3717	6.45521	1.57673	5.48646	829.725	2810	618.356	763.421	443.949
Rdh12	Chr6	GeneID:314264,RGD:1310462	3586.82	Rdh12	5.84184	2.83661e-11	1.77067e-09	70.6072	13.0311	142.015	332.689	56.2362	1488.52	23233.9	7340.25	515.437	2675.48
Elovl4	Chr8	GeneID:315851,RGD:1305630	46618.5	Elovl4	5.82677	5.44853e-18	2.38077e-15	2252.37	1653.58	1430.47	1951.99	783.192	71895.3	294015	54645	13601.2	23957.5
Fdps	Chr2	GeneID:83791,RGD:68953	16160.2	Fdps	5.82105	3.1694e-16	8.90284e-14	969.673	853.196	81.3356	790.728	114.53	20744.3	87308.1	24287.4	12463.7	13989.3
Hyal1	Chr8	GeneID:367166,RGD:1303060	242.011	Hyal1	5.81191	0.000490896	0.00277052	2.35357	2.7434	4.51864	18.9207	13.7161	0	2019.93	345.032	3.07418	9.82187
Defb5	Chr16	GeneID:641624,RGD:1563630	201.31	Defb5	5.80569	2.54451e-13	2.9974e-11	20.0054	9.60188	0.645521	4.73018	1.37161	170.93	959.513	197.458	274.627	374.213
Awat1	ChrX	GeneID:679520,RGD:1587163	30566.8	Awat1	5.7905	9.35102e-07	1.29943e-05	2125.28	292.857	117.485	2445.5	443.717	27018.9	221625	36483	7142.34	7974.38
Icmt	Chr5	GeneID:170818,RGD:621618	342.186	Icmt	5.75122	1.61569e-16	4.88757e-14	16.475	5.48679	5.16417	3.15345	32.2329	1508.7	835.766	300.345	413.989	300.549
Mmp12	Chr8	GeneID:117033,RGD:620195	1075.48	Mmp12	5.73951	3.37372e-14	5.383e-12	17.6518	89.8462	3.2276	75.6829	10.9729	921.125	4605.28	1139.02	1030.87	2861.11
Sdr16c6	Chr5	GeneID:502939,RGD:1562060	26671.7	Sdr16c6	5.73507	7.6137e-16	1.99611e-13	1489.81	646.756	841.113	1411.96	526.014	31537.9	180162	31201.5	9174.37	9725.62
LOC683313	Chr7	GeneID:683313,RGD:1588056	893.584	LOC683313	5.73086	1.95036e-20	1.19844e-17	24.7125	85.0453	22.5932	22.8625	9.6013	1314.03	3940.86	579.904	1265.54	1670.7
Tm7sf2	Chr1	GeneID:293688,RGD:1311205	2577.3	Tm7sf2	5.7259	9.02973e-10	3.25783e-08	84.7287	4.11509	271.119	115.101	2.74323	3594.29	13364.6	5812.55	1359.81	1163.89
Tceal5	ChrX	GeneID:680282,RGD:1594149	66.1646	Tceal5	5.70686	5.19557e-05	0.000416641	11.7679	0	1.29104	0	0	10.6832	258.916	6.23553	319.714	53.0381
Mgst1	Chr4	GeneID:171341,RGD:70927	35554.1	Mgst1	5.7031	1.07114e-22	1.00294e-19	1907.57	1067.18	1642.2	1166.78	912.809	46462.2	207462	42953.4	17506.4	34460
LOC120095906	Chr12	GeneID:120095906	81.0681	LOC120095906	5.69853	8.50157e-05	0.000635855	0	1.3717	1.29104	12.6138	0	52.2288	34.2683	0	112.72	596.188
RGD1561998	Chr2	GeneID:502533,RGD:1561998	21962.5	RGD1561998	5.68609	2.95944e-14	4.80921e-12	959.082	423.169	716.528	1124.99	960.816	26282.9	155546	21659.1	4633.81	7318.28
Tlcd1	Chr10	GeneID:287472,RGD:1359195	6028.89	Tlcd1	5.64526	7.68302e-10	2.88855e-08	454.24	1.3717	247.234	209.705	268.836	6846.71	40613.7	5968.44	1884.47	3794.19
Stfa2	Chr11	GeneID:303909,RGD:1562186	5282.58	Stfa2	5.64264	1.37559e-21	1.04032e-18	514.256	148.829	165.899	180.535	28.8039	8509.73	11807.3	4834.61	9437.73	17198.1
Cxcl6	Chr14	GeneID:60665,RGD:708540	558.971	Cxcl6	5.635	4.49686e-10	1.84212e-08	14.1214	30.8632	6.45521	7.88363	50.7497	34.4235	422.643	229.675	1131.3	3661.59
Wfdc18	Chr10	GeneID:171059,RGD:619957	2981.3	Wfdc18	5.62999	1.57978e-33	5.17719e-30	201.231	72.7	136.85	85.1432	95.3272	10379.3	4100.78	1992.25	5291.68	7457.75
Cxcr3	ChrX	GeneID:84475,RGD:621528	37.3743	Cxcr3	5.62809	0.00396895	0.0151711	7.06072	0	0	0	0.685807	10.6832	161.823	0	0	193.491
Klk6	Chr1	GeneID:29245,RGD:3419	6284.94	Klk6	5.6071	3.62387e-11	2.17244e-09	557.797	71.3283	14.2015	434.388	186.54	9734.73	40806	4307.71	2837.47	3899.28
Mmp8	Chr8	GeneID:63849,RGD:631408	1208.09	Mmp8	5.5828	0.0018587	0.00824818	161.22	7.54434	60.0334	9.46036	8.91549	103.27	5.71139	0	3321.14	8403.59
Tgoln2	Chr4	GeneID:192152,RGD:620445	10565.1	Tgoln2	5.58214	5.42444e-14	8.14204e-12	666.062	389.562	477.04	282.234	345.647	9240.93	73574.1	14921.6	2396.83	3357.12
Psors1c2	Chr20	GeneID:686254,RGD:1591981	223.852	Psors1c2	5.54709	2.27877e-07	3.79081e-06	37.6572	0	7.10073	2.36509	0.685807	1013.71	704.404	44.6879	157.808	270.101
Pxmp4	Chr3	GeneID:282634,RGD:628782	34904.3	Pxmp4	5.54408	1.23214e-14	2.18266e-12	2059.38	874.457	675.86	2431.31	1283.15	32457.8	235876	46008.8	10632.6	16743.3
Bcl2a1	Chr8	GeneID:170929,RGD:620621	4864.73	Bcl2a1	5.51265	7.19625e-11	3.8539e-09	424.82	21.9472	349.227	224.684	22.6316	2574.64	4487.25	1781.28	9552.49	29208.3
Ctsd	Chr1	GeneID:171293,RGD:621511	30491.9	Ctsd	5.5102	3.60044e-12	2.90146e-10	2255.9	821.647	1083.83	1875.52	510.24	26120.3	224467	30275.6	5300.91	12207.6
Il1rn	Chr3	GeneID:60582,RGD:621159	5546.46	Il1rn	5.49566	9.81653e-09	2.49868e-07	557.797	475.979	134.268	6.30691	28.8039	1794.77	4378.73	1677.36	12452.5	33958.1
Cxcl3	Chr14	GeneID:171551,RGD:621812	13324	Cxcl3	5.48088	4.58e-14	7.03567e-12	1365.07	386.819	506.088	374.473	286.667	4710.08	17808.1	3815.1	23779.8	80207.4
Soat1	Chr13	GeneID:81782,RGD:621641	44112.7	Soat1	5.46682	5.73263e-14	8.41199e-12	2047.61	1015.74	2367.12	3000.51	1322.92	50572.9	312596	34396.2	12341.8	21466.7
Neu1	Chr20	GeneID:24591,RGD:3163	439.231	Neu1	5.46351	7.01141e-22	5.51461e-19	21.1822	10.9736	18.7201	14.1905	32.2329	414.269	2141.77	893.759	391.445	453.77
Fabp5	Chr2	GeneID:140868,RGD:70997	35640.2	Fabp5	5.44411	5.12153e-17	1.73629e-14	4063.45	1971.82	813.356	921.597	233.86	45135.1	154021	29242.5	53254	66745.5
Ifnl1	Chr1	GeneID:100911249,RGD:6493686	17.4115	Ifnl1	5.37117	0.011086	0.0343607	0	0	3.2276	0.788363	0	1.18702	0	35.3346	0	133.577
Tmbim6	Chr7	GeneID:24822,RGD:3842	60867	Tmbim6	5.35627	8.35787e-17	2.69411e-14	3865.75	2138.48	2363.9	3751.03	2385.92	77253.4	385631	67988	20155.3	43137.7
Ccl4	Chr10	GeneID:116637,RGD:620441	2096.77	Ccl4	5.35473	0.00122227	0.00589632	462.477	0	27.1119	6.30691	4.80065	705.088	660.617	186.027	4905.36	14009.9
Arrdc3	Chr2	GeneID:309945,RGD:1359478	4446.07	Arrdc3	5.34785	9.04141e-24	1.11113e-20	374.218	213.985	84.5632	175.805	218.087	4337.36	6718.49	2946.29	10645.9	18746
Mmp10	Chr8	GeneID:117061,RGD:620192	121.19	Mmp10	5.33622	1.44143e-07	2.56265e-06	2.35357	5.48679	3.2276	12.6138	5.48646	15.4312	281.762	258.774	3.07418	623.689
Il1a	Chr3	GeneID:24493,RGD:2890	4521.48	Il1a	5.3212	1.71784e-09	5.71537e-08	281.252	501.356	232.387	41.7833	46.6349	1255.86	3539.16	599.65	8325.9	30390.8
Pck1	Chr3	GeneID:362282,RGD:3267	262.951	Pck1	5.31268	1.42208e-09	4.87998e-08	15.2982	5.48679	33.5671	3.94182	6.17226	122.263	1062.32	313.855	22.544	1044.06
LOC100359539	Chr19	GeneID:100359539,RGD:2323655	444.956	LOC100359539	5.30618	5.95769e-18	2.54665e-15	32.95	13.0311	6.45521	28.3811	29.4897	199.419	953.802	421.937	999.108	1764.99
Serpinb1a	Chr17	GeneID:291091,RGD:1306203	12281.7	Serpinb1a	5.29732	1.91926e-12	1.68475e-10	1361.54	423.855	576.45	276.716	408.055	4216.28	7796.04	4184.04	23397.6	80176.9
Klk7	Chr1	GeneID:292852,RGD:1306420	12085.1	Klk7	5.29381	1.47701e-08	3.58549e-07	1242.69	504.099	143.306	1108.44	6.17226	19661.8	75021	7949.26	3170.5	12043.6
Cxcl2	Chr14	GeneID:114105,RGD:70069	2459.16	Cxcl2	5.29306	8.00699e-10	2.965e-08	260.07	51.4387	131.686	65.4342	103.557	242.151	1679.15	426.094	5260.94	16371.1
Rnf208	Chr3	GeneID:499748,RGD:1565957	142.669	Rnf208	5.29188	6.0532e-09	1.66654e-07	7.06072	10.2877	0.645521	8.672	8.91549	383.407	72.3442	285.795	8.19781	641.368
Trex1	Chr8	GeneID:100049583,RGD:1311998	553.053	Trex1	5.2872	0.000723291	0.00382464	8.23751	1.3717	0	128.503	0	588.76	2056.1	875.052	862.819	1009.69
B4gat1	Chr1	GeneID:293667,RGD:1309541	191.895	B4gat1	5.25321	3.03909e-06	3.57125e-05	11.7679	2.7434	7.74625	22.0742	4.80065	22.5533	1462.11	287.873	1.02473	96.2543
Bglap	Chr2	GeneID:25295,RGD:2206	43.9429	Bglap	5.25187	0.000875426	0.00448736	0	0	2.58208	7.88363	0.685807	2.37403	316.03	0	20.4945	89.379
Cidea	Chr18	GeneID:291541,RGD:1305106	27411.2	Cidea	5.24889	2.89801e-15	6.626e-13	2413.59	849.767	868.225	1989.83	903.208	43498.2	165406	31603.7	9196.91	17382.7
Hba-a3	Chr10	GeneID:287167,RGD:1359209	777.416	Hba-a3	5.24513	4.0494e-11	2.39109e-09	4.70715	76.1292	38.0857	9.46036	70.6381	1902.79	4108.39	248.382	767.52	548.06
Tmem109	Chr1	GeneID:361732,RGD:1359538	9875.05	Tmem109	5.23774	3.21672e-10	1.39626e-08	775.503	463.634	766.879	521.108	22.6316	11313.5	62834.8	15939	3226.86	2886.65
Cpa4	Chr4	GeneID:502736,RGD:1563619	9226.36	Cpa4	5.21426	9.16975e-11	4.73241e-09	240.065	303.831	524.163	938.941	412.856	5767.72	70257.7	8965.65	2265.67	2587.08
LOC120094610	Chr9	GeneID:120094610	242.923	LOC120094610	5.20559	9.44374e-07	1.31139e-05	0	29.4915	30.985	3.15345	0	429.7	1302.2	206.812	133.214	293.674
Izumo4	Chr7	GeneID:362832,RGD:1564722	171.267	Izumo4	5.20117	4.73239e-05	0.000384358	24.7125	5.48679	1.29104	9.46036	4.80065	1143.1	1.9038	293.07	0	228.85
Slc39a2	Chr15	GeneID:305846,RGD:1306291	98.2768	Slc39a2	5.1835	0.000184475	0.00122379	5.88394	17.8321	2.58208	0	0	631.493	296.992	4.15702	6.14836	17.6794
Oas1k	Chr12	GeneID:494198,RGD:1359279	1597.05	Oas1k	5.18328	4.32348e-05	0.000355404	157.69	8.91604	99.4102	69.376	92.584	147.19	57.1139	204.733	2507.5	12626
Lrg1	Chr9	GeneID:367455,RGD:1359464	8740.29	Lrg1	5.18247	0.000231652	0.00148226	1248.57	1063.07	16.7835	3.94182	10.2871	1750.85	10210.1	4239.12	18668.5	50191.7
Mpeg1	Chr1	GeneID:64552,RGD:69275	936.961	Mpeg1	5.1745	7.84002e-05	0.000594288	101.204	5.48679	141.369	3.15345	1.37161	267.079	5134.54	1095.37	84.0275	2536.01
B3gnt7	Chr9	GeneID:316583,RGD:1310580	143.132	B3gnt7	5.15676	1.49618e-09	5.08818e-08	7.06072	2.7434	1.29104	14.9789	13.0303	195.858	445.488	118.475	20.4945	611.903
Crlf2	Chr14	GeneID:171499,RGD:621078	438.046	Crlf2	5.14315	1.08624e-06	1.47301e-05	107.088	2.7434	0	1.57673	10.2871	640.989	1515.42	1151.49	404.767	546.096
Tmem45a	Chr11	GeneID:100911041,RGD:6495353	55364.7	Tmem45a	5.13468	1.3925e-13	1.7896e-11	4159.94	1995.13	3056.54	3447.51	2664.36	78276.7	371924	45850.9	15755.2	26517.1
Antkmt	Chr10	GeneID:287150,RGD:1306126	436.893	Antkmt	5.12587	3.43411e-07	5.42805e-06	61.1929	0	48.4141	11.8255	0.685807	1070.69	1917.12	653.691	385.297	220.01
Zfp36	Chr1	GeneID:79426,RGD:620722	7972.49	Zfp36	5.12222	3.92846e-09	1.15637e-07	1035.57	521.931	571.931	86.72	9.6013	10361.5	4788.05	3866.03	12876.7	45606.9
Osm	Chr14	GeneID:289747,RGD:1585012	3050.34	Osm	5.10649	0.000242751	0.00154323	711.956	70.6424	1.93656	18.9207	57.6078	916.377	656.809	385.563	5954.68	21728.9
Krt6a	Chr7	GeneID:120093743	8095.33	Krt6a	5.10595	1.06886e-24	1.50121e-21	588.394	613.835	160.735	210.493	711.182	15555.9	26834	6524.44	12420.7	17333.6
Ncf4	Chr7	GeneID:500904,RGD:1593157	2442.9	Ncf4	5.1032	8.4042e-15	1.57383e-12	103.557	22.633	109.739	332.689	122.074	2440.51	3274.53	1657.61	4055.87	12309.8
LOC120093075	Chr7	GeneID:120093075	1360.78	LOC120093075	5.09611	8.1345e-13	8.03762e-11	23.5357	127.568	54.8693	81.2014	98.7562	1056.45	9084.91	1599.41	803.385	677.709
Camp	Chr8	GeneID:316010,RGD:1559878	325.422	Camp	5.08887	2.20611e-05	0.00019981	42.3643	0	46.4775	1.57673	2.74323	26.1144	272.243	61.316	406.816	2394.57
Ces1d	Chr19	GeneID:113902,RGD:70896	14074.7	Ces1d	5.0764	1.51967e-08	3.67543e-07	813.16	383.39	488.659	2237.38	128.932	12978.8	101598	17159.1	2038.18	2921.02
Hist3h2a	Chr10	GeneID:64646,RGD:621437	503.849	Hist3h2a	5.07421	0.000400027	0.00232475	1.17679	6.85849	135.559	0	1.37161	1483.77	820.536	219.283	542.08	1827.85
Ccl1	Chr10	GeneID:688605,RGD:1586495	37.7704	Ccl1	5.06293	0.00051532	0.00288764	0	0	3.87312	0	6.85807	2.37403	276.05	8.31404	39.9643	40.2697
Egfl8	Chr20	GeneID:406166,RGD:1549706	103.517	Egfl8	5.05914	0.00132823	0.00631239	8.23751	0	0	0	21.9458	803.611	45.6911	150.692	2.04945	2.94656
Scimp	Chr10	GeneID:691993,RGD:1593299	3863.31	Scimp	5.04294	2.26314e-13	2.76398e-11	152.982	130.997	191.074	255.43	406.684	1443.41	4283.54	1264.77	7935.48	22568.7
Trem3	Chr9	GeneID:367215,RGD:1305477	1757.66	Trem3	5.03342	7.52099e-15	1.44985e-12	116.502	91.9038	195.593	91.4501	25.3749	1810.2	2899.48	596.532	2806.72	8942.81
Hbb-bs	Chr1	GeneID:689064,RGD:1597422	1897.93	Hbb-bs	5.02292	8.65202e-12	6.32433e-10	165.927	65.1556	213.022	119.043	3.42904	4120.14	7971.19	1087.06	2891.78	2342.52
Atp6v0b	Chr5	GeneID:298451,RGD:1308303	2674.77	Atp6v0b	5.01719	2.31051e-18	1.10809e-15	248.302	182.436	192.365	139.54	39.091	3500.51	12795.4	2344.56	2224.68	5080.85
Tlcd4	Chr2	GeneID:365924,RGD:1563041	36050.2	Tlcd4	5.01457	1.16589e-12	1.09166e-10	3330.31	1512.3	1201.96	2185.34	2588.24	42824	242995	34535.5	9118.01	20211.4
Ly6g6c	Chr20	GeneID:294241,RGD:1302999	15700.9	Ly6g6c	5.01124	7.9438e-14	1.09999e-11	1492.17	856.625	693.289	1266.9	413.542	24567.7	96103.6	17138.3	5112.36	9364.17
Dmkn	Chr1	GeneID:361548,RGD:1561521	16060.1	Dmkn	4.99623	7.93552e-15	1.51037e-12	1279.17	1187.89	961.826	953.131	497.21	18784.5	102967	14644.1	6716.05	12610.3
Akr1c2	Chr17	GeneID:291283,RGD:1311841	26736	Akr1c2	4.97729	1.35956e-14	2.36576e-12	4037.56	1569.91	1352.37	445.425	822.283	48569.2	135310	16444.1	22195.6	36613
Gpsm3	Chr20	GeneID:406163,RGD:1303014	482.486	Gpsm3	4.97226	2.91012e-16	8.29299e-14	9.4143	60.3547	39.3768	9.46036	29.4897	623.184	946.186	282.677	1110.8	1713.92
Perp	Chr1	GeneID:292949,RGD:1310294	37641.3	Perp	4.97149	3.39466e-14	5.383e-12	4502.39	2523.24	2170.89	1962.24	469.092	57133.5	214013	36377	20857.3	36403.8
Avpr1a	Chr7	GeneID:25107,RGD:2185	135.362	Avpr1a	4.96651	4.09119e-06	4.60835e-05	27.0661	4.80094	3.2276	5.51854	2.05742	688.47	7.61518	310.737	299.22	4.91094
Gfer	Chr10	GeneID:27100,RGD:61845	704.187	Gfer	4.93328	4.33205e-13	4.79863e-11	24.7125	112.479	65.8431	7.88363	11.6587	1302.16	2615.81	534.177	877.165	1489.98
Acp5	Chr8	GeneID:25732,RGD:2022	2336.2	Acp5	4.89878	9.27129e-13	8.89275e-11	195.347	102.191	123.94	224.684	111.787	1997.75	14998.1	3040.86	543.105	2024.29
Ier5	Chr13	GeneID:498256,RGD:69252	518.437	Ier5	4.89611	2.78696e-09	8.61636e-08	135.331	2.7434	18.0746	7.09527	6.85807	1126.48	643.483	786.716	1115.93	1341.67
Cd209e	Chr12	GeneID:501797,RGD:1563333	1215.02	Cd209e	4.89551	0.000221518	0.00142483	154.159	17.8321	55.5148	166.345	1.37161	6866.89	22.8455	3469.03	106.571	1289.61
Chi3l1	Chr13	GeneID:89824,RGD:620874	5315.04	Chi3l1	4.89281	4.17694e-10	1.74007e-08	816.69	419.74	136.85	166.345	192.026	900.946	8458.56	1558.88	9696.98	30803.4
Elovl7	Chr2	GeneID:361895,RGD:1310560	16467.9	Elovl7	4.89273	3.2443e-10	1.40204e-08	867.292	556.223	1558.29	1527.06	853.83	13921.3	120769	16301.7	3421.56	4902.1
Pnpla5	Chr7	GeneID:300108,RGD:1307495	12139.6	Pnpla5	4.8845	3.66741e-12	2.94336e-10	2264.14	536.334	417.006	489.574	269.522	11506.9	73004.8	7768.43	11138.8	14000.1
RGD1565355	Chr4	GeneID:499985,RGD:1565355	3168.54	RGD1565355	4.87594	2.08483e-10	9.51137e-09	114.148	48.0094	416.361	292.483	172.138	1461.22	22034.5	3175.96	1409	2561.54
Fcer1g	Chr13	GeneID:25441,RGD:2599	11543.9	Fcer1g	4.86307	2.9675e-17	1.08055e-14	1533.35	809.988	449.928	746.58	296.269	7563.67	21545.3	10122.3	17613	54758.9
Cks2	Chr17	GeneID:498709,RGD:1562047	650.514	Cks2	4.84713	1.49982e-09	5.08818e-08	81.1983	48.6953	70.3618	5.51854	13.0303	117.515	1227.95	331.522	1654.93	2954.42
Sstr4	Chr3	GeneID:25555,RGD:3764	57.4385	Sstr4	4.84582	0.000365667	0.00216093	7.06072	8.23019	0	0	4.11484	1.18702	403.605	114.318	12.2967	23.5725
Ca4	Chr10	GeneID:29242,RGD:2242	4605.28	Ca4	4.84101	3.62863e-07	5.68071e-06	554.267	249.649	402.805	152.154	194.083	166.182	1570.63	533.138	7493.82	34736
Tex264	Chr8	GeneID:300988,RGD:1359353	13657.3	Tex264	4.82731	4.44715e-12	3.4563e-10	1293.29	971.848	1064.46	1102.92	214.658	15890.6	84157.3	18991.3	3994.38	8892.72
Retn	Chr12	GeneID:246250,RGD:628781	3149.36	Retn	4.81438	4.74865e-11	2.7302e-09	176.518	52.8104	575.159	145.059	130.989	1730.67	15548.3	9174.54	1190.73	2768.79
Fadd	Chr1	GeneID:266610,RGD:628700	142.486	Fadd	4.81277	0.000265553	0.00166504	31.7733	0	0	14.9789	2.74323	30.8624	203.706	615.239	2.04945	523.506
Sdc1	Chr6	GeneID:25216,RGD:3648	23851	Sdc1	4.81183	5.62322e-13	5.9128e-11	2272.38	1715.99	679.733	1756.47	1775.55	33742.1	150931	22580.9	8303.35	14752.5
Acer1	Chr9	GeneID:301118,RGD:1588582	18024.9	Acer1	4.80907	6.32108e-09	1.72388e-07	1483.93	1352.49	1116.75	1277.94	977.275	7637.27	139603	20370.4	3458.45	2971.12
Tmem125	Chr5	GeneID:313545,RGD:1311937	422.325	Tmem125	4.80781	4.27402e-15	9.13479e-13	14.1214	79.5585	30.985	13.4022	6.85807	550.776	1205.1	518.588	747.025	1056.83
Emp2	Chr10	GeneID:360468,RGD:1359629	8983.16	Emp2	4.79998	1.08418e-09	3.85502e-08	530.731	1195.43	227.869	562.103	596.652	3266.67	62021.8	15188.7	1934.68	4306.89
Stfa2l2	Chr11	GeneID:498087,RGD:1560676	6785.97	Stfa2l2	4.79885	2.77434e-15	6.41786e-13	982.617	358.699	724.274	168.71	120.016	6890.63	13490.3	4845	14290.8	25988.7
Elovl5	Chr8	GeneID:171400,RGD:620583	17510.6	Elovl5	4.79675	1.89055e-12	1.66699e-10	1675.75	1497.21	464.129	1334.7	1109.64	20921.2	111090	22146.5	5855.28	9011.57
Tmem30b	Chr6	GeneID:314224,RGD:1308732	1083.4	Tmem30b	4.79603	6.98826e-11	3.7602e-09	152.982	5.48679	49.0596	37.8414	131.675	2721.83	4957.48	1170.2	889.462	717.979
Hmgcr	Chr2	GeneID:25675,RGD:2803	8668.97	Hmgcr	4.79141	3.08495e-15	6.89311e-13	553.09	455.404	458.965	756.829	796.908	9319.27	53163.5	9585.04	4166.54	7434.17
Mmp13	Chr8	GeneID:171052,RGD:620196	908.297	Mmp13	4.78634	9.07914e-09	2.3459e-07	65.9001	161.86	29.0484	24.4393	36.3478	32.0495	3017.52	1028.86	850.522	3836.42
Lilrb4	Chr1	GeneID:292594,RGD:1359090	881.502	Lilrb4	4.78184	1.48433e-09	5.06578e-08	81.1983	111.793	80.6901	31.5345	4.11484	367.975	1387.87	466.625	1068.79	5214.43
LOC120096214	Chr13	GeneID:120096214	711.677	LOC120096214	4.78135	0.0018616	0.00825917	11.7679	34.9783	27.7574	17.344	157.736	2.37403	7.61518	33.2561	1814.79	5009.15
Dhcr24	Chr5	GeneID:298298,RGD:1306529	13062	Dhcr24	4.77274	9.60537e-12	6.86801e-10	990.855	548.679	438.954	1158.11	1473.11	21060.1	71925.4	25613.5	3008.6	4403.14
LOC120099218	ChrX	GeneID:120099218	132.698	LOC120099218	4.77106	1.35871e-08	3.32291e-07	7.06072	17.1462	1.29104	16.5556	4.80065	59.3509	472.141	358.543	27.6676	362.427
Irgc	Chr1	GeneID:308428,RGD:1311107	1398.8	Irgc	4.77004	0.000295579	0.00181567	78.8448	153.63	124.585	44.1483	93.2698	68.847	43.7873	30.1384	3214.57	10136.2
Phlda2	Chr1	GeneID:293637,RGD:1304755	315.794	Phlda2	4.76896	4.47196e-11	2.6029e-09	38.834	3.42924	50.9961	7.09527	11.6587	769.187	1279.35	196.419	437.558	363.409
Lyz2	Chr7	GeneID:25211,RGD:3026	25641.9	Lyz2	4.76007	1.67101e-11	1.11759e-09	4734.22	1331.23	249.171	2264.18	548.646	14536.2	105019	45952.7	19702.4	62081.1
Cd151	Chr1	GeneID:64315,RGD:621290	1412.23	Cd151	4.75694	0.000436658	0.00250686	484.836	6.85849	3.2276	4.73018	4.80065	842.782	5844.65	3202.98	2720.65	1006.74
Patz1	Chr14	GeneID:305471,RGD:1308337	140.305	Patz1	4.75226	3.044e-06	3.57125e-05	11.7679	2.05755	19.3656	9.46036	7.54388	2.37403	624.445	239.029	469.324	17.6794
Zswim1	Chr3	GeneID:311631,RGD:1305715	420.949	Zswim1	4.74673	1.60029e-06	2.06338e-05	9.4143	0	81.3356	2.36509	57.6078	263.518	1945.68	334.64	719.358	795.572
Pnpo	Chr10	GeneID:64533,RGD:621456	788.247	Pnpo	4.74662	2.2413e-10	1.00618e-08	38.834	124.825	81.9811	32.3229	4.80065	2884.45	1572.54	333.601	403.742	2405.38
Foxo1	Chr2	GeneID:84482,RGD:620283	20032.6	Foxo1	4.74086	9.04301e-07	1.26287e-05	1256.81	1106.27	2371.64	867.2	1619.88	1939.59	1483.06	1502.76	48457.2	139722
RGD1562598	Chr13	GeneID:363962,RGD:1562598	7.87026	RGD1562598	4.73473	0.00131242	0.00625752	0	1.3717	1.29104	0	0	16.6182	26.6531	16.6281	10.2473	5.89312
Junb	Chr19	GeneID:24517,RGD:2944	11633.9	Junb	4.72576	1.35134e-15	3.36346e-13	1465.1	528.104	399.577	826.993	1017.74	11879.7	12966.8	5106.9	23508.2	58639.5
Erp29	Chr12	GeneID:117030,RGD:619781	4031.75	Erp29	4.72099	4.65849e-21	3.05333e-18	337.738	340.181	318.887	163.98	312.042	6795.67	18110.8	7733.09	2523.9	3681.24
Erg28	Chr6	GeneID:299207,RGD:1310769	3073.78	Erg28	4.7174	1.95654e-12	1.70227e-10	521.317	240.733	172.354	53.6087	138.533	7589.79	15028.6	3168.69	1527.87	2296.35
Hopx	Chr14	GeneID:171160,RGD:621841	24560.2	Hopx	4.71669	6.59036e-16	1.79981e-13	3997.55	2042.46	1670.61	849.856	438.917	39648.7	106415	22782.5	28264	39492.8
H2bc12	Chr17	GeneID:680312,RGD:1593016	20.9713	H2bc12	4.6948	0.00955647	0.030609	2.35357	5.48679	0	0	0	159.06	0	2.07851	34.8407	5.89312
Egr3	Chr15	GeneID:25148,RGD:2545	1009.9	Egr3	4.69455	2.67841e-11	1.70439e-09	188.286	76.1292	3.2276	79.6247	29.4897	2238.71	1953.29	807.501	1783.02	2939.69
Mcpt10	Chr15	GeneID:54269,RGD:3063	239.005	Mcpt10	4.68569	6.39408e-05	0.000499511	2.35357	25.3764	45.832	14.1905	1.37161	313.373	85.6708	0	624.058	1277.83
LOC120095659	Chr11	GeneID:120095659	415.531	LOC120095659	4.68109	8.95711e-10	3.24353e-08	27.0661	5.48679	106.511	11.0371	5.48646	297.941	999.493	641.22	743.951	1317.11
Timm8a1	ChrX	GeneID:84383,RGD:621801	1349.48	Timm8a1	4.6809	9.14001e-08	1.72642e-06	303.611	14.4028	168.481	17.344	3.42904	2236.34	2844.27	705.654	2671.46	4529.85
Fitm2	Chr3	GeneID:311617,RGD:1307696	3448.9	Fitm2	4.67949	4.55804e-13	4.97916e-11	301.258	202.325	95.5371	350.033	346.333	4720.77	20473.4	3883.69	1307.55	2808.07
Ctsa	Chr3	GeneID:296370,RGD:1309070	20432.7	Ctsa	4.67354	3.56427e-13	4.00481e-11	2473.61	1321.63	1294.27	1977.22	638.486	25471	118863	31763.8	8433.49	12089.7
Csf2ra	Chr14	GeneID:652957,RGD:1594330	927.844	Csf2ra	4.6733	1.68208e-16	4.95139e-14	138.861	41.8368	36.7947	116.678	17.1452	1031.52	1930.45	2019.27	980.663	2965.22
Mcemp1	Chr12	GeneID:498128,RGD:1565374	2828.28	Mcemp1	4.67269	0.000210926	0.00136699	779.033	105.621	53.5782	99.3338	30.1755	103.27	2295.98	118.475	8571.83	16125.5
Tmem176a	Chr4	GeneID:297077,RGD:1310725	586.467	Tmem176a	4.6711	1.72415e-05	0.000160293	87.0823	27.434	1.93656	104.064	1.37161	873.645	3611.5	977.938	22.544	157.15
Eno3	Chr10	GeneID:25438,RGD:2555	4540.26	Eno3	4.66868	7.07046e-17	2.35638e-14	380.102	241.419	293.066	740.273	63.0942	5734.48	17509.2	6870.51	8080.99	5489.44
Agpat3	Chr20	GeneID:294324,RGD:1305787	20976.2	Agpat3	4.66686	5.58658e-13	5.9128e-11	1549.83	2045.89	1315.57	1884.19	1149.41	26037.2	125757	33308.1	6651.5	10063.5
Tmem102	Chr10	GeneID:497937,RGD:1559450	110.669	Tmem102	4.65822	6.3492e-05	0.000496201	25.8893	0	1.93656	9.46036	5.48646	52.2288	28.5569	710.85	265.404	6.87531
Dhrs7	Chr6	GeneID:299135,RGD:1565002	6169.75	Dhrs7	4.6565	2.7683e-11	1.73907e-09	600.162	632.353	406.033	580.235	134.418	6450.25	39819.8	6297.88	1805.57	4970.85
Armcx6	ChrX	GeneID:363496,RGD:1359303	44.6238	Armcx6	4.63905	0.00452903	0.0168873	4.70715	2.05755	9.68281	0.788363	0	0	0	383.485	31.7665	13.7506
Mpig6b	Chr20	GeneID:406865,RGD:1303269	63.3643	Mpig6b	4.63621	8.08282e-05	0.000608937	9.4143	2.7434	6.45521	4.73018	1.37161	204.167	163.726	239.029	1.02473	0.982187
RT1-DMa	Chr20	GeneID:294274,RGD:735053	4361.56	RT1-DMa	4.63615	2.06168e-14	3.46486e-12	407.168	183.808	179.455	625.96	290.096	6333.92	21691.8	8095.79	1583.2	4224.39
Sc5d	Chr8	GeneID:114100,RGD:620775	3002.76	Sc5d	4.63514	2.79063e-10	1.22756e-08	87.0823	222.901	218.186	443.06	189.969	1448.16	20106	3798.47	840.275	2673.51
Ppp1r3d	Chr3	GeneID:689995,RGD:1586306	434.118	Ppp1r3d	4.62538	2.26434e-07	3.76999e-06	118.856	13.717	3.87312	22.8625	10.9729	535.345	258.916	324.247	206.995	2845.4
Apoe	Chr1	GeneID:25728,RGD:2138	253527	Apoe	4.61678	1.17118e-13	1.55601e-11	30483.5	16147.6	18308.3	23806.2	10540.2	213574	1.35035e+06	605560	111176	155320
Cldn1	Chr11	GeneID:65129,RGD:68422	7511.59	Cldn1	4.61054	2.00195e-09	6.59369e-08	1057.93	484.895	781.726	607.828	21.9458	11169.8	41864.5	9948.78	3736.15	5442.3
Tspan31	Chr7	GeneID:362890,RGD:1309876	2041.98	Tspan31	4.59914	1.66199e-09	5.54832e-08	200.054	32.9207	294.357	216.012	65.8375	1843.44	12174.8	4026.07	987.836	578.508
Adig	Chr3	GeneID:100361007,RGD:2320953	1033.96	Adig	4.59314	2.99141e-07	4.82528e-06	216.529	2.05755	99.4102	90.6618	3.42904	2848.84	4138.85	1267.89	786.989	884.951
Hilpda	Chr4	GeneID:100361568,RGD:2319900	3035.3	Hilpda	4.58677	1.5938e-09	5.33882e-08	715.487	126.882	98.1191	257.006	16.4594	3943.27	13709.2	2165.81	2549.52	6771.2
Cst6	Chr1	GeneID:171096,RGD:628799	52272.2	Cst6	4.5731	1.47759e-10	7.12103e-09	6139.3	4495.05	3585.22	5845.71	1009.51	70347.4	334150	50233.4	16200.9	30715
Lum	Chr7	GeneID:81682,RGD:620984	15776.7	Lum	4.56715	2.34759e-21	1.6486e-18	1728.7	1023.97	1580.23	1471.87	581.564	26450.3	71240	18553.8	17084.2	18052.6
Slc25a1	Chr11	GeneID:29743,RGD:3703	4798.7	Slc25a1	4.5612	1.98214e-13	2.46676e-11	571.919	418.368	178.809	481.69	299.698	2111.7	28273.3	6172.13	4858.23	4621.19
Krt16	Chr10	GeneID:303530,RGD:1590901	1843.09	Krt16	4.55884	2.79783e-22	2.29224e-19	148.275	107.678	286.611	89.8734	117.273	3255.99	7371.5	1812.46	2562.84	2678.42
Sod2	Chr1	GeneID:24787,RGD:3732	26063.9	Sod2	4.55834	6.02569e-14	8.58574e-12	2978.45	3338.71	2196.06	994.126	1104.84	16177.9	29128.1	15202.2	56203.1	133315
Cd68	Chr10	GeneID:287435,RGD:1305970	3292.66	Cd68	4.54445	0.00117907	0.00571176	384.809	0	3.87312	491.939	472.521	5024.64	16248.9	6979.63	1431.54	1888.75
Wfdc5	Chr3	GeneID:296352,RGD:1304986	1706.8	Wfdc5	4.53432	4.05283e-09	1.18236e-07	212.999	207.126	209.794	64.6458	11.6587	2569.89	10160.6	1666.96	637.38	1326.93
Tmem254	Chr16	GeneID:290529,RGD:1305689	5100.74	Tmem254	4.52803	3.43806e-15	7.5958e-13	589.57	600.118	170.417	284.599	474.578	8577.39	26679.8	5325.14	3536.33	4769.5
Atp6ap1	ChrX	GeneID:83615,RGD:620423	3718.77	Atp6ap1	4.52198	9.23109e-08	1.74028e-06	411.876	466.377	34.2126	630.691	8.22968	2873.77	19458.7	5448.81	3513.79	4341.27
Rbp7	Chr5	GeneID:362662,RGD:1562168	136727	Rbp7	4.51613	1.93702e-11	1.26217e-09	24598.4	8586.14	9678.29	13030.9	1358.58	243720	699218	103531	104824	158722
Tmem208	Chr19	GeneID:291963,RGD:1560953	2179.38	Tmem208	4.50229	1.46272e-11	9.98659e-10	203.584	263.366	207.858	125.35	120.702	1975.2	13998.6	2784.16	883.314	1231.66
Ctsb	Chr15	GeneID:64529,RGD:621509	51999.6	Ctsb	4.49532	2.9535e-19	1.56959e-16	7504.37	4836.61	4363.72	3397.06	1975.81	49350.2	228865	86419.2	46794.1	86490.4
Tnf	Chr20	GeneID:24835,RGD:3876	239.428	Tnf	4.49223	2.14406e-06	2.6565e-05	18.8286	15.7745	12.2649	44.1483	10.9729	15.4312	15.2304	276.442	667.097	1318.1
Kcnk7	Chr1	GeneID:499303,RGD:1565025	2269.27	Kcnk7	4.491	5.6489e-11	3.11133e-09	208.291	72.0141	211.731	180.535	293.525	3754.54	13743.5	1855.07	604.588	1768.92
Fxyd3	Chr1	GeneID:116831,RGD:620825	2335.56	Fxyd3	4.49095	9.03083e-13	8.79075e-11	345.975	234.56	192.365	146.636	75.4388	3301.09	13221.9	2751.95	1105.68	1980.09
Qsox1	Chr13	GeneID:84491,RGD:68957	9283.15	Qsox1	4.48684	9.67687e-09	2.47112e-07	1332.12	664.588	704.263	987.819	275.009	9072.37	61580.2	13469.8	1098.51	3646.86
Gadd45b	Chr7	GeneID:299626,RGD:1309080	428.029	Gadd45b	4.47916	2.97189e-10	1.29571e-08	27.0661	69.9566	18.0746	57.5505	10.9729	160.247	818.632	399.074	402.717	2316
Sostdc1	Chr6	GeneID:266803,RGD:628877	2046.36	Sostdc1	4.47244	1.74116e-07	3.01908e-06	494.251	216.042	7.10073	12.6138	152.935	2055.91	7221.1	1103.69	2669.41	6530.56
Npy	Chr4	GeneID:24604,RGD:3197	18500.5	Npy	4.47093	7.80456e-10	2.90646e-08	4736.57	1120.68	905.666	866.411	354.562	16157.7	108444	11053.5	19268.9	22097.2
Ccl5	Chr10	GeneID:81780,RGD:69069	435.882	Ccl5	4.47064	9.24221e-11	4.73942e-09	63.5465	87.1028	6.45521	9.46036	21.9458	529.41	1829.55	686.947	468.3	656.101
Cd200	Chr11	GeneID:24560,RGD:3104	6416.18	Cd200	4.46962	5.94766e-14	8.58574e-12	636.642	220.158	731.375	598.368	584.308	7691.87	35509.6	2946.29	6238.53	9004.69
Cacfd1	Chr3	GeneID:296599,RGD:1311501	647.417	Cacfd1	4.46557	4.79555e-07	7.24788e-06	152.982	74.0717	23.2387	10.2487	20.5742	18.9923	1920.93	509.235	1485.85	2258.05
Prxl2a	Chr16	GeneID:361118,RGD:1309676	8848.46	Prxl2a	4.46434	2.81404e-11	1.76218e-09	999.092	911.493	338.898	1057.98	527.386	7700.18	56527.5	11240.6	3666.47	5514.98
Glipr1	Chr7	GeneID:299783,RGD:1305978	2956.51	Glipr1	4.46332	2.9967e-07	4.82589e-06	285.959	511.643	120.067	92.2385	272.265	74.7821	2918.52	1314.66	5603.2	18371.8
Plek	Chr14	GeneID:364206,RGD:1308269	4377.06	Plek	4.46295	9.82293e-09	2.49868e-07	849.64	492.44	114.903	296.425	146.077	1278.42	3009.9	2562.8	5420.8	29599.2
Krt79	Chr7	GeneID:683720,RGD:1583372	5710.24	Krt79	4.46019	4.09184e-19	2.11731e-16	273.015	703.681	859.834	416.256	227.688	7666.94	23289.1	7155.27	5725.14	10785.4
Cd59	Chr3	GeneID:25407,RGD:2311	22384.6	Cd59	4.45552	1.89727e-11	1.25188e-09	1645.15	2290.05	1431.12	1585.4	2805.64	30665.4	141050	21749.5	6230.33	14393
C1galt1c1	ChrX	GeneID:302499,RGD:1311230	368.13	C1galt1c1	4.45523	3.69251e-09	1.10367e-07	20.0054	1.3717	21.9477	18.1324	98.7562	415.456	736.769	745.145	335.085	1288.63
Pglyrp1	Chr1	GeneID:84387,RGD:621429	635.128	Pglyrp1	4.4493	0.00844363	0.0277978	7.06072	125.51	73.5894	71.7411	0	2.37403	203.706	11.4318	1161.01	4694.85
RGD1564319	Chr3	GeneID:366089,RGD:1564319	41.7464	RGD1564319	4.44912	0.00425024	0.016047	2.35357	0	14.2015	1.57673	0	100.896	270.339	0	14.3462	13.7506
Ctsc	Chr1	GeneID:25423,RGD:2445	9920.05	Ctsc	4.44515	4.52785e-25	6.84854e-22	1125.01	999.968	588.715	873.507	767.418	10962.1	37165.9	16356.8	7801.24	22559.9
Trex2	ChrX	GeneID:309275,RGD:1562245	3462.89	Trex2	4.43777	6.75129e-07	9.78265e-06	684.89	15.0887	476.394	346.092	5.48646	2344.36	10950.6	2284.28	7061.39	10460.3
Cfd	Chr7	GeneID:54249,RGD:2498	17521.4	Cfd	4.43378	4.65728e-10	1.89599e-08	1041.46	967.047	2954.55	1698.13	1087	7567.23	100602	44718.1	7283.75	7294.7
Degs1	Chr13	GeneID:58970,RGD:70917	1957.86	Degs1	4.43325	1.01835e-11	7.20279e-10	271.838	165.975	98.1191	174.228	156.364	1563.3	12485.1	2032.78	866.918	1764.01
Cd74	Chr18	GeneID:25599,RGD:2313	45696.3	Cd74	4.42826	2.92153e-11	1.81218e-09	7494.96	2768.77	2589.83	5037.64	2392.1	32292.8	271828	85273.9	21202.6	26083
Socs1	Chr10	GeneID:252971,RGD:69272	1060.37	Socs1	4.42748	4.96158e-07	7.47011e-06	175.341	32.9207	3.87312	26.016	233.174	2260.08	519.736	557.04	940.698	5854.82
Plaur	Chr1	GeneID:50692,RGD:620597	6709.37	Plaur	4.42539	1.85347e-10	8.67733e-09	848.464	522.617	816.584	353.975	442.346	2198.36	3862.8	3188.43	14481.4	40378.7
Rassf7	Chr1	GeneID:293623,RGD:1306244	304.374	Rassf7	4.42404	0.0109612	0.0340665	16.475	86.417	2.58208	29.9578	0	2.37403	1117.53	10.3925	6.14836	1771.87
Ivd	Chr3	GeneID:24513,RGD:2936	58267.7	Ivd	4.42317	1.69636e-12	1.53007e-10	9834.41	2336	3748.54	8951.08	1080.83	137626	241944	63086.9	36226.1	77843.2
Coro1a	Chr1	GeneID:155151,RGD:620009	1084.94	Coro1a	4.4111	8.94485e-06	9.04281e-05	438.942	5.48679	15.4925	13.4022	15.0878	969.793	1406.9	443.762	2773.93	4766.55
S1pr4	Chr7	GeneID:314649,RGD:1304801	162.408	S1pr4	4.41094	0.000104439	0.000758617	17.6518	8.91604	2.58208	15.7673	28.1181	10.6832	38.0759	2.07851	364.802	1135.41
Dus1l	Chr10	GeneID:246185,RGD:708389	1077.33	Dus1l	4.41057	6.72031e-08	1.32009e-06	69.4305	40.4651	29.694	7.88363	336.045	1473.09	4572.92	1230.48	401.693	2611.64
Slc2a6	Chr3	GeneID:296600,RGD:1309317	51.9683	Slc2a6	4.40261	0.00070157	0.00373039	11.7679	1.3717	9.03729	1.57673	0	0	43.7873	35.3346	150.635	266.173
Ppib	Chr8	GeneID:64367,RGD:620312	7514.89	Ppib	4.39721	1.3212e-14	2.31952e-12	554.267	653.614	1005.08	776.538	414.913	7535.18	41392.3	11978.4	4616.39	6222.16
Nfkbia	Chr6	GeneID:25493,RGD:3171	13812.3	Nfkbia	4.39708	6.53674e-14	9.11574e-12	2592.46	1260.59	912.766	782.056	711.868	8907.38	18040.4	9480.08	27138.8	68296.4
Gadd45a	Chr4	GeneID:25112,RGD:2654	2973.03	Gadd45a	4.39696	5.32352e-06	5.75777e-05	666.062	436.886	178.164	64.6458	2.05742	1966.89	2610.1	668.241	4775.22	18362
Fcna	Chr3	GeneID:83517,RGD:621221	3302.63	Fcna	4.39456	2.43684e-09	7.72831e-08	688.421	341.553	247.234	102.487	120.016	747.821	17037.1	8570.73	1793.27	3377.74
Nme3	Chr10	GeneID:85269,RGD:619879	329.141	Nme3	4.38964	0.0040982	0.0155616	141.214	0	7.74625	0.788363	0.685807	373.91	1926.64	417.78	243.885	178.758
Cybc1	Chr10	GeneID:619574,RGD:1562022	1268.46	Cybc1	4.38852	5.12275e-08	1.04816e-06	132.977	8.23019	18.7201	220.742	197.512	1717.61	6615.69	1284.52	467.275	2021.34
Cd1d1	Chr2	GeneID:25109,RGD:2296	675.904	Cd1d1	4.37537	0.00403797	0.0153694	2.35357	69.9566	2.58208	235.721	0	757.317	3986.55	1113.04	76.8544	514.666
Cxcr2	Chr9	GeneID:29385,RGD:2906	856.356	Cxcr2	4.37503	4.82164e-08	9.91714e-07	44.7179	170.091	40.0223	37.8414	100.814	529.41	302.703	315.933	884.338	6137.69
Selenoi	Chr6	GeneID:362713,RGD:1560938	8018.98	Selenoi	4.37322	1.89066e-10	8.83039e-09	679.006	541.821	770.752	1002.8	696.78	8396.96	53047.4	9200.52	2791.35	3062.46
Fstl3	Chr7	GeneID:114031,RGD:621811	64.1073	Fstl3	4.36345	0.000112268	0.000806553	20.0054	0	2.58208	1.57673	6.17226	18.9923	146.592	124.711	313.566	6.87531
Ripply1	ChrX	GeneID:680702,RGD:1588264	69.1175	Ripply1	4.36158	0.00862253	0.0282716	3.53036	24.0047	1.29104	3.15345	0	413.082	239.878	6.23553	0	0
H1f4	Chr17	GeneID:201097,RGD:2776	83.4839	H1f4	4.35768	0.000679001	0.00364053	8.23751	0	3.87312	21.2858	5.48646	0	574.946	66.5123	30.7418	123.756
Slc31a2	Chr5	GeneID:298091,RGD:1307963	3238.47	Slc31a2	4.3566	4.63508e-09	1.3344e-07	659.001	161.174	158.153	222.318	307.242	4215.1	20962.7	3614.53	1047.27	1037.19
Fos	Chr6	GeneID:314322,RGD:2626	3002.38	Fos	4.3551	2.06182e-07	3.49797e-06	35.3036	261.308	367.947	8.672	724.898	11558	3051.78	1774.01	2978.88	9263.01
LOC498276	Chr13	GeneID:498276,RGD:1594388	3631	LOC498276	4.34714	9.11548e-13	8.82944e-11	654.294	357.327	179.455	212.07	298.326	1970.45	4382.54	2324.81	7121.85	18808.9
Acadm	Chr2	GeneID:24158,RGD:2012	15040.8	Acadm	4.34447	1.85403e-22	1.58503e-19	1799.31	1331.92	997.329	1882.61	1045.86	35088.2	57755.4	14484.1	13051.9	22971.4
Rhoh	Chr14	GeneID:305341,RGD:1307623	700.595	Rhoh	4.34273	0.00247036	0.0104081	74.1376	1.3717	7.74625	245.969	0	1876.67	194.187	408.427	1361.86	2835.57
Tmem86a	Chr1	GeneID:308602,RGD:1305749	4217.4	Tmem86a	4.33976	2.2121e-08	5.1213e-07	817.867	93.9613	58.7424	732.39	282.553	3068.44	24814.1	6867.39	3247.36	2191.26
Tyrobp	Chr1	GeneID:361537,RGD:1303081	8069.6	Tyrobp	4.33905	4.27372e-12	3.33469e-10	1615.73	1013.68	661.013	257.006	253.063	5962.39	12496.5	5585.99	15735.7	37114.9
Trem1	Chr9	GeneID:301229,RGD:1309467	1996.23	Trem1	4.33216	1.48666e-08	3.60447e-07	171.811	154.316	242.716	106.429	268.836	327.617	1273.64	652.652	4076.36	12687.9
Prss8	Chr1	GeneID:192107,RGD:619973	845.71	Prss8	4.32424	0.00163804	0.00742674	289.49	76.8151	3.87312	11.8255	20.5742	1388.81	5214.5	1276.2	170.104	4.91094
Btg2	Chr13	GeneID:29619,RGD:2225	4885.1	Btg2	4.31664	1.56206e-11	1.05913e-09	1295.64	135.112	112.966	307.462	484.866	6945.24	10415.7	3308.99	8584.13	17261
Idi1	Chr17	GeneID:89784,RGD:621835	4223.21	Idi1	4.31218	1.56113e-10	7.46871e-09	917.894	506.842	217.54	353.975	28.8039	11004.8	15087.6	4081.15	3629.58	6403.86
Cd24	Chr20	GeneID:25145,RGD:2298	4801.24	Cd24	4.30667	3.9363e-25	6.44995e-22	803.746	456.09	491.241	275.139	284.61	8691.34	12858.2	4452.17	6934.32	12765.5
Hbb-b1	Chr1	GeneID:361619,RGD:1595848	2087.65	Hbb-b1	4.30508	2.73131e-09	8.47094e-08	460.124	22.633	351.809	73.3178	98.0704	3990.75	8955.45	921.819	3060.86	2941.65
Pkp3	Chr1	GeneID:293619,RGD:1309133	773.578	Pkp3	4.30395	6.05958e-07	8.8984e-06	182.402	11.6594	8.39177	140.329	30.8613	3480.33	1306	231.754	297.171	2046.88
Bsg	Chr7	GeneID:25246,RGD:2220	12059.2	Bsg	4.29606	1.0593e-13	1.43301e-11	1836.97	895.033	965.699	1426.15	718.04	10826.8	64879.4	19410.2	5980.3	13653.4
Ceacam4	Chr1	GeneID:287009,RGD:708435	919.425	Ceacam4	4.29541	7.23131e-09	1.93192e-07	104.734	81.616	112.966	92.2385	54.1788	421.391	291.281	322.169	1811.72	5901.96
Bcap31	ChrX	GeneID:293852,RGD:1302944	9142.76	Bcap31	4.28374	1.5798e-10	7.53969e-09	1533.35	510.957	501.57	1069.02	850.401	9407.11	55025.4	14611.9	3774.07	4143.85
Mpc2	Chr13	GeneID:100359982,RGD:1563422	16134.3	Mpc2	4.2804	1.33992e-16	4.18205e-14	1840.5	1661.13	1442.74	1589.34	1362.7	27320.4	82183	19549.4	9943.94	14449.9
Gde1	Chr1	GeneID:60418,RGD:621788	7406.21	Gde1	4.27901	2.99617e-08	6.59439e-07	1032.04	1550.02	255.626	763.136	27.4323	12714.1	36528.1	5832.3	4916.63	10442.6
Cd14	Chr18	GeneID:60350,RGD:620588	3228.1	Cd14	4.27169	0.0027274	0.0112288	830.812	2.7434	0	194.726	560.99	1984.69	13762.5	7356.88	3340.61	4246.98
Syngr2	Chr10	GeneID:89815,RGD:621334	2335.36	Syngr2	4.26679	4.27184e-12	3.33469e-10	300.081	353.212	67.7797	357.129	75.4388	5367.69	8964.97	4656.9	1197.9	2012.5
Slc31a1	Chr5	GeneID:171135,RGD:620059	10288.6	Slc31a1	4.2607	8.18632e-11	4.30395e-09	601.338	1072.67	1294.27	987.031	1145.3	13575.9	63061.3	12864.9	3579.37	4703.69
Defb4	Chr16	GeneID:64389,RGD:619944	115.814	Defb4	4.2578	2.62473e-05	0.000230917	16.475	1.3717	22.5932	0	17.1452	8.30912	232.263	172.516	424.237	263.226
Elane	Chr7	GeneID:299606,RGD:1307968	73.8813	Elane	4.25731	0.000111227	0.000800531	1.17679	21.9472	9.68281	1.57673	2.05742	16.6182	3.80759	95.6114	188.55	397.786
Mc5r	Chr18	GeneID:25726,RGD:3058	931.351	Mc5r	4.24173	2.11865e-07	3.56974e-06	123.563	16.4604	122.003	184.477	21.26	2000.12	4938.45	1185.79	602.539	118.845
Fndc11	Chr3	GeneID:499953,RGD:1564340	15.3586	Fndc11	4.23889	0.0129635	0.0388569	2.35357	2.05755	2.58208	0.788363	0	0	0	112.239	4.0989	29.4656
Hmgcs1	Chr2	GeneID:29637,RGD:70970	6261.95	Hmgcs1	4.23627	1.40113e-36	9.18345e-33	550.736	530.847	808.837	681.934	582.25	14584.9	13191.4	8077.09	6406.59	17205
Ddost	Chr5	GeneID:313648,RGD:1308970	4330.11	Ddost	4.23103	1.20448e-11	8.31007e-10	328.324	263.366	918.576	370.531	307.927	3133.73	24420	6714.62	2416.3	4427.7
Il36g	Chr3	GeneID:499744,RGD:1563019	1899.06	Il36g	4.23008	2.46531e-08	5.61707e-07	428.351	359.385	110.384	44.1483	19.2026	1756.79	5412.49	781.519	3101.85	6976.47
Serpinb3a	Chr13	GeneID:498209,RGD:1562868	2164.8	Serpinb3a	4.22842	8.76885e-07	1.2272e-05	177.695	4.11509	665.532	24.4393	224.259	3146.78	9496.13	2081.63	2935.84	2891.56
Cldn19	Chr5	GeneID:298487,RGD:1305000	108.705	Cldn19	4.22049	5.53682e-06	5.96551e-05	8.23751	6.85849	5.80969	10.2487	24.0032	315.747	590.177	6.23553	68.6566	51.0737
Hapln4	Chr16	GeneID:361129,RGD:1308408	2731.17	Hapln4	4.21537	1.64995e-07	2.88126e-06	195.347	316.862	200.111	481.69	200.941	2740.82	17395	4629.88	163.956	987.098
Prkd2	Chr1	GeneID:292658,RGD:1308054	6449.98	Prkd2	4.20731	6.49406e-06	6.87629e-05	441.295	615.206	924.386	897.946	433.43	778.683	552.101	589.257	18888.8	40378.7
Mid1ip1	ChrX	GeneID:404280,RGD:1303258	7239.08	Mid1ip1	4.20223	2.54572e-13	2.9974e-11	1032.04	708.482	1165.81	703.22	120.702	12115.9	31959	8959.41	7516.36	8109.92
Adm	Chr1	GeneID:25026,RGD:2047	602.855	Adm	4.19981	1.08487e-06	1.47301e-05	238.888	13.717	3.87312	46.5134	9.6013	567.394	1439.27	500.921	1645.71	1562.66
Gjb2	Chr15	GeneID:394266,RGD:728891	6417.23	Gjb2	4.19769	1.60022e-13	2.03001e-11	982.617	1122.05	371.174	534.51	306.556	9556.67	23451	2152.3	9356.77	16338.7
Defb14	Chr16	GeneID:641627,RGD:1561378	1138.08	Defb14	4.19337	1.97231e-08	4.61136e-07	191.816	148.143	63.261	183.689	3.42904	858.213	3541.06	640.181	2420.4	3330.6
Spink5	Chr18	GeneID:361319,RGD:1306540	7641.23	Spink5	4.19251	1.75713e-08	4.1627e-07	704.896	575.427	756.55	1257.44	667.976	4788.43	54637	5909.2	1499.17	5616.15
Fam43a	Chr11	GeneID:288031,RGD:1304790	252.048	Fam43a	4.18994	3.51842e-06	4.05764e-05	55.309	4.11509	15.4925	7.09527	49.3781	124.637	477.853	16.6281	1137.45	632.528
Sprtn	Chr19	GeneID:292101,RGD:1559496	227.324	Sprtn	4.18822	4.06812e-06	4.5893e-05	42.3643	39.7792	5.16417	23.6509	7.54388	553.15	1342.18	81.0618	155.758	22.5903
Slc3a2	Chr1	GeneID:50567,RGD:3073	7330.73	Slc3a2	4.18757	7.29568e-11	3.88767e-09	674.299	853.196	341.48	640.151	1304.41	10772.2	41274.3	10503.7	2661.21	4282.34
Car2	Chr2	GeneID:54231,RGD:2240	2929.39	Car2	4.18736	1.19785e-13	1.57793e-11	340.092	438.257	132.977	210.493	402.569	2258.89	4584.34	1605.65	5654.44	13666.2
Irf7	Chr1	GeneID:293624,RGD:1307828	6431.87	Irf7	4.17922	4.52898e-23	4.9474e-20	616.637	460.89	559.021	311.404	1416.19	10609.6	16231.8	8225.7	11475.9	14411.6
Tmem88	Chr10	GeneID:497936,RGD:1561781	157.033	Tmem88	4.17576	0.000215152	0.0013903	4.70715	8.23019	50.3506	1.57673	17.1452	819.042	249.397	4.15702	6.14836	409.572
Lilrb3a	Chr1	GeneID:683463,RGD:1586827	629.322	Lilrb3a	4.17476	8.75161e-06	8.87941e-05	96.4966	61.0406	18.7201	99.3338	54.8646	4.74807	1229.85	198.498	871.017	3658.65
RT1-S3	Chr20	GeneID:294228,RGD:735037	2805.37	RT1-S3	4.17451	9.4954e-07	1.3167e-05	555.444	729.057	34.8581	100.911	52.1213	2685.03	17033.3	3660.25	1013.45	2189.3
Muc1	Chr2	GeneID:24571,RGD:3122	1179.94	Muc1	4.17242	8.68911e-07	1.21691e-05	125.916	213.985	84.5632	174.228	21.26	2417.95	7095.45	1248.14	106.571	311.353
Slamf9	Chr13	GeneID:289235,RGD:1305945	406.401	Slamf9	4.16875	0.000279831	0.00173849	77.668	86.417	1.29104	48.8785	0	47.4807	2830.94	177.713	449.855	343.765
Crabp2	Chr2	GeneID:29563,RGD:62070	10757.1	Crabp2	4.16758	6.1797e-13	6.34591e-11	1946.41	1427.94	1291.04	786.787	218.772	24440.7	42650.7	8187.25	9319.88	17301.2
Slpil2	Chr3	GeneID:408229,RGD:1303102	335.454	Slpil2	4.16554	6.80964e-05	0.000527365	18.8286	13.717	0.645521	141.905	2.05742	156.686	708.212	93.5329	619.959	1599
Csf3	Chr10	GeneID:25610,RGD:2426	599.398	Csf3	4.16047	0.000108435	0.000783307	216.529	33.6066	10.3283	54.3971	3.42904	671.852	43.7873	29.0991	1665.18	3265.77
Fetub	Chr11	GeneID:83928,RGD:69293	881.814	Fetub	4.1599	2.17967e-06	2.69552e-05	118.856	29.4915	108.447	36.2647	174.195	14.2442	1778.14	499.881	1478.68	4579.94
Vwa1	Chr5	GeneID:298683,RGD:1311476	459.305	Vwa1	4.15617	4.03676e-05	0.000335481	49.4251	1.3717	165.899	23.6509	3.42904	859.4	1964.72	25.9814	671.195	827.984
Saraf	Chr16	GeneID:290796,RGD:1303011	5980.53	Saraf	4.15312	5.81316e-11	3.19286e-09	323.617	611.777	441.536	1023.3	781.82	7307.28	34784.2	5523.64	2068.92	6939.15
Alas1	Chr8	GeneID:65155,RGD:68392	5619.25	Alas1	4.15188	3.38438e-09	1.0191e-07	557.797	433.457	843.696	559.738	598.024	1985.88	6640.44	974.821	11507.7	32091
Tpp1	Chr1	GeneID:83534,RGD:621296	2343.22	Tpp1	4.15072	3.87347e-07	6.00189e-06	815.514	109.05	63.261	128.503	133.732	2071.34	15211.3	2799.75	917.13	1182.55
Irf6	Chr13	GeneID:364081,RGD:1309645	1476.58	Irf6	4.14939	1.12241e-05	0.00011035	555.444	19.8896	11.6194	197.091	4.80065	2218.53	2707.2	783.598	2307.68	5959.91
Rnase12	Chr15	GeneID:364302,RGD:1307829	3010.48	Rnase12	4.14867	1.94195e-14	3.29177e-12	411.876	571.998	267.246	140.329	215.343	6349.35	12386.1	4831.49	1644.69	3286.4
Ssr2	Chr2	GeneID:295235,RGD:1308365	5219.85	Ssr2	4.14548	6.20526e-08	1.24124e-06	470.715	1030.15	665.532	555.796	69.2665	4171.18	32671	8281.82	1744.08	2538.95
C1qa	Chr5	GeneID:298566,RGD:1306716	10957.8	C1qa	4.14401	1.11807e-12	1.05189e-10	1516.88	1368.27	675.86	1268.48	1036.94	9713.36	52367.7	29027.4	7015.27	5587.66
Slc16a8	Chr7	GeneID:65200,RGD:69282	48.0978	Slc16a8	4.14239	6.36469e-06	6.75981e-05	4.70715	4.80094	3.87312	5.51854	6.85807	9.49614	97.0936	278.52	56.3599	13.7506
Dkk4	Chr16	GeneID:502097,RGD:1563172	304.932	Dkk4	4.14231	5.68644e-06	6.1033e-05	121.209	29.4915	7.10073	4.73018	2.05742	706.275	719.635	842.835	74.805	541.185
Ccdc71l	Chr6	GeneID:500640,RGD:1560812	290.308	Ccdc71l	4.13966	8.70145e-14	1.19648e-11	75.3144	17.8321	26.4663	22.8625	15.0878	402.399	232.263	602.768	530.808	977.276
Rptn	Chr2	GeneID:295190,RGD:1311687	280.263	Rptn	4.13793	0.000175442	0.00117209	4.70715	2.7434	28.4029	4.73018	109.729	1755.6	388.374	390.76	111.695	5.89312
Dnase2	Chr19	GeneID:171575,RGD:621457	2224.6	Dnase2	4.13543	1.2821e-05	0.00012431	844.933	268.167	21.3022	18.9207	45.2633	1271.3	13595	3382.77	1729.74	1068.62
Srgn	Chr20	GeneID:56782,RGD:619969	11767.9	Srgn	4.1276	3.03989e-09	9.2672e-08	1711.05	1685.82	1174.85	1274.78	521.899	3743.85	9827.39	4376.3	23874.1	69488.8
Mcpt1l1	Chr15	GeneID:100360872,RGD:2321286	1112.51	Mcpt1l1	4.12381	9.6658e-11	4.89842e-09	55.309	157.745	151.052	137.964	100.814	460.563	5218.3	3283	630.206	930.131
Rhbdl1	Chr10	GeneID:117025,RGD:620699	243.683	Rhbdl1	4.11979	1.23536e-05	0.000120234	108.264	2.7434	5.16417	14.1905	3.42904	83.0912	1012.82	280.599	339.184	587.348
Acsl5	Chr1	GeneID:94340,RGD:69402	11184.3	Acsl5	4.11067	4.13691e-10	1.72705e-08	1460.39	1666.61	874.681	797.824	1320.18	14184.9	67287.7	15502.6	3843.75	4904.06
Cd209f	Chr12	GeneID:688750,RGD:1585258	133.452	Cd209f	4.10948	2.51632e-05	0.000222775	5.88394	47.3236	9.68281	7.88363	2.05742	2.37403	224.648	310.737	450.879	273.048
Rbmx2	ChrX	GeneID:367930,RGD:1562693	173.31	Rbmx2	4.10892	4.13426e-07	6.36585e-06	55.309	4.11509	19.3656	15.7673	1.37161	477.181	616.83	196.419	95.2995	251.44
Saal1	Chr1	GeneID:687992,RGD:1594860	836.522	Saal1	4.1076	3.94151e-08	8.31345e-07	155.336	40.4651	66.4886	52.8203	144.019	111.58	799.594	535.216	1936.73	4522.97
Ifi30	Chr16	GeneID:290644,RGD:1310758	6260.3	Ifi30	4.10679	3.44482e-12	2.79899e-10	1289.76	635.782	361.492	521.108	626.828	7196.88	31962.8	12161.4	3650.07	4196.89
Obp2a	Chr3	GeneID:680754,RGD:1588212	1563.06	Obp2a	4.10536	3.87666e-06	4.40109e-05	149.452	329.893	36.1492	341.361	1.37161	1962.14	8068.29	2178.28	854.621	1709.01
Gpt	Chr7	GeneID:81670,RGD:621720	1237.49	Gpt	4.10037	6.59671e-05	0.000512895	131.8	4.11509	0.645521	506.918	38.4052	1140.72	5484.83	2152.3	1277.83	1637.31
LOC100359550	Chr12	GeneID:100359550,RGD:2323644	11.5947	LOC100359550	4.09994	0.0172795	0.0487122	2.35357	1.3717	0	0	2.74323	11.8702	22.8455	0	73.7803	0.982187
Sptssa	Chr6	GeneID:500651,RGD:1565821	9932.16	Sptssa	4.09274	5.84834e-15	1.16809e-12	2077.03	1397.07	642.293	1040.64	342.904	14793.8	40122.5	11257.2	10496.3	17151.9
LOC103694523	ChrX	GeneID:103694523,RGD:9081304	49.765	LOC103694523	4.08903	4.13902e-05	0.000342676	11.7679	5.48679	3.87312	0	6.85807	22.5533	26.6531	25.9814	133.214	261.262
Sod3	Chr14	GeneID:25352,RGD:3733	5024.66	Sod3	4.08862	4.89771e-11	2.80769e-09	710.78	861.426	344.063	777.326	96.013	4187.8	22995.9	11108.6	3970.81	5193.81
Emc6	Chr10	GeneID:287477,RGD:1309231	2030.78	Emc6	4.08702	2.59664e-08	5.84858e-07	264.777	390.934	13.5559	427.293	32.2329	4278.01	6741.34	2022.39	2238	3899.28
Krt14	Chr10	GeneID:287701,RGD:1307463	22675	Krt14	4.08481	4.07433e-17	1.43599e-14	3985.78	2920.34	2088.9	2860.97	763.989	42031.1	73189.5	16720.6	29575.6	52612.8
Msmo1	Chr16	GeneID:140910,RGD:620281	4323.73	Msmo1	4.0787	7.48482e-08	1.45429e-06	456.594	643.326	386.021	805.707	124.131	3924.28	28831.1	5234.72	1248.12	1583.29
Slc35b2	Chr9	GeneID:501103,RGD:1565318	1286.48	Slc35b2	4.07528	0.000103064	0.000750016	9.4143	137.856	291.775	272.774	8.22968	173.304	8932.61	2385.09	511.338	142.417
Gbp2	Chr2	GeneID:171164,RGD:621810	4036.31	Gbp2	4.07299	9.15608e-12	6.61897e-10	939.076	192.724	359.555	443.06	330.559	2053.54	5159.29	3550.09	7642.41	19692.9
H3c1	Chr17	GeneID:679994,RGD:1598076	21.9899	H3c1	4.07296	0.0106754	0.0333667	7.06072	0	2.58208	1.57673	1.37161	90.2133	0	19.7458	97.349	0
RT1-Da	Chr20	GeneID:294269,RGD:1593283	13133.9	RT1-Da	4.0705	2.69555e-09	8.3865e-08	2404.18	1045.92	615.827	2352.48	960.13	7906.72	79018.9	22679.6	6322.56	8032.33
Ccl2	Chr10	GeneID:24770,RGD:3645	3906.61	Ccl2	4.06556	2.46109e-13	2.95075e-11	287.136	470.492	141.369	967.322	335.36	3011.46	5349.67	4001.13	11723.9	12778.3
Lamp2	ChrX	GeneID:24944,RGD:2990	7558.09	Lamp2	4.06537	1.08647e-11	7.60258e-10	1447.45	932.069	657.786	837.242	386.109	8358.97	41198.1	5783.45	4222.9	11756.8
Mmp24os	Chr3	GeneID:117903915,RGD:28912741	429.321	Mmp24os	4.05189	9.20837e-05	0.000679926	85.9055	0	16.138	141.117	1.37161	633.867	1376.44	210.969	935.575	891.826
Hbq1b	Chr10	GeneID:100361053,RGD:2320907	60.1524	Hbq1b	4.04944	0.00274405	0.0112809	11.7679	14.4028	0.645521	0	7.54388	422.578	131.362	5.19627	4.0989	3.92875
Cyp2b21	Chr1	GeneID:292728,RGD:735174	6510.79	Cyp2b21	4.04623	5.12022e-07	7.67955e-06	767.265	399.85	409.26	1654.77	484.866	4001.43	45704.4	7577.2	883.314	3225.5
Tfpi2	Chr4	GeneID:286926,RGD:628629	290.063	Tfpi2	4.04373	5.5407e-05	0.000440189	7.06072	54.8679	5.16417	13.4022	85.0401	5.93509	329.357	255.657	308.442	1835.71
Cd300le	Chr10	GeneID:360655,RGD:1305426	2489.58	Cd300le	4.04213	7.76629e-09	2.05251e-07	537.792	280.512	76.817	439.118	91.2123	4330.24	10455.6	6496.38	705.011	1483.1
Surf1	Chr3	GeneID:64463,RGD:620527	654.751	Surf1	4.03578	8.20241e-05	0.000616293	35.3036	248.963	1.93656	89.8734	0	1073.06	2176.04	868.817	656.849	1396.67
Epcam	Chr6	GeneID:171577,RGD:621365	4800.88	Epcam	4.0321	6.24531e-12	4.70504e-10	444.826	687.906	291.13	604.675	736.557	4974.79	26864.5	5412.44	2388.64	5603.38
Klk8	Chr1	GeneID:308565,RGD:1305998	1231.81	Klk8	4.02654	5.69182e-06	6.10574e-05	303.611	251.021	3.87312	14.1905	139.905	2730.14	4443.46	229.675	1336.24	2866.02
Magea13	ChrX	GeneID:302845,RGD:1359246	165.057	Magea13	4.02087	0.00175376	0.00786593	4.70715	57.6113	29.0484	0.788363	3.42904	7.1221	11.4228	6.23553	259.256	1270.95
Echdc1	Chr1	GeneID:361465,RGD:1359654	12147.1	Echdc1	4.01146	3.57233e-14	5.61942e-12	2906.66	929.325	1425.31	1008.32	823.654	16995.7	56636	11927.5	11650.1	17168.6
Pdia6	Chr6	GeneID:286906,RGD:628688	8317.17	Pdia6	4.00985	1.91881e-09	6.33045e-08	1535.71	1082.96	939.233	973.629	329.873	7981.5	51084.5	10506.9	3450.25	5287.11
Tmem30a	Chr8	GeneID:300857,RGD:1303315	5120.89	Tmem30a	4.00747	6.48175e-12	4.86453e-10	916.717	751.69	399.577	702.432	227.688	8675.91	25581.3	3940.85	3013.72	6999.07
Cd37	Chr1	GeneID:29185,RGD:62035	525.102	Cd37	4.00677	2.73633e-11	1.7245e-09	10.5911	93.9613	81.9811	101.699	18.5168	435.635	1361.21	748.263	1246.07	1153.09
Serping1	Chr3	GeneID:295703,RGD:735225	6682.89	Serping1	4.00647	5.92608e-10	2.30742e-08	1886.39	1051.41	346.645	144.27	486.923	10387.6	25337.6	16252.9	4010.78	6924.42
Mrpl2	Chr9	GeneID:301240,RGD:1307147	331.001	Mrpl2	4.00521	0.000249277	0.0015791	138.861	45.266	1.93656	3.94182	4.80065	3.56105	1151.8	649.534	569.748	740.569
Calml3	Chr17	GeneID:307100,RGD:1305499	12239.6	Calml3	4.00241	1.54581e-08	3.72948e-07	3322.07	2054.8	675.86	802.554	333.988	14404.5	69471.4	5524.68	11173.6	14632.6
Ccr1	Chr8	GeneID:57301,RGD:708446	2612.43	Ccr1	3.99753	2.65318e-08	5.95542e-07	647.233	281.198	260.79	219.165	131.675	998.281	1917.12	1043.41	4743.46	15882
Hyal2	Chr8	GeneID:64468,RGD:620321	664.059	Hyal2	3.99428	0.000116269	0.000830741	115.325	18.5179	191.074	63.0691	4.11484	5.93509	4319.71	670.319	668.121	584.401
Mrpl44	Chr9	GeneID:301552,RGD:1309556	755.064	Mrpl44	3.99275	1.0672e-09	3.8071e-08	215.352	18.5179	52.2872	112.736	48.6923	3368.75	1117.53	757.616	517.487	1341.67
Gm2a	Chr10	GeneID:282838,RGD:628651	4723.33	Gm2a	3.99023	3.38135e-09	1.0191e-07	681.36	1079.53	361.492	318.499	355.248	3073.19	28789.2	7232.17	2353.8	2988.8
RT1-CE16	Chr20	GeneID:414819,RGD:1359403	5209.95	RT1-CE16	3.9887	5.88942e-07	8.68744e-06	870.823	596.689	458.32	768.654	392.967	4135.57	37131.6	507.156	1985.92	5251.75
Sectm1b	Chr10	GeneID:287884,RGD:735132	2500.57	Sectm1b	3.98423	1.5242e-09	5.1407e-08	369.511	85.7311	832.076	56.7622	141.962	2831.04	6305.37	2386.13	4181.91	7815.26
Lce3d	Chr2	GeneID:100361859,RGD:2319318	740.402	Lce3d	3.97927	1.54453e-11	1.05087e-09	141.214	159.803	88.4363	12.6138	39.7768	1461.22	2145.58	645.377	1186.63	1523.37
Pgrmc2	Chr2	GeneID:361940,RGD:1308804	4934.67	Pgrmc2	3.97458	2.22324e-12	1.91735e-10	713.133	504.785	540.301	641.728	551.389	6252.02	23839.3	8901.21	1327.02	6075.81
Hddc3	Chr1	GeneID:308758,RGD:1311839	831.467	Hddc3	3.97025	3.64554e-06	4.1846e-05	196.523	145.4	3.87312	3.15345	150.192	2926	649.194	1388.44	1008.33	1843.57
Clec4d	Chr4	GeneID:362432,RGD:1303339	577.203	Clec4d	3.9688	6.61023e-06	6.97301e-05	50.6019	27.434	48.4141	163.191	56.922	21.3663	748.192	216.165	786.989	3652.75
Cxcl13	Chr14	GeneID:498335,RGD:1564256	3145.63	Cxcl13	3.96705	3.44538e-08	7.42453e-07	558.974	504.099	324.051	133.233	370.336	1042.2	14765.8	10992.2	1147.69	1617.66
Tlr13	ChrX	GeneID:317227,RGD:1562655	498.219	Tlr13	3.96463	6.60654e-07	9.60831e-06	68.2537	65.1556	114.903	33.1113	18.5168	29.6754	456.911	477.018	1327.02	2391.63
Hcst	Chr1	GeneID:474146,RGD:1359238	136.908	Hcst	3.96453	0.00245675	0.0103552	0	74.7575	5.80969	1.57673	0	180.427	512.121	302.423	6.14836	285.816
Ptrh1	Chr3	GeneID:362113,RGD:1310165	617.076	Ptrh1	3.96224	0.00887498	0.0289593	49.4251	183.808	0	138.752	0	370.349	3301.18	760.734	622.009	744.498
Il6	Chr4	GeneID:24498,RGD:2901	854.001	Il6	3.96071	0.000223826	0.00143748	34.1268	122.767	34.2126	177.382	146.763	34.4235	1241.27	2.07851	2114.01	4632.98
LOC102553726	Chr7	GeneID:102553726,RGD:7641984	233.759	LOC102553726	3.95756	3.89824e-09	1.14919e-07	10.5911	32.9207	5.16417	55.9738	36.3478	529.41	791.979	102.886	433.459	338.855
Stfa3	Chr11	GeneID:288075,RGD:1307831	14912.5	Stfa3	3.95636	4.97346e-13	5.34389e-11	2727.79	2054.12	3035.88	860.104	347.704	23481.6	33421.1	11925.4	27546.7	43725
LOC108348108	Chr20	GeneID:108348108,RGD:11425585	228.601	LOC108348108	3.95553	1.00394e-08	2.54716e-07	20.0054	10.2877	64.5521	4.73018	38.4052	756.13	416.931	218.243	152.684	604.045
Xbp1	Chr14	GeneID:289754,RGD:1303073	8503.68	Xbp1	3.95322	2.87999e-10	1.26123e-08	1969.94	1602.14	515.771	928.692	141.276	13478.6	33196.5	10957.9	5311.15	16934.9
Klk9	Chr1	GeneID:292851,RGD:1308280	732.575	Klk9	3.95245	0.000233192	0.00149065	409.522	6.17264	1.29104	25.2276	3.42904	2271.95	1848.59	1050.69	470.349	1238.54
C1qb	Chr5	GeneID:29687,RGD:2229	10257.7	C1qb	3.94923	2.61958e-09	8.21512e-08	2267.67	772.952	704.263	1605.9	886.749	9226.68	52799.9	25656.1	3754.6	4902.1
Tpsb2	Chr10	GeneID:29268,RGD:3065	468.216	Tpsb2	3.94801	0.00667845	0.0230423	7.06072	1.3717	24.5298	5.51854	246.205	2.37403	2800.48	818.932	206.995	568.686
Rgs2	Chr13	GeneID:84583,RGD:621665	679.692	Rgs2	3.94696	3.88287e-07	6.01173e-06	165.927	7.54434	118.13	117.466	5.48646	1138.35	1159.41	471.821	1071.86	2540.92
Ctsz	Chr3	GeneID:252929,RGD:708479	3863.54	Ctsz	3.94431	7.88532e-10	2.92545e-08	1172.08	91.9038	451.219	121.408	521.213	3764.03	12829.7	4753.55	4094.8	10835.5
Ptgs2	Chr13	GeneID:29527,RGD:620349	333.257	Ptgs2	3.93865	0.000628836	0.00341569	37.6572	12.3453	134.914	8.672	10.2871	9.49614	1317.43	2.07851	362.753	1436.94
Echs1	Chr1	GeneID:140547,RGD:69330	1690.62	Echs1	3.93327	3.49631e-06	4.03451e-05	110.618	5.48679	442.827	465.134	14.4019	2775.25	5359.18	2249.99	1699	3784.37
Pcna	Chr3	GeneID:25737,RGD:3269	1712.88	Pcna	3.93083	1.6867e-10	7.95339e-09	282.429	394.363	271.119	52.8203	53.493	2750.32	2189.36	1061.08	4295.65	5778.21
Ctsl	Chr17	GeneID:25697,RGD:2448	7712.98	Ctsl	3.93083	1.09196e-15	2.75273e-13	1712.23	490.382	689.416	1225.12	630.257	9631.46	28794.9	15853.8	5620.62	12481.6
Bst1	Chr14	GeneID:81506,RGD:620344	1677.68	Bst1	3.92749	8.3468e-07	1.1782e-05	429.527	98.7622	18.7201	227.049	261.292	708.649	1962.81	468.704	3354.95	9246.31
Rnase1	Chr15	GeneID:364304,RGD:3574	203.698	Rnase1	3.91907	1.48652e-09	5.06578e-08	14.1214	42.5226	41.3133	19.7091	8.22968	403.586	207.514	96.6507	358.654	844.681
Bscl2	Chr1	GeneID:361722,RGD:1308135	6906.84	Bscl2	3.91895	5.47845e-11	3.05548e-09	1855.79	506.842	425.398	1179.39	316.843	12508.8	31142.3	9594.4	4872.57	6666.1
Mfsd5	Chr7	GeneID:315329,RGD:1305138	441.074	Mfsd5	3.91802	0.0132273	0.0394521	7.06072	256.507	8.39177	1.57673	0	23.7403	710.116	1295.95	227.489	1879.91
Cdc20	Chr5	GeneID:64515,RGD:620477	190.156	Cdc20	3.91706	3.05643e-05	0.000264635	10.5911	63.0981	37.4402	3.15345	3.42904	795.301	407.412	334.64	235.687	10.8041
Hmgb2l1	Chr11	GeneID:498072,RGD:1564519	461.397	Hmgb2l1	3.9141	1.59435e-05	0.000150575	67.0769	108.364	105.865	1.57673	4.11484	394.09	704.404	146.535	966.317	2115.63
Adipoq	Chr11	GeneID:246253,RGD:628748	5833.69	Adipoq	3.91314	5.15532e-08	1.05345e-06	844.933	562.396	769.461	578.659	875.776	1391.18	29626.9	18406.2	1446.91	3834.46
Ncln	Chr7	GeneID:314648,RGD:1309355	1247.76	Ncln	3.91258	8.66937e-07	1.21501e-05	44.7179	443.058	182.037	70.1643	36.3478	2422.7	6630.92	1344.8	1027.8	275.012
Ly6d	Chr7	GeneID:315075,RGD:1306132	1878.43	Ly6d	3.91191	0.00217845	0.0093792	727.255	4.80094	1.29104	245.969	191.34	2503.42	11259	1213.85	1755.36	882.004
Retreg2	Chr9	GeneID:363252,RGD:1306844	604.661	Retreg2	3.91029	1.0584e-10	5.30902e-09	63.5465	33.6066	173.645	59.9156	45.9491	1663.01	1888.57	1362.46	487.77	268.137
Myd88	Chr8	GeneID:301059,RGD:735043	2654.29	Myd88	3.91004	6.44024e-05	0.000502517	1380.37	23.3189	224.641	18.1324	10.2871	5148.09	3765.71	2799.75	3512.76	9659.81
LOC102556347	Chr11	GeneID:102556347,RGD:7631561	231.941	LOC102556347	3.90931	3.09581e-05	0.000267104	35.3036	89.1604	1.93656	14.9789	3.42904	144.816	609.215	63.3945	231.588	1125.59
Emc4	Chr3	GeneID:296049,RGD:1310905	2220.55	Emc4	3.90758	4.34398e-13	4.79863e-11	233.004	403.279	160.735	348.457	241.404	2397.77	11131.5	2043.17	1615.99	3630.16
Slc35c1	Chr3	GeneID:311204,RGD:1309463	582.477	Slc35c1	3.9043	5.88112e-15	1.16809e-12	132.977	44.5802	116.839	40.9949	30.1755	1278.42	1675.34	725.4	646.602	1133.44
P4hb	Chr10	GeneID:25506,RGD:3244	8501.5	P4hb	3.89428	1.27778e-07	2.29583e-06	2450.07	1445.77	1112.23	141.905	207.8	9864.11	45000	11155.4	6460.9	7176.84
Pla2g2f	Chr5	GeneID:690388,RGD:1597305	5740.19	Pla2g2f	3.88809	5.51494e-10	2.1819e-08	1428.62	183.808	1161.94	458.827	399.14	9512.75	26967.3	3322.5	6159.63	7807.41
Arl6ip1	Chr1	GeneID:293551,RGD:735205	3620.4	Arl6ip1	3.88564	4.78937e-09	1.36917e-07	820.221	191.352	671.342	453.309	158.421	4175.93	20309.7	4488.54	3375.45	1559.71
Ginm1	Chr1	GeneID:361448,RGD:1309759	4000.45	Ginm1	3.87497	1.15662e-10	5.77226e-09	513.079	891.604	478.976	565.257	103.557	4999.72	20193.6	3551.13	3869.37	4838.25
Plin2	Chr5	GeneID:298199,RGD:728889	36071.7	Plin2	3.86917	2.35563e-15	5.71836e-13	6825.37	5443.58	3978.34	3925.26	2931.83	44313.7	146234	20273.8	46363.7	80427.4
Ms4a4a	Chr1	GeneID:361734,RGD:1307006	1793.18	Ms4a4a	3.86543	4.73451e-17	1.63324e-14	402.461	92.5896	263.372	240.451	153.621	1717.61	5810.38	3852.52	2358.92	3039.87
Ctu1	Chr1	GeneID:292847,RGD:1308740	309.485	Ctu1	3.86516	0.000810956	0.0042129	41.1876	87.1028	7.10073	39.4182	24.0032	7.1221	0	1290.75	429.36	1168.8
Sdc4	Chr3	GeneID:24771,RGD:3650	2913.05	Sdc4	3.86495	4.58429e-12	3.54885e-10	733.139	276.397	174.936	461.981	225.631	1898.04	10385.2	2777.93	3158.21	9039.07
Npdc1	Chr3	GeneID:296562,RGD:1303156	1253.75	Npdc1	3.85976	1.17387e-08	2.90337e-07	310.672	72.0141	329.216	67.0109	29.4897	1539.56	5338.24	2396.52	788.014	1666.77
Tecr	Chr19	GeneID:191576,RGD:620376	12947.2	Tecr	3.85763	1.44621e-10	7.00414e-09	1752.24	1344.95	1508.58	2037.92	1711.09	18766.7	70240.5	20519	5084.69	6506.01
Calr	Chr19	GeneID:64202,RGD:620288	7449.12	Calr	3.85231	2.56728e-08	5.80234e-07	2412.41	1587.74	259.499	288.541	276.38	10648.7	34662.4	9161.03	7052.16	8142.33
Hsd17b12	Chr3	GeneID:84013,RGD:708367	19433.4	Hsd17b12	3.85225	2.46761e-10	1.10024e-08	2518.33	2432.02	2908.72	2033.19	2691.79	28680.7	110732	24221.9	10251.4	7863.39
Tmprss11e	Chr14	GeneID:305265,RGD:1561698	3604.49	Tmprss11e	3.85163	1.16343e-06	1.56367e-05	389.517	142.657	382.148	713.469	707.067	2863.09	24886.4	3332.89	458.052	2169.65
Tmem147	Chr1	GeneID:292792,RGD:1304706	2036.32	Tmem147	3.85017	3.20192e-06	3.7244e-05	460.124	389.562	444.118	11.0371	15.7736	3318.9	8171.09	3981.38	1514.54	2056.7
Clec10a	Chr10	GeneID:64195,RGD:621158	2689.61	Clec10a	3.84969	1.54073e-05	0.000146284	398.931	773.638	534.491	34.688	2.74323	4578.32	9646.53	6368.55	1535.04	3023.17
Gdpd2	ChrX	GeneID:302421,RGD:1560780	616.271	Gdpd2	3.84561	0.000437745	0.0025109	4.70715	13.717	367.301	6.30691	8.22968	156.686	3645.77	426.094	371.976	1161.93
Ascl5	Chr13	GeneID:363991,RGD:1561854	42.2219	Ascl5	3.84395	0.0045292	0.0168873	3.53036	8.23019	0	4.73018	10.9729	7.1221	0	11.4318	118.868	257.333
Ntf4	Chr1	GeneID:25730,RGD:3212	81.5436	Ntf4	3.83818	0.00028351	0.00175469	14.1214	6.85849	3.2276	7.88363	21.26	397.651	260.82	7.27478	2.04945	94.29
Ssr4	ChrX	GeneID:29435,RGD:62034	3584.02	Ssr4	3.83779	7.5394e-11	4.00668e-09	408.345	765.407	743.64	335.054	89.8407	5475.71	16081.4	4963.48	2932.77	4044.65
Pex16	Chr3	GeneID:311203,RGD:1311372	2155.8	Pex16	3.83662	4.61241e-13	5.0107e-11	274.191	502.041	308.559	136.387	188.597	3397.24	10105.3	2264.54	2000.26	2380.82
Alg12	Chr7	GeneID:315212,RGD:1304826	992.313	Alg12	3.83655	9.16013e-06	9.21779e-05	188.286	43.2085	173	157.673	87.0975	378.658	5856.07	1328.17	23.5687	1687.4
Cxcr4	Chr13	GeneID:60628,RGD:620465	146.096	Cxcr4	3.83126	1.23501e-05	0.000120234	5.88394	46.6377	2.58208	11.0371	29.4897	163.808	22.8455	274.363	158.833	745.48
Pdk4	Chr4	GeneID:89813,RGD:69061	252.537	Pdk4	3.82935	3.7999e-05	0.000318082	52.9554	10.9736	3.2276	34.688	64.4659	1247.55	28.5569	191.223	68.6566	823.073
Tspan13	Chr6	GeneID:366602,RGD:1311788	1578.05	Tspan13	3.8199	7.35256e-08	1.43284e-06	297.727	235.246	56.1603	98.5454	355.934	776.309	9338.12	2208.42	729.605	1684.45
Gjb3	Chr5	GeneID:29585,RGD:2695	2885.91	Gjb3	3.81437	1.1335e-06	1.53077e-05	598.985	53.4962	501.57	670.897	90.5265	4232.9	17360.7	2563.84	1316.77	1469.35
Hspa5	Chr3	GeneID:25617,RGD:2843	6843.75	Hspa5	3.81319	4.73774e-13	5.11858e-11	929.662	1183.78	716.528	911.348	803.766	5948.14	34354	9931.11	3878.59	9780.62
Hsd3b2	Chr2	GeneID:29632,RGD:67377	1007.68	Hsd3b2	3.80504	1.0209e-06	1.39986e-05	17.6518	124.139	154.279	90.6618	285.296	1638.08	5953.17	491.567	282.824	1039.15
Anxa8	Chr16	GeneID:306283,RGD:1307719	17191.1	Anxa8	3.80432	2.77369e-08	6.16958e-07	3772.78	1741.37	3864.09	1981.95	123.445	17404	66979.3	11001.5	27149.1	37893.8
S100a14	Chr2	GeneID:685385,RGD:1595063	4902.5	S100a14	3.80299	1.33085e-08	3.2629e-07	1342.71	1252.36	385.376	244.393	53.493	7720.36	14091.9	4165.33	8318.72	11450.3
Fut2	Chr1	GeneID:58924,RGD:2639	2489.55	Fut2	3.80146	3.79366e-11	2.26732e-09	324.793	282.57	347.29	384.721	326.444	5270.36	11668.4	3899.28	853.597	1538.1
Lratd1	Chr6	GeneID:313969,RGD:1305779	2094.01	Lratd1	3.80011	1.40458e-06	1.84614e-05	727.255	497.24	46.4775	16.5556	115.901	3783.02	5783.73	1501.72	2100.69	6367.52
Sigmar1	Chr5	GeneID:29336,RGD:68364	2789.72	Sigmar1	3.79965	4.53106e-05	0.00037072	1153.25	213.299	272.41	214.435	16.4594	3773.53	18076.5	3011.76	584.094	581.455
Pglyrp2	Chr7	GeneID:299567,RGD:1359183	1194.95	Pglyrp2	3.79485	0.000105453	0.000765139	101.204	216.728	262.727	141.905	80.2394	97.3354	7963.58	2798.71	243.885	43.2162
Cyb561d2	Chr8	GeneID:363137,RGD:1359644	374.119	Cyb561d2	3.79479	0.000335607	0.00201744	164.75	1.3717	0	23.6509	62.4084	144.816	1197.49	766.97	396.569	983.169
Esrp2	Chr19	GeneID:307810,RGD:1310855	669.819	Esrp2	3.79246	2.11609e-05	0.000192365	314.202	2.7434	9.03729	104.852	21.26	1401.87	1365.02	407.388	1810.69	1261.13
Prdx5	Chr1	GeneID:113898,RGD:71007	11839.8	Prdx5	3.79219	2.3043e-12	1.96997e-10	2290.03	2796.89	1040.58	953.131	890.863	9932.96	23312	7678.01	20225	49278.3
RGD1566212	Chr2	GeneID:499512,RGD:1566212	42.2949	RGD1566212	3.7902	8.00836e-07	1.13614e-05	11.7679	6.85849	3.87312	3.15345	3.42904	32.0495	64.729	133.025	24.5934	139.471
Tlr2	Chr2	GeneID:310553,RGD:735138	1370.08	Tlr2	3.78836	0.000130049	0.000911314	484.836	138.541	32.9216	138.752	130.303	3.56105	934.764	1172.28	3626.5	7038.35
Prnp	Chr3	GeneID:24686,RGD:3410	4444.56	Prnp	3.78115	5.51617e-09	1.54069e-07	1469.81	562.396	325.988	524.262	132.361	8642.67	20208.8	6542.11	3377.5	2659.76
RT1-N3	Chr20	GeneID:24750,RGD:1598370	692.734	RT1-N3	3.77972	4.73609e-06	5.21129e-05	30.5965	310.69	16.138	14.1905	98.0704	2159.18	1587.77	1235.67	1343.42	131.613
Tlcd2	Chr10	GeneID:497955,RGD:1562631	1930.33	Tlcd2	3.7789	8.62553e-05	0.00064317	100.027	479.408	284.029	171.863	275.009	858.213	14562.1	2325.85	171.129	75.6284
Rom1	Chr1	GeneID:309201,RGD:1306070	189.953	Rom1	3.77671	1.40334e-06	1.84614e-05	51.7786	26.7481	38.7312	11.0371	1.37161	90.2133	447.392	151.731	334.061	746.462
LOC100911790	Chr11	GeneID:100911790,RGD:6491049	1522.17	LOC100911790	3.77457	8.92271e-10	3.23703e-08	395.401	185.179	183.328	231.779	41.8342	966.232	2096.08	1260.62	2936.86	6924.42
Tgm5	Chr3	GeneID:691932,RGD:1593350	608.431	Tgm5	3.77397	1.21789e-07	2.20917e-06	225.943	25.3764	30.985	28.3811	104.928	1987.07	1740.07	270.206	418.088	1253.27
Cdkn2d	Chr8	GeneID:494444,RGD:1593190	1497.17	Cdkn2d	3.76831	7.05064e-07	1.01417e-05	51.7786	350.469	247.234	120.62	253.063	1233.31	199.899	922.858	3708.48	7884.02
Hnrnph2	ChrX	GeneID:308650,RGD:1549784	2329.25	Hnrnph2	3.76748	6.33463e-07	9.25393e-06	257.716	220.158	1028.31	55.9738	30.8613	6757.69	3333.55	1518.35	3073.15	7016.74
Myc	Chr7	GeneID:24577,RGD:3130	839.377	Myc	3.76643	3.67777e-07	5.74392e-06	251.833	237.99	9.03729	34.688	41.8342	2099.83	1071.84	731.635	1090.31	2824.77
Spint2	Chr1	GeneID:292770,RGD:735123	5116.79	Spint2	3.76352	2.19751e-10	9.88777e-09	751.967	764.722	950.206	540.029	502.011	4534.41	29071	6782.17	2350.72	4920.76
Etfrf1	Chr4	GeneID:100361188,RGD:2320673	773.435	Etfrf1	3.7631	2.74631e-06	3.27674e-05	20.0054	149.515	11.6194	338.996	10.2871	1963.33	1264.12	1540.18	1241.97	1194.34
Tob1	Chr10	GeneID:170842,RGD:621126	2023.58	Tob1	3.76047	1.63924e-08	3.90696e-07	543.676	246.906	181.391	17.344	401.883	3702.31	4774.72	1151.49	2938.91	6277.16
Ly6c	Chr7	GeneID:56778,RGD:621266	417.026	Ly6c	3.75941	0.000365742	0.00216093	77.668	35.6641	3.87312	6.30691	163.222	113.954	2806.19	653.691	291.022	18.6616
Mmp3	Chr8	GeneID:171045,RGD:621317	3113.47	Mmp3	3.75354	1.79836e-06	2.28727e-05	158.866	611.091	1190.34	43.36	144.705	5576.61	15129.5	4105.05	1134.37	3040.85
RGD1564972	Chr2	GeneID:499666,RGD:1564972	217.702	RGD1564972	3.7515	2.20523e-06	2.72029e-05	7.06072	2.7434	36.1492	13.4022	90.5265	149.564	746.288	231.754	398.618	500.915
Aadacl3	Chr5	GeneID:313686,RGD:1563257	2194.35	Aadacl3	3.75124	1.25273e-06	1.66661e-05	457.77	181.064	441.536	357.129	79.5536	3750.97	13025.8	1899.76	229.539	1520.43
Gpr137	Chr1	GeneID:689984,RGD:1586317	19.4728	Gpr137	3.74803	0.00737195	0.0249106	4.70715	1.3717	0	0	7.54388	4.74807	3.80759	122.632	19.4698	30.4478
MGC105649	Chr3	GeneID:302884,RGD:1359583	1437.32	MGC105649	3.74573	7.19203e-06	7.52392e-05	496.604	207.126	92.3095	86.72	115.216	142.442	772.941	791.912	2567.96	9099.96
Cysrt1	Chr3	GeneID:499747,RGD:1560880	3054.52	Cysrt1	3.7437	3.06974e-15	6.89311e-13	598.985	643.326	497.696	202.609	179.681	6534.53	5947.46	2286.36	4760.88	8893.7
Grina	Chr7	GeneID:266668,RGD:628873	3917.94	Grina	3.74149	5.83935e-12	4.43317e-10	914.364	670.074	779.789	278.292	83.6685	6389.71	7163.98	4713.02	6419.91	11766.6
Sqle	Chr7	GeneID:29230,RGD:3755	4470.66	Sqle	3.73994	6.36926e-08	1.26249e-06	674.299	1142.62	753.968	365.012	176.938	5419.92	26127.7	5864.51	1832.21	2349.39
Setd6	Chr19	GeneID:291844,RGD:1560538	102.139	Setd6	3.73887	0.00292739	0.0118506	22.359	39.0934	4.51864	3.15345	2.05742	1.18702	793.883	117.436	32.7912	4.91094
Med11	Chr10	GeneID:287456,RGD:1563202	116.143	Med11	3.73864	0.00030059	0.001843	14.1214	48.6953	3.2276	13.4022	1.37161	7.1221	664.425	42.6094	168.055	198.402
Tf	Chr8	GeneID:24825,RGD:3845	8451.55	Tf	3.73806	6.67005e-12	4.96793e-10	1455.69	1797.61	654.558	309.038	1675.43	8683.03	26626.5	14467.5	5709.77	23136.4
RT1-Bb	Chr20	GeneID:309622,RGD:3469	6739.36	RT1-Bb	3.72974	2.73321e-08	6.10025e-07	1632.2	851.824	407.969	942.094	890.178	3416.24	37542.8	14675.3	2923.54	4111.44
Arl4c	Chr9	GeneID:103693239,RGD:1589685	1480.84	Arl4c	3.72966	0.000151224	0.00102961	163.573	505.471	24.5298	332.689	11.6587	683.722	8150.15	57.159	1466.38	3413.1
Plscr1	Chr8	GeneID:117540,RGD:620521	719.966	Plscr1	3.72626	0.000153666	0.00104407	56.4858	8.23019	191.72	11.8255	237.289	89.0263	698.693	153.81	1086.21	4666.37
Ebi3	Chr9	GeneID:680609,RGD:1589467	1144.65	Ebi3	3.72409	1.70953e-05	0.000159235	171.811	159.117	176.227	88.2967	209.857	127.011	314.126	286.834	1466.38	8446.81
Cldn2	ChrX	GeneID:300920,RGD:1560247	617.958	Cldn2	3.72018	1.20365e-07	2.18738e-06	44.7179	39.0934	116.194	20.4974	214.658	1172.77	2794.77	665.123	234.662	877.093
Glrx	Chr2	GeneID:64045,RGD:70951	40996.9	Glrx	3.71971	1.7347e-11	1.14846e-09	10025.1	7285.77	5399.78	4125.51	2086.91	45507.9	151822	20997.1	48610.9	114109
Clec3b	Chr8	GeneID:100912012,RGD:1311031	3019.09	Clec3b	3.71661	6.13303e-09	1.68192e-07	669.592	705.739	150.406	178.958	430.001	3578.86	2476.84	16614.6	3303.72	2082.24
Psenen	Chr1	GeneID:292788,RGD:1312037	3462.14	Psenen	3.71623	2.54887e-05	0.00022521	687.244	814.103	588.069	357.917	0.685807	3114.73	15470.2	4638.19	2828.24	6121.97
Ctsf	Chr1	GeneID:361704,RGD:1308181	2098.64	Ctsf	3.71473	3.60322e-06	4.15057e-05	920.248	219.472	60.0334	67.7992	218.772	1975.2	11630.3	3472.15	576.921	1845.53
Gk	ChrX	GeneID:79223,RGD:70893	1673.19	Gk	3.70907	6.77982e-10	2.59361e-08	103.557	344.296	361.492	248.334	130.303	1217.88	1774.34	875.052	4150.14	7526.5
Cd53	Chr2	GeneID:24251,RGD:2310	3043.9	Cd53	3.70641	7.52673e-07	1.07713e-05	630.758	150.887	291.775	228.625	864.117	180.427	5644.75	2688.55	8434.52	11324.6
Krt17	Chr10	GeneID:287702,RGD:1303181	20536.7	Krt17	3.70507	2.2672e-08	5.23853e-07	3845.74	7316.64	1991.43	1233.79	237.975	32874.4	48866.6	15868.4	36395.2	56737
Gjd4	Chr17	GeneID:266707,RGD:628621	34.9551	Gjd4	3.70375	0.0059951	0.0210993	17.6518	3.42924	0	1.57673	2.74323	198.232	38.0759	53.002	34.8407	0
RT1-Db1	Chr20	GeneID:294270,RGD:1593282	7420.12	RT1-Db1	3.70198	6.14207e-07	9.00273e-06	979.087	1490.35	115.548	2120.7	589.108	5246.62	41757.8	12783.9	3323.19	5794.9
Ovol1	Chr1	GeneID:309164,RGD:1306956	1383.8	Ovol1	3.6997	8.07395e-06	8.32066e-05	262.424	140.599	102.638	173.44	309.985	22.5533	3362.1	665.123	2573.09	6226.08
Nus1	Chr20	GeneID:294400,RGD:1307879	4667.09	Nus1	3.69967	2.07589e-07	3.50973e-06	674.299	1650.15	91.0184	685.876	233.86	9727.61	20180.2	7308.04	1676.45	4443.41
Sbsn	Chr1	GeneID:292793,RGD:1562305	6323.26	Sbsn	3.69936	3.34469e-11	2.04881e-09	1303.88	1116.56	757.841	856.163	485.551	7384.43	33712.4	6319.71	4233.14	7062.91
Slc10a3	ChrX	GeneID:501665,RGD:1563513	525.188	Slc10a3	3.69883	1.88212e-06	2.37688e-05	202.407	5.48679	91.0184	69.376	8.22968	950.801	1414.52	316.973	1226.6	966.472
Zc3h12a	Chr5	GeneID:313587,RGD:1306776	766.258	Zc3h12a	3.69858	1.0678e-08	2.68151e-07	172.988	39.0934	140.078	101.699	94.6414	181.614	1405	755.538	1099.53	3672.4
Dusp1	Chr10	GeneID:114856,RGD:620897	6863.57	Dusp1	3.68724	5.64824e-07	8.35676e-06	2486.55	906.006	1059.3	71.7411	421.771	7823.63	5669.5	4975.95	10680.7	34540.6
Retsat	Chr4	GeneID:246298,RGD:628802	2784.58	Retsat	3.68717	4.81072e-07	7.26523e-06	797.862	659.101	194.302	163.191	192.026	1012.53	16180.4	5025.83	2277.97	1342.65
Cdkn1a	Chr20	GeneID:114851,RGD:69328	2678.46	Cdkn1a	3.68689	7.51023e-13	7.57301e-11	648.41	358.699	386.021	406.007	131.675	1849.37	8504.25	2370.54	4699.39	7430.25
Asprv1	Chr4	GeneID:500243,RGD:1560859	61817.7	Asprv1	3.68469	1.30121e-13	1.69442e-11	15198.2	6374.28	10193.4	9366.54	3473.61	109784	225716	39412.7	77590.2	121068
RGD1565784	Chr10	GeneID:497874,RGD:1565784	772.721	RGD1565784	3.68029	0.000700653	0.00372652	97.6734	451.974	6.45521	1.57673	1.37161	1989.44	1797.18	464.547	920.204	1996.79
Fuca2	Chr1	GeneID:292485,RGD:1303053	749.563	Fuca2	3.67957	3.60755e-08	7.70961e-07	171.811	26.7481	118.776	158.461	67.2091	1181.08	3697.17	1068.35	786.989	219.028
Il17b	Chr18	GeneID:116472,RGD:620614	179.013	Il17b	3.67574	0.000311521	0.00189818	49.4251	0.685849	1.29104	10.2487	68.5807	636.241	197.995	369.975	22.544	433.145
Rer1	Chr5	GeneID:298675,RGD:1306324	3581.04	Rer1	3.67465	3.6908e-08	7.86264e-07	742.553	948.529	571.286	228.625	109.729	5142.16	18497.3	4653.78	3231.99	1684.45
Btg1	Chr7	GeneID:29618,RGD:2224	2793.53	Btg1	3.67176	4.72405e-05	0.000383839	1179.14	702.995	14.2015	115.101	21.9458	3580.04	5231.63	1334.4	6261.08	9494.8
Stard5	Chr1	GeneID:502348,RGD:1561783	3964.05	Stard5	3.67144	4.70622e-06	5.18713e-05	1333.3	310.004	69.0707	1132.09	41.1484	7348.82	16637.3	2602.29	3121.32	7045.23
Ndufa4	Chr4	GeneID:681024,RGD:1584719	7800.39	Ndufa4	3.66778	9.226e-13	8.89269e-11	1725.17	1822.99	803.673	1086.36	252.377	13733.8	27191.9	9651.56	8618.97	13117.1
LOC108348486	Chr17	GeneID:108348486,RGD:11439047	603.17	LOC108348486	3.66038	0.0160858	0.0460048	297.727	28.8057	1.29104	37.8414	76.8104	0	536.87	543.53	582.044	3926.78
Tinf2	Chr15	GeneID:290232,RGD:1359192	190.397	Tinf2	3.66007	1.63225e-05	0.000153418	9.4143	36.35	69.7162	7.88363	15.7736	118.702	241.782	81.0618	101.448	1221.84
Cd9	Chr4	GeneID:24936,RGD:2318	10709.1	Cd9	3.65876	3.95502e-10	1.6617e-08	2617.18	1885.4	1245.85	966.533	1142.55	6700.71	58545.5	10075.6	8983.77	14928.3
RT1-A2	Chr20	GeneID:24974,RGD:1595923	13158.3	RT1-A2	3.65472	4.99531e-07	7.50975e-06	2291.21	2344.92	1475.66	1431.67	2135.6	9912.78	86613.2	17137.3	2380.44	5860.71
Eme2	Chr10	GeneID:302982,RGD:1304924	757.4	Eme2	3.64966	0.000197203	0.00129253	214.175	185.179	0	154.519	5.48646	2459.5	1513.52	541.452	863.844	1636.32
Ager	Chr20	GeneID:81722,RGD:69258	57.5707	Ager	3.64887	0.00677678	0.0233451	5.88394	31.5491	1.29104	2.36509	1.37161	0	7.61518	350.229	155.758	19.6437
Tmem205	Chr8	GeneID:300441,RGD:1563250	1293.59	Tmem205	3.64832	7.49059e-09	1.99307e-07	238.888	139.227	274.346	236.509	66.5233	1813.76	6411.98	2479.66	665.047	609.938
Mlec	Chr12	GeneID:304543,RGD:1307736	650.622	Mlec	3.64808	3.07017e-12	2.53651e-10	54.1322	100.134	145.888	145.059	34.9762	560.272	1029.95	1687.75	636.355	2111.7
Dolk	Chr3	GeneID:311847,RGD:1310821	171.006	Dolk	3.64682	0.000943538	0.00476446	28.2429	1.3717	72.2983	24.4393	0	42.7326	820.536	373.092	38.9396	308.407
Rrs1	Chr5	GeneID:297784,RGD:1311403	372.118	Rrs1	3.64667	0.000628496	0.00341479	85.9055	4.11509	173	9.46036	2.74323	28.4884	738.673	97.6899	755.223	1825.89
Zdhhc18	Chr5	GeneID:362613,RGD:1309334	19848.1	Zdhhc18	3.64353	1.1967e-12	1.1152e-10	4429.43	4311.93	1461.46	3271.71	1231.71	20379.9	35235.4	13339.9	47690.7	67128.6
Il3ra	Chr12	GeneID:246144,RGD:628728	105.576	Il3ra	3.64044	0.00044776	0.00255939	37.6572	0.685849	0.645521	33.1113	6.85807	13.0572	247.493	228.636	105.547	382.071
Ier2	Chr19	GeneID:494344,RGD:1359581	1307.92	Ier2	3.63944	0.00459283	0.0170781	21.1822	369.673	560.957	18.1324	1.37161	800.05	1403.1	216.165	3791.49	5897.05
Fkbp11	Chr7	GeneID:300211,RGD:1306161	1485.95	Fkbp11	3.63444	2.94438e-07	4.76897e-06	402.461	138.541	100.701	357.129	109.043	884.328	9088.72	2071.23	905.858	801.465
Plp2	ChrX	GeneID:302562,RGD:1587363	2064.3	Plp2	3.63424	5.30648e-06	5.7425e-05	947.314	9.60188	214.313	291.694	76.8104	1985.88	7952.15	1992.25	2746.27	4426.72
Mxd1	Chr4	GeneID:362391,RGD:1564525	3643.5	Mxd1	3.63296	1.95131e-08	4.56805e-07	611.929	458.833	233.033	459.616	954.643	2692.15	3280.24	1223.2	6965.06	19556.3
Tnnc2	Chr3	GeneID:296369,RGD:1311973	13728.5	Tnnc2	3.63146	4.32615e-15	9.14678e-13	3189.09	1002.03	2108.27	3214.95	737.243	15673.4	38435.7	20666.6	31322.8	20935.3
Porcn	ChrX	GeneID:317368,RGD:1564947	2158.96	Porcn	3.62737	3.50011e-08	7.5216e-07	130.623	376.531	595.816	238.086	274.323	3133.73	11181	3474.23	542.08	1643.2
LOC684871	Chr16	GeneID:684871,RGD:1585525	540.956	LOC684871	3.62653	0.00122008	0.00588868	14.1214	104.935	282.738	2.36509	0.685807	39.1716	628.252	639.141	1069.81	2628.33
Sell	Chr13	GeneID:29259,RGD:3655	1856.65	Sell	3.62526	3.6328e-05	0.000306705	242.418	155.002	287.902	396.547	309.985	119.889	831.959	194.341	5729.24	10299.2
Txndc15	Chr17	GeneID:307180,RGD:1304696	1862.42	Txndc15	3.62461	6.58347e-11	3.58589e-09	601.338	183.808	284.029	254.641	74.0672	2073.72	7672.3	2963.95	2182.67	2333.68
Hist2h2aa2	Chr2	GeneID:690131,RGD:1584037	41.2847	Hist2h2aa2	3.62411	7.78917e-08	1.50155e-06	5.88394	8.23019	5.80969	4.73018	6.17226	121.076	114.228	42.6094	23.5687	80.5393
Psmd8	Chr1	GeneID:292766,RGD:1309842	7969	Psmd8	3.62395	4.76047e-12	3.65645e-10	2272.38	1462.92	876.617	872.718	495.153	19854	29724	6756.19	7030.64	10345.4
Men1	Chr1	GeneID:29417,RGD:3078	477.804	Men1	3.61902	2.9307e-05	0.000254984	31.7733	3.42924	269.828	26.016	28.1181	1541.94	611.118	809.579	1293.2	163.043
Acaa1b	Chr8	GeneID:501072,RGD:1562373	159.792	Acaa1b	3.61538	0.000624055	0.00339441	11.7679	85.7311	10.9739	11.8255	0	293.193	633.964	322.169	10.2473	218.046
Pfdn6	Chr20	GeneID:309629,RGD:1303006	1148.85	Pfdn6	3.61259	2.62064e-07	4.3013e-06	191.816	401.907	166.544	6.30691	101.499	1175.15	3940.86	1804.15	1356.74	2343.5
Cln5	Chr15	GeneID:306128,RGD:1306965	869.915	Cln5	3.60989	3.20098e-06	3.7244e-05	24.7125	170.776	119.421	121.408	221.516	570.955	5705.67	691.104	214.168	859.414
Prr14	Chr1	GeneID:691898,RGD:1594592	637.767	Prr14	3.60645	1.63073e-05	0.000153418	142.391	124.139	43.8954	86.72	87.0975	909.255	7.61518	639.141	1090.31	3247.11
Mdh1	Chr14	GeneID:24551,RGD:3072	9833.12	Mdh1	3.60203	1.75802e-17	6.52226e-15	2302.97	1654.95	1497.61	1437.97	589.108	18172	32990.9	12808.8	11173.6	15703.2
Bola3	Chr4	GeneID:297388,RGD:1305975	3198.07	Bola3	3.60001	5.66231e-15	1.14782e-12	917.894	522.617	352.454	221.53	423.143	5696.5	11249.5	3216.49	3919.58	5460.96
Sowahc	Chr20	GeneID:503306,RGD:1595666	549.959	Sowahc	3.59638	1.12141e-05	0.000110307	40.0108	25.3764	310.495	18.9207	24.6891	2473.74	308.415	541.452	1333.17	423.323
Med8	Chr5	GeneID:362575,RGD:1305552	291.864	Med8	3.59624	0.000736065	0.0038801	52.9554	161.86	5.16417	1.57673	1.37161	329.991	487.372	50.9235	510.313	1317.11
Cklf	Chr19	GeneID:245978,RGD:620708	693.693	Cklf	3.59506	4.4649e-06	4.96496e-05	197.7	74.0717	169.772	30.7462	58.2936	72.408	1532.56	358.543	932.501	3510.34
Cnih1	Chr15	GeneID:289994,RGD:1312030	3387.98	Cnih1	3.59463	1.63943e-13	2.06642e-11	688.421	585.715	832.722	336.631	146.763	7382.06	9930.2	3118.8	4033.32	6825.22
Sdf2	Chr10	GeneID:287470,RGD:1307274	2920.46	Sdf2	3.59264	3.87337e-09	1.14481e-07	474.245	414.253	693.935	325.594	327.13	4216.28	16068	3500.21	1128.22	2056.7
Rnf167	Chr10	GeneID:360554,RGD:1305972	1460.05	Rnf167	3.58904	3.42957e-13	3.87561e-11	337.738	63.7839	141.369	348.457	229.745	1963.33	4076.03	1868.58	1621.12	3950.36
Cd81	Chr1	GeneID:25621,RGD:2315	2563.93	Cd81	3.58799	6.32522e-08	1.25518e-06	764.912	507.528	532.555	126.926	37.0336	4714.83	10109.2	2675.04	3200.22	2971.12
Cnfn	Chr1	GeneID:365217,RGD:1563577	6121.46	Cnfn	3.58438	7.5925e-08	1.4694e-06	1213.27	2276.33	730.729	411.526	78.8678	9472.4	14274.7	3707.02	11562	17487.8
Cldn5	Chr11	GeneID:65131,RGD:68431	217.971	Cldn5	3.5834	0.000353308	0.00210151	81.1983	77.5009	1.29104	6.30691	2.05742	836.847	104.709	520.666	475.473	73.664
Amacr	Chr2	GeneID:25284,RGD:3048	465.363	Amacr	3.58291	0.000197467	0.00129297	47.0715	254.45	25.1753	11.0371	20.5742	1525.32	9.51898	809.579	361.728	1589.18
LOC120099209	ChrX	GeneID:120099209	316.454	LOC120099209	3.58209	0.000262977	0.00165258	147.098	13.717	41.9588	41.7833	0	77.1561	1553.5	471.821	339.184	478.325
Cdc34	Chr7	GeneID:299602,RGD:1305411	967.734	Cdc34	3.5803	3.34223e-10	1.43804e-08	169.457	184.493	101.347	204.974	86.4117	669.478	4331.13	454.154	1512.5	1963.39
Pex12	Chr10	GeneID:116718,RGD:620757	175.88	Pex12	3.57887	0.000441049	0.00252691	97.6734	17.8321	5.16417	12.6138	3.42904	4.74807	500.698	311.776	105.547	699.317
RGD1562987	Chr18	GeneID:498886,RGD:1562987	2892.51	RGD1562987	3.57702	9.52866e-12	6.86308e-10	618.99	192.038	504.152	599.156	322.329	2571.08	13136.2	3963.72	2358.92	4658.51
Hacl1	Chr16	GeneID:85255,RGD:619849	9652.11	Hacl1	3.56447	6.91415e-15	1.34607e-12	1759.3	1833.27	949.561	2067.88	912.809	15618.8	39336.2	8262.07	12417.6	13363.6
Eif2b2	Chr6	GeneID:84005,RGD:620820	1509.12	Eif2b2	3.56394	4.56521e-09	1.31621e-07	281.252	491.068	65.1976	261.737	77.4962	900.946	5006.98	1400.91	3440	3165.59
Ckm	Chr1	GeneID:24265,RGD:2358	18134	Ckm	3.56391	2.02201e-10	9.3112e-09	4902.5	1838.08	3012.65	3765.22	620.655	13071.4	67529.5	37942.1	31025.6	17632.2
Tpi1	Chr4	GeneID:24849,RGD:3896	5615.85	Tpi1	3.56284	3.96982e-10	1.66436e-08	1924.05	1005.45	812.065	479.325	161.85	6254.39	9591.32	5528.83	11535.3	18865.8
Sprr1a	Chr2	GeneID:499660,RGD:1593163	9091.5	Sprr1a	3.56232	2.86461e-07	4.65126e-06	1804.02	3879.16	821.748	480.902	109.729	12400.8	22813.2	7316.35	16467.3	24821.8
LOC100362738	Chr16	GeneID:100362738,RGD:2324120	3065.47	LOC100362738	3.56227	3.52723e-12	2.85415e-10	510.726	753.062	539.655	152.154	436.859	4254.27	4784.24	1851.95	5863.48	11508.3
Dpm2	Chr3	GeneID:29640,RGD:2514	1385.31	Dpm2	3.56014	5.58261e-11	3.08614e-09	43.5411	496.555	186.555	122.985	231.803	2402.52	4096.97	1564.08	2376.34	2331.71
Grn	Chr10	GeneID:29143,RGD:61983	5086.53	Grn	3.55732	1.12101e-06	1.51598e-05	807.276	1067.87	1292.33	727.659	87.0975	3323.65	29729.7	7880.67	3288.35	2660.74
LOC102546663	Chr2	GeneID:102546663,RGD:7621135	230.957	LOC102546663	3.55515	0.000354871	0.00210811	10.5911	30.1774	80.0446	50.4553	9.6013	8.30912	98.9974	59.2375	490.844	1471.32
Tmed9	Chr17	GeneID:361207,RGD:1307627	2925.63	Tmed9	3.55394	2.47756e-08	5.63194e-07	567.212	551.423	756.55	198.668	221.516	1509.89	15965.2	4322.26	1874.22	3289.34
Serpinb5	Chr13	GeneID:116589,RGD:69342	4873.18	Serpinb5	3.55373	3.26427e-09	9.88987e-08	2053.49	711.225	485.432	391.817	183.796	7405.8	16544	3450.32	7344.21	10161.7
Hist1h4b	Chr17	GeneID:64627,RGD:620814	651.663	Hist1h4b	3.54983	0.000637989	0.00345868	308.318	0	125.877	75.6829	3.42904	1095.62	1905.7	235.911	1023.7	1742.4
Myoz1	Chr15	GeneID:498440,RGD:1561064	3150.56	Myoz1	3.54837	1.84668e-12	1.65051e-10	706.072	330.579	562.894	759.194	122.759	2517.66	9850.24	6000.65	5862.46	4793.07
Ung	Chr12	GeneID:304577,RGD:1307200	1947.52	Ung	3.54674	4.23436e-10	1.75654e-08	132.977	446.488	236.261	521.897	196.827	3832.88	7954.06	2818.46	2551.57	783.785
Cisd1	Chr20	GeneID:294362,RGD:1309529	7376.56	Cisd1	3.54352	1.04058e-12	9.92451e-11	1518.06	1689.93	948.915	1074.54	595.281	14309.5	31780.1	7251.92	6061.25	8536.19
LOC100362453	Chr11	GeneID:100362453,RGD:2318135	314.72	LOC100362453	3.53986	7.71571e-06	7.99757e-05	109.441	32.9207	43.2499	61.4923	2.74323	946.053	923.341	50.9235	443.706	533.328
Atp6v0c	Chr10	GeneID:170667,RGD:621394	6614.07	Atp6v0c	3.53755	4.33734e-11	2.54058e-09	2048.79	1415.59	971.509	449.367	360.049	9464.09	16220.3	5796.96	7345.24	22068.8
C1qc	Chr5	GeneID:362634,RGD:1306828	11174.5	C1qc	3.53359	3.90469e-08	8.24683e-07	3476.23	1427.25	1351.72	1149.43	1478.6	8001.68	52232.5	32027.7	4526.21	6073.84
Tapbp	Chr20	GeneID:25217,RGD:3819	2995.01	Tapbp	3.52772	1.16983e-07	2.1338e-06	651.94	310.004	110.384	670.109	647.402	3318.9	16443.1	4055.17	1182.53	2560.56
Sirpd	Chr2	GeneID:100360722,RGD:2321536	2899.47	Sirpd	3.52697	2.15147e-06	2.664e-05	616.637	299.716	524.163	357.917	516.413	973.354	1037.57	849.071	5912.67	17907.2
Pnpla4	ChrX	GeneID:363471,RGD:1562200	305.172	Pnpla4	3.52693	0.00450859	0.0168349	114.148	125.51	0.645521	1.57673	2.05742	1400.68	3.80759	152.77	359.679	890.844
Fasn	Chr10	GeneID:50671,RGD:620665	3472.95	Fasn	3.52472	2.60786e-09	8.20452e-08	1532.18	177.635	398.932	469.076	200.256	8458.68	10455.6	3206.1	3698.24	6132.78
Lrrc14b	Chr1	GeneID:502225,RGD:1564978	60.3801	Lrrc14b	3.52388	0.00477329	0.0175796	32.95	0	10.3283	5.51854	0	40.3586	222.744	32.2169	245.934	13.7506
Cpxm1	Chr3	GeneID:296156,RGD:1306937	1759.55	Cpxm1	3.52373	7.5961e-07	1.08469e-05	398.931	317.548	90.3729	438.33	162.536	315.747	9549.44	1260.62	1839.38	3222.56
Gla	ChrX	GeneID:363494,RGD:1589721	1203.6	Gla	3.52274	1.13131e-05	0.000111114	202.407	15.7745	241.425	393.393	110.415	678.974	5479.12	284.756	821.83	3807.94
Fam210b	Chr3	GeneID:296408,RGD:1311378	1378.17	Fam210b	3.51772	6.58686e-06	6.95209e-05	175.341	198.21	18.7201	85.1432	628.885	1578.73	7683.72	1361.42	986.811	1064.69
RT1-DMb	Chr20	GeneID:294273,RGD:735096	2190.54	RT1-DMb	3.51447	7.21272e-11	3.8539e-09	404.815	229.074	276.283	670.897	181.739	3378.25	9602.74	3037.74	1317.8	2806.11
Krtdap	Chr1	GeneID:65186,RGD:71086	9237.96	Krtdap	3.50856	7.49432e-13	7.57301e-11	2501.85	1831.9	1469.21	791.517	867.546	18816.6	36149.3	7671.78	9867.09	12412.9
Cldn4	Chr12	GeneID:304407,RGD:1307932	593.298	Cldn4	3.50797	2.06133e-06	2.56856e-05	158.866	91.2179	164.608	62.2807	2.74323	2464.25	1024.24	615.239	473.423	876.111
Maip1	Chr9	GeneID:301418,RGD:1303159	668.347	Maip1	3.50107	3.77733e-20	2.18452e-17	130.623	91.9038	76.817	122.196	121.388	2058.29	1395.48	867.777	638.404	1180.59
Creld2	Chr7	GeneID:362978,RGD:1310614	1936.18	Creld2	3.49639	2.63673e-05	0.000231766	180.048	242.791	819.166	323.229	10.2871	1450.53	10895.4	2388.21	720.382	2331.71
Tspan6	ChrX	GeneID:302313,RGD:1560160	674.309	Tspan6	3.49632	5.39764e-06	5.82833e-05	131.8	263.366	51.6417	88.2967	13.7161	498.547	3799.98	874.013	266.429	755.302
Gadd45g	Chr17	GeneID:291005,RGD:1311796	2037.12	Gadd45g	3.49514	1.02414e-14	1.89978e-12	453.063	506.156	90.3729	366.589	244.147	2944.99	3592.46	3967.87	2541.32	5664.27
Srp19	Chr18	GeneID:291685,RGD:1308437	1975.12	Srp19	3.4951	1.38705e-13	1.7896e-11	491.897	343.61	415.07	96.1803	262.664	4143.88	6153.07	1705.42	2740.12	3399.35
Rchy1	Chr14	GeneID:289508,RGD:1359180	1490.9	Rchy1	3.49411	1.22535e-11	8.42446e-10	337.738	331.951	51.6417	157.673	336.731	3385.37	4005.59	1166.04	2329.2	2807.09
Lman2	Chr17	GeneID:290994,RGD:1308965	8506.5	Lman2	3.49158	2.86267e-10	1.25645e-08	1801.66	1594.6	1442.09	1144.7	962.187	11548.5	44703	8871.08	4469.85	8527.35
Nos2	Chr10	GeneID:24599,RGD:3185	2713.34	Nos2	3.48918	0.000196993	0.00129159	789.624	256.507	440.891	609.405	122.759	205.354	1012.82	313.855	3200.22	20182
Eola2	ChrX	GeneID:292328,RGD:1562747	855.321	Eola2	3.48871	2.90395e-06	3.43771e-05	204.761	30.1774	282.093	177.382	5.48646	1462.41	1858.1	612.121	1296.28	2624.4
Emc10	Chr1	GeneID:292878,RGD:1303214	5195.05	Emc10	3.48794	1.81232e-06	2.30205e-05	385.986	1336.03	1302.02	40.2065	1186.45	6630.68	25109.2	7496.14	4100.95	4362.88
Lilrc2	Chr1	GeneID:690906,RGD:1589872	376.022	Lilrc2	3.4848	0.000406975	0.00235988	71.784	116.594	7.10073	99.3338	13.7161	7.1221	327.453	192.262	636.355	2288.5
Cfp	ChrX	GeneID:299314,RGD:1594557	1188.69	Cfp	3.4828	0.000613783	0.00335182	728.431	94.6472	5.80969	146.636	1.37161	611.314	4902.27	2422.5	1817.86	1156.03
Acat2	Chr1	GeneID:308100,RGD:1359366	4797.71	Acat2	3.48199	2.93221e-12	2.44305e-10	715.487	1139.2	467.357	749.734	868.918	6331.55	22700.9	4074.92	4904.34	6024.74
Clec1b	Chr4	GeneID:500336,RGD:1563517	2790.09	Clec1b	3.47536	1.154e-06	1.55312e-05	990.855	701.623	227.223	294.06	88.4691	3692.81	15664.4	1471.58	2115.03	2654.85
Cd164	Chr20	GeneID:83689,RGD:70942	8036	Cd164	3.47536	1.38255e-10	6.729e-09	1834.61	1582.25	1914.61	882.179	415.599	8546.52	36531.9	10492.3	7224.32	10935.7
Tymp	Chr7	GeneID:315219,RGD:1305756	82.0884	Tymp	3.4753	1.81295e-05	0.000166891	3.53036	8.23019	2.58208	45.7251	7.54388	302.689	161.823	93.5329	89.1512	106.076
Adam8	Chr1	GeneID:499285,RGD:1566394	1322.74	Adam8	3.47507	6.78161e-09	1.83169e-07	224.766	72.7	135.559	417.833	240.718	2210.23	3523.93	545.609	1070.84	4785.22
Ppp1r15a	Chr1	GeneID:171071,RGD:621526	3563.25	Ppp1r15a	3.47196	2.36457e-06	2.88787e-05	776.68	670.76	675.215	810.438	13.0303	3267.86	5224.01	2698.94	6019.24	15476.3
Cers5	Chr7	GeneID:366984,RGD:1311597	6977.05	Cers5	3.47185	1.03685e-07	1.91794e-06	1215.62	1194.06	934.068	1609.84	814.739	5113.67	42462.3	7966.92	2075.07	6384.22
Taf7	Chr18	GeneID:307485,RGD:1309935	409.179	Taf7	3.46593	7.7511e-05	0.000588682	17.6518	250.335	16.7835	18.1324	36.3478	645.737	131.362	793.99	166.006	2015.45
Taldo1	Chr1	GeneID:83688,RGD:620674	7076.99	Taldo1	3.46569	1.38619e-16	4.25886e-14	1894.63	1588.43	986.356	747.368	658.375	13514.2	17315	6499.5	9014.51	18551.5
B2m	Chr3	GeneID:24223,RGD:2189	29750.9	B2m	3.46519	3.61066e-10	1.54676e-08	10724.1	4104.12	5395.91	2972.92	1506.03	42278	125536	35206.8	28814.3	40971
Cyb5r1	Chr13	GeneID:304805,RGD:1306084	500.256	Cyb5r1	3.46243	0.00148444	0.00686953	50.6019	200.954	162.671	1.57673	0	224.346	2324.53	304.502	894.586	838.788
Lat	Chr1	GeneID:81511,RGD:620802	290.679	Lat	3.46232	0.000429312	0.00247046	54.1322	30.8632	14.2015	117.466	25.3749	555.524	11.4228	684.869	13.3214	1399.62
Spcs3	Chr16	GeneID:680782,RGD:1588184	710.381	Spcs3	3.4607	1.92106e-07	3.29614e-06	95.3198	19.2038	127.168	65.4342	283.924	1019.65	3314.51	712.929	573.847	891.826
Pla2g2d	Chr5	GeneID:298579,RGD:1309862	1396.71	Pla2g2d	3.45683	5.16186e-07	7.73611e-06	295.374	17.8321	580.323	185.265	87.0975	4837.09	2897.58	1397.8	1354.69	2314.03
Plekhj1	Chr7	GeneID:314634,RGD:1307213	447.914	Plekhj1	3.45611	1.46609e-15	3.60346e-13	90.6126	64.4698	42.6044	131.657	45.2633	749.008	1399.29	734.753	606.638	614.849
Esm1	Chr2	GeneID:64536,RGD:71013	348.504	Esm1	3.45486	0.00129958	0.00620684	16.475	32.2349	38.0857	100.122	104.243	7.1221	5.71139	237.989	814.657	2128.4
Rbfa	Chr18	GeneID:307235,RGD:1311910	557.488	Rbfa	3.4544	7.52146e-05	0.000574347	107.088	26.7481	271.764	47.3018	13.0303	23.7403	2147.48	963.389	997.058	977.276
Tspo	Chr7	GeneID:24230,RGD:2228	11771.3	Tspo	3.45362	3.67757e-09	1.10367e-07	3223.22	2827.76	1660.92	1236.15	898.407	6088.21	15517.8	8672.58	21731.4	55857
Aldoa	Chr1	GeneID:24189,RGD:2089	50397	Aldoa	3.45253	7.95173e-18	3.19092e-15	13684.9	9193.12	8875.26	5429.46	5000.22	59452.9	169013	67938.1	80791.4	84590.9
Ndufaf3	Chr8	GeneID:56769,RGD:708545	771.077	Ndufaf3	3.44937	2.31359e-05	0.000207727	103.557	130.997	0.645521	115.101	296.269	644.55	2162.71	720.203	1251.19	2285.55
Commd4	Chr8	GeneID:363068,RGD:1306104	1557.09	Commd4	3.44887	5.20295e-05	0.000416936	509.549	558.967	169.772	67.0109	1.37161	2390.65	5324.92	1615	2323.05	2610.65
Cebpa	Chr1	GeneID:24252,RGD:2326	495.258	Cebpa	3.44869	3.46778e-08	7.46028e-07	71.784	75.4434	12.9104	219.953	35.662	1143.1	1182.26	430.251	769.569	1011.65
Idi2	Chr17	GeneID:502143,RGD:1559783	141.272	Idi2	3.44792	0.000654673	0.00352777	47.0715	8.91604	56.1603	3.94182	2.74323	267.079	295.088	2.07851	233.638	496.004
F11r	Chr13	GeneID:116479,RGD:621842	2593.38	F11r	3.44763	2.51768e-07	4.1566e-06	913.187	405.337	239.488	342.938	277.066	2425.08	15552.1	2185.55	1093.38	2499.67
Ormdl2	Chr7	GeneID:288783,RGD:1305642	1962.82	Ormdl2	3.44478	4.93052e-07	7.42903e-06	280.075	761.978	373.111	186.054	49.3781	3936.15	8498.54	2381.97	669.146	2491.81
Hist1h2bq	Chr17	GeneID:306945,RGD:1305011	6067.15	Hist1h2bq	3.44099	2.99266e-10	1.30187e-08	1815.78	1788.69	620.991	547.124	343.589	7340.51	24225.8	7063.81	7598.34	9326.85
Mcpt9	Chr15	GeneID:54272,RGD:3068	232.265	Mcpt9	3.44092	0.00108596	0.00534097	140.038	25.3764	2.58208	26.016	2.74323	35.6105	150.4	74.8263	446.78	1418.28
Tmem59	Chr5	GeneID:100196907,RGD:1310313	7835.17	Tmem59	3.43554	5.80999e-07	8.57672e-06	880.237	1875.8	2119.24	1547.56	205.742	11751.5	43050.5	7485.75	4104.03	5331.31
Dctpp1	Chr1	GeneID:192252,RGD:620933	433.136	Dctpp1	3.43472	8.4173e-06	8.60683e-05	28.2429	183.808	130.395	18.1324	5.48646	404.773	1408.81	352.307	805.435	993.973
Spcs2	Chr1	GeneID:293142,RGD:1311253	5883.48	Spcs2	3.43301	7.21052e-10	2.72131e-08	810.807	1084.33	668.114	1496.31	925.84	6325.61	30969	7127.21	3325.24	6102.33
Tmbim4	Chr7	GeneID:362884,RGD:735173	2742.7	Tmbim4	3.43257	5.64421e-10	2.22409e-08	590.747	677.619	208.503	499.034	349.076	3964.64	13227.6	2031.74	1957.23	3920.89
Naga	Chr7	GeneID:315165,RGD:1306025	2243.79	Naga	3.43018	1.53892e-06	1.99471e-05	584.863	428.656	192.365	536.875	162.536	11256.5	4588.15	3178.04	1190.73	319.211
Fcgr2a	Chr13	GeneID:116591,RGD:71069	2861.15	Fcgr2a	3.43016	9.62784e-10	3.46726e-08	516.61	875.143	300.813	411.526	325.073	3062.5	3914.2	1658.65	3317.04	14229.9
Sat1	ChrX	GeneID:302642,RGD:1586174	12396.4	Sat1	3.42491	0.000231768	0.00148251	3763.37	3172.74	2159.91	1460.84	2.74323	9777.46	12039.6	7354.8	22680.3	61552.7
Sptlc1	Chr17	GeneID:361213,RGD:1307140	4140.79	Sptlc1	3.42241	2.87545e-08	6.36711e-07	830.812	907.378	583.551	502.976	707.753	4198.48	24147.7	2001.6	2415.28	5112.28
Lcn3	Chr3	GeneID:502611,RGD:1562745	548.483	Lcn3	3.42182	1.78376e-06	2.27139e-05	197.7	132.369	96.1826	30.7462	11.6587	1449.35	2137.96	547.687	618.934	262.244
Pygm	Chr1	GeneID:24701,RGD:3461	1831.47	Pygm	3.42165	3.81321e-10	1.61593e-08	367.158	325.778	526.099	257.795	86.4117	1762.72	5597.16	2245.83	5852.21	1293.54
Tmed7	Chr18	GeneID:252889,RGD:727954	1477.95	Tmed7	3.41377	2.97718e-07	4.80627e-06	371.865	213.299	438.309	122.985	121.388	3204.95	7047.85	640.181	523.635	2095.01
Nudt8	Chr1	GeneID:361692,RGD:1309040	438.899	Nudt8	3.41326	6.19634e-05	0.0004858	97.6734	108.364	160.089	1.57673	8.91549	1773.4	664.425	251.5	545.154	777.892
Cd320	Chr7	GeneID:362851,RGD:1305860	845.76	Cd320	3.41265	8.5248e-05	0.00063735	289.49	27.434	103.929	182.112	123.445	16.6182	4631.93	1186.83	974.514	921.291
Sar1b	Chr10	GeneID:287276,RGD:1305590	5729.61	Sar1b	3.41199	6.7496e-11	3.66623e-09	975.557	1105.59	879.845	1217.23	742.043	8634.36	28001	7585.52	3425.66	4729.23
LOC102551408	Chr11	GeneID:102551408,RGD:7603878	12400.2	LOC102551408	3.41114	3.22668e-08	7.02797e-07	1968.77	1516.41	2414.25	2001.65	2753.52	14093.5	71137.2	14811.5	4272.08	9033.17
Polr3h	Chr7	GeneID:300088,RGD:1305889	1245.83	Polr3h	3.41078	1.15598e-06	1.55473e-05	207.115	483.523	325.342	18.1324	36.3478	2172.24	3651.48	1133.83	2451.14	1979.11
H2az1	Chr2	GeneID:58940,RGD:621464	6248.79	H2az1	3.40675	6.82722e-18	2.85625e-15	1571.01	1432.74	892.755	826.993	661.804	6603.38	13564.5	8219.46	9133.38	19581.9
Srsf5	Chr6	GeneID:29667,RGD:3664	3634.02	Srsf5	3.40082	2.08268e-13	2.55948e-11	788.448	897.09	296.294	447.002	714.611	5165.9	7514.28	2027.59	7815.58	10673.4
Bcdin3d	Chr7	GeneID:363001,RGD:1306433	19.6152	Bcdin3d	3.39796	0.00206826	0.00900537	4.70715	2.05755	6.45521	2.36509	1.37161	1.18702	108.516	25.9814	30.7418	12.7684
Trappc5	Chr12	GeneID:363858,RGD:1563971	1854.25	Trappc5	3.39312	6.49291e-08	1.27926e-06	258.893	593.259	166.544	82.7782	509.555	3828.13	8458.56	1729.32	1546.31	1369.17
Thrsp	Chr1	GeneID:25357,RGD:3859	3236.18	Thrsp	3.38998	2.43282e-15	5.82111e-13	596.631	416.31	697.808	923.962	183.796	3823.38	7539.03	7155.27	6613.58	4411.98
Gdi1	ChrX	GeneID:25183,RGD:2676	1239.93	Gdi1	3.38948	2.50983e-05	0.000222401	20.0054	265.424	376.339	5.51854	412.17	1111.05	2775.73	1680.47	2388.64	3363.99
LOC120094586	Chr9	GeneID:120094586	20.891	LOC120094586	3.38884	0.0169061	0.0478721	2.35357	0.685849	0	11.0371	4.11484	1.18702	95.1898	84.1796	8.19781	1.96437
Slc25a5	ChrX	GeneID:25176,RGD:620353	13402.1	Slc25a5	3.38862	1.79043e-16	5.17724e-14	3417.39	3449.13	1957.22	1907.84	950.529	19812.5	38778.4	16294.5	19556.9	27897.1
Tmed2	Chr12	GeneID:65165,RGD:69243	16780.2	Tmed2	3.38481	2.12379e-14	3.53899e-12	4982.52	3375.75	2298.05	1489.22	2516.23	20044	63761.9	23128.6	20950.5	25255
Glmp	Chr2	GeneID:295231,RGD:1303130	2601.55	Glmp	3.38416	4.76963e-08	9.82044e-07	613.106	185.179	509.316	554.219	412.17	4126.07	13227.6	3262.22	740.877	2384.75
Cenpw	Chr1	GeneID:689399,RGD:1593465	280.548	Cenpw	3.38369	1.02347e-05	0.000101601	50.6019	63.0981	17.4291	40.2065	74.0672	16.6182	243.686	392.838	816.707	1090.23
Lgmn	Chr6	GeneID:63865,RGD:619832	7843.38	Lgmn	3.37967	1.7197e-11	1.14238e-09	1421.56	1365.53	759.778	1469.51	1858.54	12710.6	33739.1	13729.6	5016.03	6363.59
Reep4	Chr15	GeneID:306014,RGD:1306561	670.824	Reep4	3.37935	0.00207367	0.0090249	103.557	2.7434	191.074	289.329	1.37161	707.462	3421.12	1748.03	188.55	55.0025
C1r	Chr4	GeneID:312705,RGD:1309091	2189.16	C1r	3.37863	1.04871e-11	7.37344e-10	333.031	388.876	754.614	220.742	222.201	2376.41	8165.38	3914.87	1690.8	3824.64
Lgals7	Chr1	GeneID:29518,RGD:61951	26074.7	Lgals7	3.37795	1.86457e-09	6.16184e-08	9058.91	4778.31	5373.96	2909.85	760.56	39069.5	85767.9	20519	38824.8	53684.4
Sft2d3	Chr18	GeneID:364835,RGD:1561764	324.351	Sft2d3	3.37533	1.66153e-10	7.86445e-09	56.4858	34.9783	112.321	41.7833	39.091	759.691	1161.32	346.072	433.459	258.315
Fcgr1a	Chr2	GeneID:295279,RGD:1309912	1657.02	Fcgr1a	3.37524	2.64237e-09	8.2734e-08	496.604	261.994	307.268	154.519	236.603	847.53	7137.33	1355.19	1701.04	4072.15
Itm2b	Chr15	GeneID:290364,RGD:620727	20776.1	Itm2b	3.37492	4.45501e-13	4.89379e-11	5159.04	4226.2	4394.7	2993.42	1493	23931.5	80602.9	25757.9	20519.1	38683.4
Terf2ip	Chr19	GeneID:307861,RGD:1309684	628.483	Terf2ip	3.37297	5.90203e-07	8.693e-06	190.64	137.856	47.7685	168.71	8.91549	1489.71	1604.9	467.664	496.992	1671.68
Hba-a1	Chr10	GeneID:25632,RGD:2782	10995.4	Hba-a1	3.3723	2.96075e-07	4.7876e-06	4654.19	1381.99	2298.7	1091.88	257.178	15729.2	48546.8	7938.86	16930.5	11124.3
Ldhb	Chr4	GeneID:24534,RGD:2997	4054.36	Ldhb	3.3721	2.30616e-10	1.03294e-08	1545.12	782.554	457.674	566.045	220.83	10975.2	12511.7	4997.77	3633.68	4852.99
Rnf215	Chr14	GeneID:305478,RGD:1310738	359.393	Rnf215	3.37051	0.000671992	0.00360824	51.7786	29.4915	58.0969	124.561	52.8071	11.8702	2092.27	208.89	15.3709	948.793
Timm13	Chr7	GeneID:252928,RGD:628845	2938.83	Timm13	3.36707	6.29878e-09	1.72163e-07	851.994	689.964	755.259	63.8574	235.918	5967.13	8390.03	3496.05	3340.61	5597.48
Mospd3	Chr12	GeneID:288557,RGD:1304973	1675.65	Mospd3	3.36657	1.77151e-08	4.18845e-07	294.197	367.615	432.499	368.166	18.5168	1728.3	3725.73	3305.87	2384.54	4131.08
Upp1	Chr14	GeneID:289801,RGD:1305566	1915.93	Upp1	3.36593	1.72519e-05	0.000160314	280.075	383.39	130.395	70.9527	829.141	329.991	2162.71	869.856	5051.9	9050.85
Pdzk1ip1	Chr5	GeneID:81916,RGD:620952	366.813	Pdzk1ip1	3.35851	0.000317167	0.00192721	165.927	86.417	13.5559	59.9156	0.685807	73.5951	1115.62	234.871	717.308	1200.23
Hsd17b10	ChrX	GeneID:63864,RGD:69231	4041.17	Hsd17b10	3.35745	6.70748e-12	4.97695e-10	614.283	1512.98	548.047	333.478	582.936	6876.39	15205.6	4783.69	4112.23	5842.05
Atp5mc3	Chr3	GeneID:114630,RGD:620052	3964.83	Atp5mc3	3.35357	1.25814e-08	3.09618e-07	1358.01	892.975	646.812	529.78	106.3	7434.29	15485.5	3925.26	3703.36	5566.05
Steap1	Chr4	GeneID:297738,RGD:1311543	508.547	Steap1	3.35288	1.09221e-05	0.000107803	285.959	106.992	27.1119	22.8625	11.6587	594.696	1776.24	364.778	935.575	959.597
Chmp6	Chr10	GeneID:287873,RGD:1565325	1169.08	Chmp6	3.35228	1.02622e-08	2.59365e-07	357.743	202.325	300.813	141.905	40.4626	1867.18	2960.4	861.542	978.613	3979.82
Pet100	Chr12	GeneID:688786,RGD:1585222	1403.64	Pet100	3.34821	4.1015e-15	8.86239e-13	404.815	292.857	200.757	180.535	176.938	2030.99	4871.81	1655.53	1414.12	2808.07
Surf4	Chr3	GeneID:619346,RGD:1561980	6089.22	Surf4	3.34727	7.12672e-08	1.39297e-06	2014.66	654.3	369.883	1342.58	1067.12	9757.28	29053.8	9952.94	3803.78	2875.84
Ecm1	Chr2	GeneID:116662,RGD:620357	2207	Ecm1	3.34417	1.80648e-05	0.000166565	796.685	92.5896	54.8693	579.447	455.376	2566.33	10667	3464.87	340.209	3052.64
Mt1	Chr19	GeneID:24567,RGD:3117	949.9	Mt1	3.34306	5.5009e-11	3.05548e-09	234.181	310.004	141.369	93.0269	74.0672	1222.63	1096.59	842.835	2478.81	3005.49
Atp6v0e1	Chr10	GeneID:94170,RGD:621393	9483.33	Atp6v0e1	3.34288	6.55832e-09	1.78116e-07	3250.29	1309.97	1331.71	1838.46	778.391	13374.1	46395.5	12387.9	5227.13	8939.87
Mplkip	Chr17	GeneID:684996,RGD:1584365	323.315	Mplkip	3.3409	1.15091e-05	0.00011294	14.1214	2.7434	74.8804	138.752	59.6652	873.645	338.876	267.088	494.943	968.436
Tomm20	Chr19	GeneID:266601,RGD:708467	5648.28	Tomm20	3.33896	3.15346e-11	1.9377e-09	2121.75	914.237	365.365	1101.34	578.821	6724.45	16835.3	4767.06	10008.5	13066
Pam16	Chr10	GeneID:679907,RGD:1598163	2110.46	Pam16	3.3384	1.17222e-08	2.90293e-07	598.985	272.282	567.413	158.461	301.755	2975.85	10558.4	2592.94	1426.42	1652.04
Cst7	Chr3	GeneID:296257,RGD:1309154	555.058	Cst7	3.33198	4.06871e-07	6.27475e-06	31.7733	81.616	60.6789	160.038	166.651	1338.96	2316.92	175.634	411.94	806.376
Myl1	Chr9	GeneID:56781,RGD:1598796	12329.2	Myl1	3.3276	3.2218e-12	2.6396e-10	3684.52	1167.31	2598.87	2910.64	807.881	13178.3	41889.2	15629.3	22191.5	19234.2
Uqcrfs1	Chr17	GeneID:291103,RGD:628838	4503.7	Uqcrfs1	3.32516	2.88367e-09	8.87348e-08	1334.48	1054.15	1074.15	540.029	83.6685	6203.35	12896.3	6780.1	7338.06	7732.76
Rps4x	ChrX	GeneID:100362640,RGD:2324318	72.2792	Rps4x	3.32452	3.8882e-07	6.01523e-06	23.5357	23.3189	7.74625	9.46036	2.05742	110.393	205.61	104.965	117.843	117.862
Dusp6	Chr7	GeneID:116663,RGD:70978	1844.62	Dusp6	3.32308	2.42064e-12	2.06048e-10	370.688	444.43	467.357	229.414	163.908	1890.92	3059.4	1595.26	3130.54	7094.34
Acad9	Chr2	GeneID:294973,RGD:727973	2990.72	Acad9	3.32178	1.13111e-10	5.65927e-09	222.413	989.68	702.327	494.304	309.299	6470.43	9326.69	1802.07	3310.89	6279.12
LOC120099767	Chr1	GeneID:120099767	27.5163	LOC120099767	3.32104	0.0060447	0.0212434	2.35357	19.8896	2.58208	0	0	56.9768	89.4784	27.0206	29.7171	47.145
Vcpkmt	Chr6	GeneID:102548559,RGD:7565188	1379.76	Vcpkmt	3.3186	3.22195e-08	7.02797e-07	309.495	310.69	216.895	382.356	37.7194	944.866	5153.57	1273.09	1790.2	3378.72
Serpinb2	Chr13	GeneID:60325,RGD:621823	1516.59	Serpinb2	3.31838	3.82843e-07	5.95556e-06	448.356	81.616	609.372	196.302	46.6349	1379.31	1787.66	1556.8	4168.58	4891.29
Ripk3	Chr15	GeneID:246240,RGD:628899	498.831	Ripk3	3.3183	0.00151316	0.00696346	261.247	68.5849	12.9104	100.122	12.3445	1.18702	788.171	395.956	910.981	2436.81
Ints12	Chr2	GeneID:295448,RGD:1359136	588.365	Ints12	3.31597	1.14766e-13	1.53513e-11	112.972	91.9038	59.3879	128.503	144.019	726.454	2204.6	575.747	1051.37	788.696
Tm2d2	Chr16	GeneID:290833,RGD:1306769	1388.59	Tm2d2	3.31463	4.32512e-08	9.02812e-07	268.308	536.334	276.928	152.154	34.2904	1335.39	4519.61	1353.11	1961.33	3448.46
Fuz	Chr1	GeneID:308577,RGD:1310608	147.88	Fuz	3.31333	0.000241068	0.0015344	44.7179	12.3453	1.93656	72.5294	4.11484	189.923	317.934	29.0991	303.319	502.88
Serpinb10	Chr13	GeneID:266775,RGD:628853	1095.97	Serpinb10	3.30843	8.65301e-09	2.25058e-07	147.098	273.654	235.615	273.562	74.753	854.652	1673.44	491.567	2677.61	4257.78
LOC100910669	Chr12	GeneID:100910669,RGD:6497409	339.872	LOC100910669	3.30786	0.000166928	0.00112254	24.7125	22.633	25.8208	188.419	50.0639	8.30912	854.804	362.7	686.566	1174.7
Avpi1	Chr1	GeneID:171386,RGD:621721	3716.85	Avpi1	3.30733	4.44891e-18	1.98816e-15	912.01	888.86	771.397	387.086	451.261	5741.6	9284.81	3647.78	5874.75	9208.99
Itm2c	Chr9	GeneID:301575,RGD:1309503	3030.77	Itm2c	3.30593	5.49822e-14	8.19026e-12	721.371	853.196	325.342	465.923	417.657	2244.65	9663.67	6287.49	5716.95	3611.5
Abtb1	Chr4	GeneID:297432,RGD:1359363	413.047	Abtb1	3.30474	0.00056693	0.00313221	77.668	17.1462	82.6266	193.937	8.22968	11.8702	2050.39	889.602	153.709	645.297
Rpn1	Chr4	GeneID:25596,RGD:3594	7335.11	Rpn1	3.30345	2.62616e-08	5.9015e-07	1452.16	1672.1	890.819	1039.06	1691.89	9886.67	41013.5	6361.28	4073.29	5270.42
Stbd1	Chr14	GeneID:305234,RGD:1311800	158.387	Stbd1	3.30101	0.00652064	0.022601	118.856	2.7434	20.6567	1.57673	2.74323	662.356	474.045	284.756	10.2473	5.89312
Sdf2l1	Chr11	GeneID:680945,RGD:1585844	1398.76	Sdf2l1	3.29839	8.83947e-05	0.000658124	495.427	220.158	256.272	317.71	1.37161	1754.41	6634.73	2015.11	921.229	1371.13
Emc7	Chr3	GeneID:296050,RGD:1305045	4588.52	Emc7	3.29834	1.85518e-07	3.19426e-06	604.869	1297.63	584.842	841.972	903.894	3740.29	26746.4	5993.38	1886.52	3285.42
Nmnat1	Chr5	GeneID:298653,RGD:1310996	1304.22	Nmnat1	3.29786	3.47973e-07	5.47814e-06	553.09	362.814	111.675	64.6458	112.472	2489.17	3996.07	539.373	1376.21	3436.67
LOC688459	Chr9	GeneID:688459,RGD:1588829	661.273	LOC688459	3.29758	9.6636e-05	0.000709277	37.6572	33.6066	294.357	217.588	26.7465	109.206	3424.93	365.818	756.248	1346.58
Rangrf	Chr10	GeneID:287419,RGD:1563195	435.028	Rangrf	3.29725	0.000780827	0.00407252	105.911	233.874	54.8693	1.57673	5.48646	30.8624	1035.66	977.938	961.193	942.9
Tmem14c	Chr17	GeneID:171432,RGD:621692	2243.59	Tmem14c	3.29714	2.45621e-09	7.76469e-08	904.95	352.526	339.544	251.488	224.259	2313.5	9753.14	3960.6	1597.55	2738.34
Tmx2	Chr3	GeneID:295701,RGD:1359456	906.64	Tmx2	3.29404	4.96694e-05	0.000400102	60.0162	296.973	46.4775	221.53	213.286	773.935	5698.06	1062.12	108.621	585.384
Sox7	Chr15	GeneID:290317,RGD:1310038	617.19	Sox7	3.29257	3.47803e-05	0.000295415	391.87	122.081	16.7835	18.1324	24.0032	1927.72	1273.64	488.45	1203.03	706.193
Fcrl2	Chr2	GeneID:310694,RGD:1306885	437.889	Fcrl2	3.29163	0.000737566	0.00388502	41.1876	163.918	63.261	120.62	16.4594	37.9845	2653.89	153.81	1093.38	34.3765
Alkbh6	Chr1	GeneID:292780,RGD:1566318	1647.35	Alkbh6	3.29126	7.10922e-16	1.88904e-13	582.51	352.526	191.72	189.207	212.6	4129.63	3611.5	2520.19	1907.01	2776.64
Cldn23	Chr16	GeneID:290789,RGD:1309001	85.0435	Cldn23	3.29081	0.00314478	0.0125708	11.7679	3.42924	22.5932	3.15345	37.7194	2.37403	302.703	56.1197	402.717	7.8575
Arid5a	Chr9	GeneID:316327,RGD:1311041	672.822	Arid5a	3.29011	2.74457e-06	3.27665e-05	124.739	214.671	128.459	56.7622	99.442	115.141	397.893	978.978	1083.14	3529
Rrm2	Chr6	GeneID:362720,RGD:1598310	451.958	Rrm2	3.29003	4.54874e-05	0.000371745	38.834	18.5179	12.2649	294.06	55.5504	187.549	1077.55	364.778	929.426	1541.05
Cmtr2	Chr19	GeneID:292016,RGD:1309394	232.683	Cmtr2	3.28629	0.00208656	0.00907088	131.8	23.3189	28.4029	3.94182	29.4897	1417.3	83.767	11.4318	572.822	24.5547
Pctp	Chr10	GeneID:29510,RGD:3276	4044.29	Pctp	3.28619	1.46071e-10	7.05697e-09	555.444	780.496	470.585	1075.33	877.833	3498.14	18733.3	6666.82	3124.39	4660.48
Slc5a6	Chr6	GeneID:170551,RGD:69648	1431.18	Slc5a6	3.28374	4.51363e-05	0.00036949	202.407	751.69	144.597	209.705	24.0032	274.201	7365.78	2217.77	1235.82	1885.8
Nsdhl	ChrX	GeneID:309262,RGD:1359337	1777.6	Nsdhl	3.27925	1.10456e-06	1.49683e-05	669.592	100.134	453.801	206.551	230.431	2667.23	8030.21	2555.53	342.258	2520.29
Slc35b1	Chr10	GeneID:287642,RGD:727783	1963.21	Slc35b1	3.27907	7.96192e-11	4.20847e-09	433.058	420.425	353.1	172.652	454.004	2990.1	8704.15	1803.11	2780.08	1521.41
Bcat2	Chr1	GeneID:64203,RGD:68948	4443.96	Bcat2	3.27652	1.76855e-13	2.21497e-11	952.021	965.675	824.975	882.179	532.186	11079.6	15074.3	6231.37	2757.54	5139.79
Ubqln1	Chr17	GeneID:114590,RGD:620745	5431.59	Ubqln1	3.27461	1.30744e-10	6.42706e-09	1773.42	893.661	1260.7	739.485	420.4	8652.17	22221.1	4802.39	5024.23	8528.33
Ier3	Chr20	GeneID:294235,RGD:1303321	2269.11	Ier3	3.26985	0.000408104	0.00236406	717.84	481.466	676.506	254.641	1.37161	1417.3	2080.85	716.046	4719.89	11625.2
Acy1	Chr8	GeneID:300981,RGD:2030	2674.81	Acy1	3.26818	4.56065e-05	0.000372409	897.889	820.961	335.671	454.886	6.17226	5618.15	11426.6	1736.59	2981.95	2469.22
Pigh	Chr6	GeneID:362756,RGD:1311438	650.241	Pigh	3.26704	0.000145596	0.000997508	136.507	50.7528	193.011	160.826	70.6381	554.337	4077.93	1092.26	51.2363	114.916
Csf3r	Chr5	GeneID:298518,RGD:1309114	2164.99	Csf3r	3.26575	1.62037e-07	2.83213e-06	596.631	498.612	325.988	356.34	261.978	1795.96	1395.48	1338.56	2338.42	12741.9
Acsm1	Chr1	GeneID:361638,RGD:1306813	2364.95	Acsm1	3.26266	5.69742e-07	8.42318e-06	640.172	255.822	1013.47	135.598	186.54	7936.4	7942.63	2405.87	1510.45	1622.57
Sft2d1	Chr1	GeneID:292305,RGD:1359119	1419.17	Sft2d1	3.26094	8.47848e-11	4.43384e-09	167.104	362.814	114.257	260.948	434.802	1177.52	4622.42	1310.5	2045.35	3695.97
Thyn1	Chr8	GeneID:300470,RGD:1359525	3026.92	Thyn1	3.26079	2.20719e-11	1.4183e-09	486.013	473.236	741.058	440.695	718.04	9817.82	8911.67	4602.86	1816.84	2260.99
Ppt2	Chr20	GeneID:54398,RGD:620375	1928.33	Ppt2	3.25923	2.68208e-06	3.21571e-05	327.147	526.046	112.321	219.165	638.486	1668.95	10139.6	2956.68	396.569	2298.32
Mylpf	Chr1	GeneID:24584,RGD:3141	8689.18	Mylpf	3.25894	8.23926e-10	3.02255e-08	3209.1	1043.18	1494.38	1938.59	534.244	6857.4	32621.5	16674.8	13604.3	8914.33
Tbc1d10c	Chr1	GeneID:361697,RGD:1311490	449.724	Tbc1d10c	3.25756	0.000225186	0.00144511	224.766	44.5802	20.0111	100.911	36.3478	137.694	426.45	56.1197	660.948	2789.41
Net1	Chr17	GeneID:307098,RGD:1305034	11098.9	Net1	3.25718	1.60656e-08	3.83838e-07	4058.74	1637.12	2835.13	1581.46	397.768	14722.6	17037.1	6246.96	26925.7	35546.3
Mvd	Chr19	GeneID:81726,RGD:621292	1529.24	Mvd	3.25687	1.49379e-07	2.6343e-06	194.17	300.402	250.462	515.59	187.225	1797.14	7211.58	1710.61	353.53	2771.73
Tmem69	Chr5	GeneID:619582,RGD:1561569	318.242	Tmem69	3.25617	0.00479693	0.0176468	16.475	80.9302	0.645521	192.361	10.9729	2.37403	1650.59	537.295	551.303	139.471
LOC100360843	Chr1	GeneID:100360843,RGD:2321315	175.382	LOC100360843	3.25591	6.94043e-09	1.86434e-07	21.1822	78.8726	35.5036	20.4974	9.6013	252.835	392.182	228.636	295.121	419.394
Tnnt3	Chr1	GeneID:24838,RGD:3883	11504.1	Tnnt3	3.25514	7.98854e-15	1.51037e-12	4054.03	1833.96	1913.97	2123.06	983.447	12245.3	32914.7	19254.3	24108.7	15609.9
Spcs1	Chr16	GeneID:290555,RGD:1309125	1976.49	Spcs1	3.25468	5.79651e-12	4.41771e-10	663.708	287.371	268.537	231.779	423.829	2340.8	7891.23	3111.53	1857.83	2688.25
B4galnt1	Chr7	GeneID:64828,RGD:620490	134.463	B4galnt1	3.2533	0.00192547	0.00847561	17.6518	12.3453	38.0857	13.4022	45.9491	879.58	296.992	10.3925	18.4451	11.7862
Far1	Chr1	GeneID:293173,RGD:1306647	10143	Far1	3.25097	5.72088e-16	1.58436e-13	1880.51	1663.87	2537.54	1700.5	1858.54	22388.3	35126.9	9044.63	10416.3	14812.4
Cish	Chr8	GeneID:83681,RGD:69261	385.515	Cish	3.25086	6.68686e-05	0.000518673	16.475	224.273	49.7051	59.9156	15.7736	1057.63	66.6328	380.367	458.052	1526.32
Abhd14b	Chr8	GeneID:300983,RGD:1359649	1740.22	Abhd14b	3.25071	0.000403296	0.00233992	1225.04	118.652	199.466	109.583	2.74323	2643.49	7809.37	2133.59	1314.72	1845.53
Clic1	Chr20	GeneID:406864,RGD:1303043	10551	Clic1	3.24935	3.74531e-09	1.11582e-07	3455.05	3412.78	1121.27	1192.79	858.63	10572.8	18721.9	7458.73	16567.8	42148.6
Smpdl3a	Chr20	GeneID:294422,RGD:1359277	2726.16	Smpdl3a	3.2468	5.32795e-09	1.49662e-07	744.906	273.654	526.745	804.919	248.262	3019.77	12738.3	4304.59	2009.49	2591.01
Jagn1	Chr4	GeneID:502872,RGD:1565488	1654.26	Jagn1	3.24167	0.00123643	0.00595151	582.51	317.548	356.973	309.038	15.7736	7.1221	9577.99	2478.62	818.756	2078.31
Mettl17	Chr15	GeneID:305845,RGD:1559895	195.016	Mettl17	3.23837	3.52974e-05	0.000299161	14.1214	98.0764	29.694	37.0531	7.54388	773.935	287.473	74.8263	90.1759	537.256
Rnf11l2	Chr9	GeneID:316552,RGD:1306139	19.5259	Rnf11l2	3.23568	0.0114729	0.0352971	4.70715	6.17264	6.45521	0	1.37161	0	64.729	20.7851	39.9643	51.0737
LOC678760	Chr3	GeneID:678760,RGD:1596924	426.2	LOC678760	3.2322	0.000238641	0.00152301	138.861	15.0887	238.197	16.5556	1.37161	834.473	957.609	1052.76	575.896	431.18
Atraid	Chr6	GeneID:298841,RGD:1311605	907.771	Atraid	3.23185	6.90666e-05	0.000533408	118.856	134.426	271.119	142.694	205.742	39.1716	5545.76	1341.68	460.102	818.162
LOC100364062	Chr20	GeneID:100364062,RGD:2321795	1026.56	LOC100364062	3.23155	2.05999e-10	9.44185e-09	214.175	252.392	236.261	65.4342	219.458	1270.11	1625.84	603.807	2126.31	3651.77
Clec7a	Chr4	GeneID:502902,RGD:1565140	1096.41	Clec7a	3.22609	0.000210525	0.00136484	382.456	72.0141	122.649	145.847	336.045	28.4884	1530.65	505.078	1326	6514.85
LOC681658	Chr4	GeneID:681658,RGD:1592878	252.589	LOC681658	3.22465	0.00238969	0.0101181	18.8286	1.3717	216.895	3.15345	3.42904	516.352	900.495	194.341	170.104	500.915
Npc2	Chr6	GeneID:286898,RGD:628756	7889.29	Npc2	3.22338	1.20353e-09	4.21837e-08	2776.04	1579.51	1496.32	694.548	1084.26	14339.2	31465.9	14186.9	5030.38	6239.83
Ms4a7	Chr1	GeneID:293744,RGD:1305549	857.786	Ms4a7	3.22289	5.48543e-08	1.10967e-06	44.7179	244.162	193.656	237.297	109.043	1436.29	3838.05	1000.8	486.745	987.098
RGD1308706	Chr19	GeneID:291925,RGD:1308706	1494.89	RGD1308706	3.22126	2.37061e-13	2.87737e-11	364.804	354.584	218.832	393.393	116.587	1390	4215	1775.05	2475.74	3644.9
Pltp	Chr3	GeneID:296371,RGD:1306695	7972.29	Pltp	3.21923	2.97642e-07	4.80627e-06	2345.34	1213.27	2011.44	1352.04	808.567	4729.08	32478.8	26410.6	3210.47	5163.36
Tmem43	Chr4	GeneID:362401,RGD:1549711	1384.67	Tmem43	3.21863	6.95747e-07	1.0037e-05	697.835	108.364	302.749	165.556	69.9523	1223.81	3221.22	836.6	2023.83	5196.75
Tuba4a	Chr9	GeneID:316531,RGD:1359623	3341.46	Tuba4a	3.21809	6.86163e-11	3.71681e-09	688.421	505.471	708.136	1184.91	155.678	5672.75	8475.7	2688.55	5721.04	7613.91
Arhgap9	Chr7	GeneID:362893,RGD:1305342	1013.67	Arhgap9	3.21757	4.88327e-05	0.000394332	290.666	346.354	189.783	123.773	33.6045	92.5873	2248.38	773.205	896.635	5141.75
Atp5mc2	Chr7	GeneID:171082,RGD:620051	4644.75	Atp5mc2	3.21703	3.6982e-13	4.13169e-11	1476.87	1386.1	890.173	405.219	352.505	7065.13	11866.4	8146.72	6764.22	8094.2
Sypl1	Chr6	GeneID:366595,RGD:1359569	4420.62	Sypl1	3.21602	1.10137e-08	2.74982e-07	1662.8	720.827	944.397	481.69	486.237	3145.6	14373.7	2699.98	4877.7	14813.3
Ffar2	Chr1	GeneID:292794,RGD:1359614	249.243	Ffar2	3.21435	0.0096376	0.0308287	149.452	0.685849	11.6194	12.6138	68.5807	34.4235	30.4607	6.23553	280.775	1897.59
Ccl19	Chr5	GeneID:362506,RGD:1310336	453.397	Ccl19	3.213	0.00178113	0.00795239	111.795	1.3717	0	98.5454	229.745	1214.32	1102.3	610.042	544.129	621.724
Gtpbp6	Chr12	GeneID:363931,RGD:1305954	267.914	Gtpbp6	3.21083	0.00743617	0.0250845	220.059	13.717	1.29104	16.5556	10.2871	911.629	824.343	658.887	18.4451	3.92875
Gja1	Chr20	GeneID:24392,RGD:2690	5482.3	Gja1	3.20792	5.63162e-09	1.5707e-07	1907.57	853.196	895.983	491.15	1206.33	5154.03	24075.4	3276.77	5895.25	11067.3
Epgn	Chr14	GeneID:289515,RGD:1560084	145.305	Epgn	3.20735	6.56168e-06	6.92923e-05	38.834	16.4604	40.0223	17.344	29.4897	639.802	129.458	347.111	167.03	27.5012
Il10	Chr13	GeneID:25325,RGD:2886	258.817	Il10	3.20616	0.000674561	0.00361977	18.8286	24.0047	151.052	3.94182	54.8646	753.756	49.4987	107.043	118.868	1306.31
Msrb1	Chr10	GeneID:685059,RGD:1583243	6325.4	Msrb1	3.20391	2.89604e-08	6.39829e-07	1998.18	2351.78	772.043	830.935	240.032	8303.18	23449	6283.33	6992.73	12032.8
Noc4l	Chr12	GeneID:360828,RGD:1310661	1803.4	Noc4l	3.20311	1.09959e-08	2.74982e-07	371.865	541.135	330.507	57.5505	464.977	3539.68	6674.71	1502.76	2138.6	2412.25
Crot	Chr4	GeneID:83842,RGD:70908	10522.6	Crot	3.20263	5.32094e-10	2.12222e-08	2892.54	1261.28	3313.46	2146.71	696.094	14451.9	36549.1	6789.45	14139.2	22986.1
RGD1559724	Chr6	GeneID:299021,RGD:1559724	549.266	RGD1559724	3.20055	0.00144811	0.00673627	172.988	89.1604	215.604	6.30691	54.8646	1.18702	1972.33	469.743	1301.4	1209.07
Pinlyp	Chr1	GeneID:308429,RGD:1565787	979.295	Pinlyp	3.19546	0.000110291	0.00079525	180.048	672.132	39.3768	58.3389	13.7161	1738.98	3676.23	513.392	1096.46	1804.28
LOC308990	Chr1	GeneID:308990,RGD:1564503	332.257	LOC308990	3.19321	0.000267778	0.00167616	228.297	21.2613	5.16417	25.2276	48.6923	46.2937	519.736	1141.1	783.915	502.88
Rbm7	Chr8	GeneID:315634,RGD:1308017	1565.91	Rbm7	3.19111	4.84949e-12	3.71033e-10	409.522	474.607	116.839	118.255	426.572	2554.46	2535.86	2094.1	4034.35	2894.51
Fam98c	Chr1	GeneID:292764,RGD:1303117	335.639	Fam98c	3.19042	0.000144695	0.000993066	138.861	10.9736	13.5559	163.191	5.48646	1112.24	870.035	230.714	450.879	360.463
RGD1310935	Chr11	GeneID:360707,RGD:1310935	1674.55	RGD1310935	3.18954	5.37981e-07	8.03824e-06	829.635	256.507	336.962	70.1643	161.85	2178.18	7552.36	1683.59	1606.77	2069.47
Cma1	Chr15	GeneID:25627,RGD:2365	1328.6	Cma1	3.1853	0.000615634	0.00335976	616.637	8.23019	369.883	126.138	195.455	30.8624	4915.6	3725.73	1283.98	2013.48
Surf2	Chr3	GeneID:619345,RGD:1565817	277.404	Surf2	3.18375	0.00852614	0.0280257	264.777	5.48679	0	1.57673	4.11484	430.887	407.412	276.442	530.808	852.538
Gapdhs	Chr1	GeneID:66020,RGD:620150	48.4432	Gapdhs	3.18047	0.0034669	0.0135986	0	34.2924	1.29104	3.94182	8.22968	49.8547	180.861	34.2954	18.4451	153.221
Tmub2	Chr10	GeneID:303567,RGD:1304758	655.083	Tmub2	3.17951	0.000275623	0.00171614	87.0823	493.811	6.45521	18.9207	44.5775	1108.67	2688.16	698.379	904.833	499.933
Emc3	Chr4	GeneID:312640,RGD:1311566	3120.45	Emc3	3.17893	2.36594e-05	0.000211269	1346.24	1111.76	131.041	364.224	150.192	3073.19	17014.2	4187.16	1417.2	2409.3
Rab25	Chr2	GeneID:310632,RGD:1308447	2274.26	Rab25	3.17628	9.33426e-07	1.29894e-05	1024.98	549.365	252.399	406.007	33.6045	2790.68	4968.91	1903.91	4041.52	6771.2
Lpl	Chr16	GeneID:24539,RGD:3017	2946.79	Lpl	3.17327	1.1733e-06	1.57586e-05	948.491	381.332	576.45	593.638	440.974	1179.89	14767.7	7163.58	2265.67	1150.14
Pyurf	Chr4	GeneID:502782,RGD:1565524	2714.34	Pyurf	3.172	0.000328121	0.00198396	1037.93	950.587	63.261	656.707	2.74323	4559.33	9517.07	4247.43	2462.42	3645.88
Ets2	Chr11	GeneID:304063,RGD:1584977	1234.79	Ets2	3.16674	1.1433e-06	1.54189e-05	291.843	138.541	276.283	459.616	71.3239	881.954	2004.7	588.218	1418.22	6217.24
Fosl2	Chr6	GeneID:25446,RGD:2628	5731.08	Fosl2	3.16619	2.11578e-10	9.608e-09	1967.59	654.3	956.016	1169.14	998.535	6647.3	10057.8	2732.2	11443.1	20684.9
Rbp2	Chr8	GeneID:24710,RGD:3544	2531	Rbp2	3.16617	6.99911e-11	3.7602e-09	514.256	708.482	250.462	322.441	741.357	3235.81	3661	1945.48	3937	9993.75
Ifi47	Chr10	GeneID:246208,RGD:708470	722.974	Ifi47	3.16552	0.000420857	0.00242606	229.474	221.529	60.6789	213.646	0	617.249	1014.72	935.329	840.275	3096.84
LOC103693626	Chr12	GeneID:103693626,RGD:9362833	215.625	LOC103693626	3.1652	0.00445932	0.0166794	54.1322	78.1868	69.7162	9.46036	4.80065	1490.89	15.2304	50.9235	375.05	7.8575
Gba	Chr2	GeneID:684536,RGD:1589149	2377.71	Gba	3.1651	1.00455e-10	5.06548e-09	533.085	144.714	783.662	560.526	362.792	3731.98	7815.08	5079.88	2243.12	2522.26
Rhou	Chr19	GeneID:678766,RGD:1596918	557.667	Rhou	3.16132	2.99714e-08	6.59439e-07	87.0823	74.7575	263.372	92.2385	42.52	852.278	2269.32	567.433	537.981	789.678
Dad1	Chr15	GeneID:192275,RGD:621028	4613.5	Dad1	3.15919	2.00572e-11	1.29732e-09	1256.81	927.954	768.815	630.691	1060.26	6470.43	19902.3	7019.12	4058.94	4039.74
Phlda1	Chr7	GeneID:29380,RGD:3836	1287.59	Phlda1	3.15895	4.53243e-07	6.89259e-06	502.488	93.9613	126.522	245.969	328.502	2139	1193.68	390.76	2849.76	5005.23
Fkbp4	Chr4	GeneID:260321,RGD:628729	3122.75	Fkbp4	3.15715	6.57138e-07	9.56426e-06	781.387	840.851	1188.4	264.89	72.0097	4026.36	12797.3	3994.89	3715.66	3545.7
Aurka	Chr3	GeneID:261730,RGD:628895	2469.84	Aurka	3.15368	2.18885e-09	7.05564e-08	1113.24	353.898	482.849	361.07	185.168	3152.72	9734.11	2773.77	3153.08	3388.55
Bcl2l15	Chr2	GeneID:295337,RGD:1562344	437.818	Bcl2l15	3.15353	3.6684e-05	0.00030918	156.513	129.625	55.5148	97.7571	3.42904	808.359	750.095	99.7684	908.932	1368.19
Egr1	Chr18	GeneID:24330,RGD:2544	2201.78	Egr1	3.15334	2.49227e-08	5.65883e-07	378.926	274.34	193.656	172.652	1204.96	2812.04	2006.6	3595.82	4427.84	6950.94
RGD1562690	Chr8	GeneID:500965,RGD:1562690	4634.08	RGD1562690	3.15272	2.47528e-10	1.10116e-08	1551.01	1052.78	1261.99	353.975	464.977	4491.67	11310.4	4250.55	7480.5	14122.9
LOC688815	Chr19	GeneID:688815,RGD:1584151	781.774	LOC688815	3.15238	0.000110987	0.000799097	433.058	250.335	18.7201	84.3549	4.80065	1785.27	1939.97	1070.43	810.558	1420.24
Uqcc3	Chr1	GeneID:690344,RGD:1597344	1294.98	Uqcc3	3.15123	5.27297e-15	1.08002e-12	377.749	368.987	158.798	141.117	264.036	1841.06	3990.36	2151.26	1791.22	1865.17
Ino80b	Chr4	GeneID:500225,RGD:1562258	365.195	Ino80b	3.15063	0.000189404	0.00124891	88.2591	8.91604	203.985	63.0691	5.48646	534.158	138.977	765.93	321.764	1521.41
Snrnp25	Chr10	GeneID:287170,RGD:1310922	1898.88	Snrnp25	3.14753	6.48234e-13	6.60427e-11	456.594	510.272	221.414	417.044	320.272	2980.6	7329.61	1727.24	2600.75	2425.02
Hist2h2aa3	Chr2	GeneID:365877,RGD:1307165	174.04	Hist2h2aa3	3.14665	8.13085e-08	1.55674e-06	57.6626	32.9207	35.5036	6.30691	44.5775	397.651	415.027	197.458	126.041	427.251
Ddx5	Chr10	GeneID:287765,RGD:619906	9567.14	Ddx5	3.14076	1.64872e-11	1.10644e-09	3815.14	2322.97	1216.16	1607.47	782.506	12695.1	16153.7	9519.57	17823.1	29735.7
Fxyd5	Chr1	GeneID:60338,RGD:620827	1600.66	Fxyd5	3.13981	8.9725e-06	9.05862e-05	548.383	314.119	162.026	590.484	16.4594	1248.74	6423.41	1754.26	1928.53	3020.23
Il2rg	ChrX	GeneID:140924,RGD:621466	815.736	Il2rg	3.139	0.00217759	0.0093792	196.523	448.545	6.45521	176.593	3.42904	310.998	4898.47	1436.25	246.959	433.145
Snai1	Chr3	GeneID:116490,RGD:620758	388.093	Snai1	3.13688	0.000130652	0.000913916	263.6	48.6953	46.4775	26.8044	11.6587	1014.9	1427.85	581.982	385.297	73.664
Fam3a	ChrX	GeneID:501664,RGD:1562076	595.192	Fam3a	3.1357	0.00280878	0.0114821	49.4251	61.7264	369.883	113.524	13.0303	612.501	3820.92	850.11	45.0879	15.715
C4b	Chr20	GeneID:406161,RGD:1591983	3311.74	C4b	3.1357	1.07889e-06	1.46609e-05	836.696	772.266	778.498	679.569	316.157	2057.1	11093.4	13662	1269.64	1652.04
Serpina3n	Chr6	GeneID:24795,RGD:3747	1816.94	Serpina3n	3.13492	5.61227e-05	0.000445155	1154.43	169.405	380.212	134.81	19.2026	4141.5	6539.54	2755.06	1096.46	1778.74
Adgrf4	Chr9	GeneID:501106,RGD:1565216	2740.06	Adgrf4	3.13378	5.12228e-06	5.57693e-05	345.975	763.35	417.652	1081.63	193.398	2023.86	15635.9	3767.3	1090.31	2081.25
Gabarapl1	Chr4	GeneID:689161,RGD:1596143	3515.51	Gabarapl1	3.13057	3.01627e-06	3.54931e-05	1839.32	1007.51	393.122	314.557	49.3781	7939.96	8839.32	4433.46	4329.47	6009.02
Ifitm1	Chr1	GeneID:293618,RGD:1307601	3418.58	Ifitm1	3.13031	1.00882e-07	1.87137e-06	1831.08	252.392	725.565	489.574	207.114	4744.51	4235.94	3287.16	6942.52	11470
Acta1	Chr19	GeneID:29437,RGD:2025	47231.3	Acta1	3.13003	8.95512e-12	6.49758e-10	17270.5	6318.73	9666.67	11576.3	3588.83	54154.1	143963	52295.3	102854	70626.1
Fcgr3a	Chr13	GeneID:304966,RGD:1303067	777.331	Fcgr3a	3.12731	0.000183789	0.00121966	149.452	42.5226	144.597	167.133	294.211	600.631	5416.3	419.859	103.497	435.109
Rnasek	Chr10	GeneID:287453,RGD:1305687	4722.74	Rnasek	3.12584	2.43248e-08	5.5616e-07	1905.22	1434.8	162.026	590.484	762.617	6013.43	15647.3	5860.36	6234.43	8616.73
Ucp3	Chr1	GeneID:25708,RGD:3933	389.931	Ucp3	3.12417	0.000883308	0.00451716	71.784	41.8368	194.302	34.688	58.2936	15.4312	2139.87	129.907	99.3984	1113.8
Psap	Chr20	GeneID:25524,RGD:3423	4676.99	Psap	3.12338	6.36084e-07	9.28532e-06	643.703	1450.57	965.053	1040.64	713.925	6388.53	24755.1	6879.86	1605.75	2326.8
Ctss	Chr2	GeneID:50654,RGD:621513	5400.33	Ctss	3.12062	1.84172e-06	2.33336e-05	1669.86	726.314	890.173	1214.08	1068.49	2328.93	25667	15319.6	2429.63	2689.23
Tuba1c	Chr7	GeneID:300218,RGD:1307226	2896.5	Tuba1c	3.12009	5.71665e-13	5.97288e-11	654.294	753.062	488.659	359.494	732.442	2717.08	4668.11	2575.27	5750.76	10265.8
Dok3	Chr17	GeneID:306760,RGD:1311840	272.501	Dok3	3.11616	0.00029386	0.00180896	69.4305	28.1198	21.3022	29.9578	133.047	15.4312	658.713	73.7871	756.248	938.971
Gjb6	Chr15	GeneID:84403,RGD:621830	808.587	Gjb6	3.1161	4.45316e-14	6.89468e-12	144.745	185.865	172.354	176.593	156.364	2573.45	1157.51	599.65	952.995	1966.34
C1s	Chr4	GeneID:192262,RGD:619983	3800.98	C1s	3.11583	5.32075e-05	0.000424602	879.06	1314.77	1017.99	700.067	19.2026	6069.22	14727.8	9429.16	2069.95	1782.67
Cdca3	Chr4	GeneID:297594,RGD:1359093	562.489	Cdca3	3.11512	1.76426e-06	2.2541e-05	317.733	21.9472	71.6528	41.7833	130.303	1456.47	868.131	417.78	752.149	1546.94
Duoxa1	Chr3	GeneID:311374,RGD:1306601	307.595	Duoxa1	3.11489	0.00295389	0.0119314	7.06072	87.7887	8.39177	5.51854	209.171	535.345	949.994	453.115	814.657	4.91094
Ezr	Chr1	GeneID:54319,RGD:621161	9535.46	Ezr	3.11289	4.44095e-08	9.22094e-07	3406.8	2418.3	1553.77	1607.47	894.292	10018.4	39758.9	3418.11	13060.1	19218.5
Isca2	Chr6	GeneID:500694,RGD:1563216	829.9	Isca2	3.11054	0.000770828	0.00402892	356.567	279.141	220.123	1.57673	4.11484	1743.73	1344.08	769.048	1361.86	2218.76
Dhrsx	Chr12	GeneID:288525,RGD:1305017	1061.87	Dhrsx	3.10784	0.00015031	0.00102516	597.808	7.54434	335.671	17.344	146.077	1607.22	3101.28	1334.4	1403.87	2067.5
R3hdm4	Chr7	GeneID:362840,RGD:1307067	3203.38	R3hdm4	3.10556	9.22072e-08	1.73999e-06	1021.45	1025.34	870.162	116.678	301.069	5482.83	5323.01	2291.56	4463.71	11138
Hsp90b1	Chr7	GeneID:362862,RGD:1310482	5273.61	Hsp90b1	3.10545	2.69181e-07	4.40709e-06	1592.19	1386.79	263.372	1545.19	702.266	6002.75	25038.7	7920.16	3193.05	5091.66
Dpagt1	Chr8	GeneID:300668,RGD:735124	870.814	Dpagt1	3.10535	9.13119e-08	1.72641e-06	387.163	69.2707	216.249	181.324	53.493	845.156	3280.24	1417.54	843.349	1414.35
Phb2	Chr4	GeneID:114766,RGD:620203	3463.37	Phb2	3.10369	1.59936e-07	2.80038e-06	950.844	1402.56	105.22	652.765	497.896	5475.71	12445.1	2341.44	4880.77	5881.34
LOC691807	Chr2	GeneID:691807,RGD:1594660	10440.2	LOC691807	3.10354	8.15798e-11	4.30055e-09	3792.79	2495.12	2312.9	1272.42	1008.14	14199.1	33373.5	10307.3	9627.3	26013.2
Rhot2	Chr10	GeneID:287156,RGD:727970	468.426	Rhot2	3.10321	0.000149866	0.00102285	63.5465	216.728	58.7424	54.3971	94.6414	2271.95	614.926	725.4	12.2967	571.633
Srd5a1	Chr1	GeneID:24950,RGD:3757	1656.17	Srd5a1	3.10082	6.30407e-09	1.72163e-07	305.965	232.503	220.768	555.796	413.542	2074.91	7895.04	1409.23	1386.45	2067.5
Ulk3	Chr8	GeneID:691171,RGD:1587417	561.196	Ulk3	3.10069	3.88239e-05	0.000324022	40.0108	79.5585	129.104	105.641	231.117	3067.25	875.746	68.5908	552.327	462.61
RT1-Ba	Chr20	GeneID:309621,RGD:1595867	3886.29	RT1-Ba	3.10022	1.4904e-07	2.63067e-06	1322.71	488.324	1178.72	705.585	363.478	3290.41	19051.3	5949.73	2148.85	4363.86
Tifa	Chr2	GeneID:310877,RGD:1359151	1234.2	Tifa	3.09948	0.000181284	0.00120506	31.7733	37.0358	100.056	303.52	816.796	993.533	847.189	1068.35	1832.21	6311.53
Dusp2	Chr3	GeneID:311406,RGD:1305804	198.748	Dusp2	3.09929	0.0100812	0.0319207	7.06072	185.865	2.58208	2.36509	9.6013	967.419	11.4228	57.159	674.27	69.7353
Psmb9	Chr20	GeneID:24967,RGD:3427	1762.19	Psmb9	3.09928	1.3519e-09	4.66875e-08	371.865	749.633	416.361	202.609	100.814	3321.27	2929.94	1681.51	2607.93	5239.97
Nudt9	Chr14	GeneID:305149,RGD:1359522	3068.15	Nudt9	3.09916	3.81448e-08	8.08234e-07	1146.19	482.838	580.323	807.284	190.654	2362.16	5543.85	2136.71	4841.83	12589.7
Nifk	Chr13	GeneID:246042,RGD:708462	1327.15	Nifk	3.09839	1.6094e-07	2.81545e-06	287.136	361.442	128.459	233.356	377.194	1984.69	2895.67	421.937	992.959	5588.64
Leprotl1	Chr16	GeneID:361160,RGD:1307168	2286.77	Leprotl1	3.09607	6.86787e-09	1.8499e-07	702.542	720.827	168.481	610.982	192.026	1460.03	7571.39	3382.77	3378.52	4680.12
Nop56	Chr3	GeneID:362214,RGD:1308892	780.77	Nop56	3.09594	4.28228e-05	0.000352754	178.872	192.038	125.231	3.15345	318.214	2099.83	1178.45	305.541	1494.05	1912.32
Lad1	Chr13	GeneID:313325,RGD:1310652	2619.63	Lad1	3.09434	1.52036e-09	5.13659e-08	975.557	827.82	418.297	228.625	296.269	3072	7342.94	2129.43	3314.99	7590.34
Thumpd1	Chr1	GeneID:309041,RGD:1308854	1220.39	Thumpd1	3.09328	3.59516e-05	0.000304181	600.162	477.351	154.279	28.3811	20.5742	2685.03	2351.19	997.684	2552.59	2336.62
Rtn3	Chr1	GeneID:140945,RGD:620988	8447.4	Rtn3	3.0903	8.75515e-09	2.27114e-07	1659.27	1954.67	1806.17	1781.7	1674.06	16886.5	38985.9	8924.08	3633.68	7168
Pfn2	Chr2	GeneID:81531,RGD:621826	1377.3	Pfn2	3.0895	0.00012782	0.000899864	650.763	288.057	120.712	387.086	2.05742	1362.7	3680.04	1527.7	2181.64	3572.21
Tubb6	Chr18	GeneID:307351,RGD:1305887	3736.51	Tubb6	3.0882	8.91343e-12	6.49128e-10	1137.95	857.311	876.617	612.558	447.832	4044.17	3754.28	4653.78	6034.61	14945.9
Mrps12	Chr1	GeneID:292758,RGD:1306221	1656.65	Mrps12	3.08713	1.93752e-07	3.3157e-06	337.738	717.398	457.674	189.996	41.1484	1976.38	4536.74	1791.67	2531.07	3986.7
Kdsr	Chr13	GeneID:360833,RGD:1307775	5265.94	Kdsr	3.08651	4.27483e-07	6.56687e-06	1123.83	1288.71	744.285	1259.02	1130.21	10687.9	26097.2	6046.38	2023.83	2258.05
Rab11a	Chr8	GeneID:81830,RGD:619762	8492.13	Rab11a	3.08431	1.6768e-11	1.11766e-09	2799.58	2615.14	1824.89	1020.14	697.466	12004.3	23557.6	7328.82	14035.7	19037.7
Rnf166	Chr19	GeneID:365022,RGD:1302950	621.1	Rnf166	3.08252	1.50698e-09	5.10013e-08	63.5465	43.8943	271.119	104.852	171.452	662.356	1313.62	1571.35	1188.68	820.126
Ergic3	Chr3	GeneID:296306,RGD:1308144	2956.8	Ergic3	3.07562	4.58283e-07	6.94774e-06	1247.39	770.208	717.819	268.832	131.675	5380.75	11929.2	3581.27	3628.55	1912.32
Pmvk	Chr2	GeneID:310645,RGD:1310812	2180.3	Pmvk	3.07366	1.88265e-07	3.23873e-06	298.904	824.39	105.865	623.595	461.548	2080.84	8618.48	1383.25	2613.05	4793.07
Abhd16a	Chr20	GeneID:361796,RGD:1303164	1721.44	Abhd16a	3.07123	2.08545e-06	2.59369e-05	629.581	333.323	76.817	324.017	467.035	3840	7186.83	2616.84	604.588	1135.41
Hmbs	Chr8	GeneID:25709,RGD:2801	1483.27	Hmbs	3.07059	7.76046e-10	2.89552e-08	393.047	442.373	391.186	141.905	209.171	1531.25	4894.66	861.542	2598.7	3368.9
Wdr83os	Chr19	GeneID:288925,RGD:1564058	2276.73	Wdr83os	3.06909	5.27294e-11	2.97936e-09	486.013	617.264	846.278	295.636	178.31	2879.7	7440.03	2746.75	3059.83	4217.51
RGD1306941	Chr9	GeneID:316406,RGD:1306941	340.162	RGD1306941	3.06894	0.000137363	0.000952723	152.982	20.5755	50.9961	130.08	8.22968	96.1484	1007.11	1203.46	173.179	558.864
Tmem54	Chr5	GeneID:362605,RGD:1304886	1212.44	Tmem54	3.06871	2.06509e-07	3.50051e-06	378.926	515.073	134.914	167.133	95.3272	3000.78	4439.65	1021.59	1609.84	761.195
H2ax	Chr8	GeneID:500987,RGD:1566119	553.288	H2ax	3.06857	0.00068922	0.00368164	83.5519	279.826	209.149	11.0371	5.48646	53.4158	902.399	1443.52	1174.34	1370.15
Pgam2	Chr14	GeneID:24959,RGD:3313	2595.28	Pgam2	3.06816	0.000102682	0.000747516	1253.28	10.9736	858.543	442.272	200.256	2635.18	9509.46	4536.35	4933.03	1573.46
Chpf2	Chr4	GeneID:296733,RGD:1306404	168.969	Chpf2	3.06796	0.00910838	0.0294763	21.1822	2.7434	52.9327	102.487	0.685807	769.187	76.1518	638.102	16.3956	9.82187
Tmem9b	Chr1	GeneID:293415,RGD:1310775	3602.8	Tmem9b	3.06794	5.09461e-10	2.0444e-08	889.651	718.084	760.423	863.258	606.939	3733.17	17082.8	3533.46	2921.49	4918.79
Naa10	ChrX	GeneID:363518,RGD:1565315	545.683	Naa10	3.06687	0.00030278	0.00185354	320.086	85.7311	163.317	3.15345	10.2871	1484.96	620.637	421.937	929.426	1417.3
Mcfd2	Chr6	GeneID:246117,RGD:628690	1349.42	Mcfd2	3.06669	1.23732e-07	2.23822e-06	297.727	164.604	312.432	539.241	124.817	447.505	5305.88	2195.94	2140.65	1965.36
Uox	Chr2	GeneID:114768,RGD:621369	935.334	Uox	3.06404	4.16742e-05	0.000344158	88.2591	585.029	273.701	26.016	25.3749	2331.3	2484.45	756.577	1303.45	1479.17
Higd1a	Chr8	GeneID:140937,RGD:620215	4574.71	Higd1a	3.0604	6.93859e-11	3.74817e-09	1789.89	1407.36	692.644	417.044	591.166	8161.93	8325.3	3634.27	8029.75	12697.7
Selenok	Chr16	GeneID:290549,RGD:1303129	6713.77	Selenok	3.06015	1.44207e-09	4.93996e-08	2618.35	1955.36	1478.24	697.702	438.917	7439.04	20606.7	8092.67	8886.42	14924.3
M6pr	Chr4	GeneID:312689,RGD:1359355	2336.47	M6pr	3.05926	6.92148e-06	7.27475e-05	1100.3	275.025	726.211	321.652	80.2394	1014.9	10529.9	3173.88	2343.55	3799.1
RGD1562178	Chr4	GeneID:500039,RGD:1562178	197.866	RGD1562178	3.057	1.20946e-05	0.000117964	57.6626	80.9302	46.4775	3.15345	24.0032	175.679	683.463	170.438	288.973	447.877
Rbpjl2	Chr5	GeneID:297767,RGD:1310557	44.5202	Rbpjl2	3.05471	0.000130451	0.000912983	14.1214	11.6594	16.7835	3.94182	1.37161	123.45	129.458	21.8243	66.6072	55.9847
Ifngr2	Chr11	GeneID:360697,RGD:1307532	2079.45	Ifngr2	3.05389	5.31374e-10	2.12222e-08	643.703	499.298	589.36	303.52	199.57	1917.03	3893.26	2768.57	1897.79	8082.42
Srpra	Chr8	GeneID:315548,RGD:1311504	2884.28	Srpra	3.05292	1.22499e-06	1.63634e-05	1070.88	796.271	568.058	323.229	343.589	1952.64	13437	7055.5	1927.51	1368.19
Sdf4	Chr5	GeneID:155173,RGD:621521	4575.41	Sdf4	3.05222	4.60871e-11	2.67319e-09	1363.9	990.366	1313.63	953.131	301.755	9583.98	14836.3	6185.64	4421.69	5803.74
Abhd5	Chr8	GeneID:316122,RGD:1303237	3521.83	Abhd5	3.04959	9.30912e-11	4.7421e-09	1139.13	776.381	1129.66	190.784	559.619	7479.39	8064.48	3113.61	5791.75	6973.53
Ghitm	Chr16	GeneID:290596,RGD:1359301	6412.55	Ghitm	3.04873	2.87626e-12	2.40664e-10	1614.55	2104.87	887.591	721.352	1585.59	9239.74	16688.7	4586.23	9773.84	16923.1
Rab24	Chr17	GeneID:361208,RGD:1309112	2304	Rab24	3.04531	0.000969415	0.00487011	709.603	912.865	846.278	6.30691	14.4019	3392.49	5412.49	1134.87	3198.17	7412.57
Lamp1	Chr16	GeneID:25328,RGD:2989	8975.44	Lamp1	3.04456	7.06711e-07	1.01579e-05	2598.35	1527.39	2709.9	2022.94	843.543	12276.1	46595.4	11711.4	3623.43	5845.98
Mrps17	Chr12	GeneID:288621,RGD:1307650	1037.46	Mrps17	3.04425	1.43724e-08	3.50626e-07	449.533	255.822	44.5409	182.9	189.969	1087.31	3392.56	1771.93	1359.81	1640.25
Cd7	Chr10	GeneID:303747,RGD:1310015	518.363	Cd7	3.04342	0.000452959	0.0025846	8.23751	3.42924	263.372	88.2967	196.827	1366.26	1279.35	328.404	363.778	1285.68
Zfand2b	Chr9	GeneID:363253,RGD:1306260	693.007	Zfand2b	3.04318	0.000454943	0.00259442	586.04	53.4962	68.4252	35.4764	7.54388	918.751	2722.43	1412.35	661.973	463.592
H2aj	Chr4	GeneID:690795,RGD:1592176	3385.54	H2aj	3.041	1.74921e-12	1.57053e-10	734.315	1348.38	512.543	666.955	405.312	7784.46	9305.75	3648.82	3200.22	6248.67
LOC100362611	Chr2	GeneID:100362611,RGD:2324347	90.0502	LOC100362611	3.04061	3.79027e-05	0.000317411	30.5965	38.4075	2.58208	6.30691	19.8884	204.167	277.954	64.4338	90.1759	165.99
Eif3l	Chr7	GeneID:300069,RGD:1308230	2323.43	Eif3l	3.03982	1.36836e-09	4.71211e-08	401.284	405.337	972.8	630.691	108.358	2993.66	6187.34	3420.19	2976.83	5137.82
Ddrgk1	Chr3	GeneID:296162,RGD:1309979	3804.08	Ddrgk1	3.03927	4.62324e-07	7.00361e-06	1934.64	781.868	434.435	487.997	487.609	5319.02	16707.7	6311.39	1663.13	3913.03
Ldha	Chr1	GeneID:24533,RGD:2996	10369.8	Ldha	3.03912	7.72979e-10	2.89552e-08	3761.01	2442.99	3093.98	981.512	968.36	9459.34	25746.9	10113	16738.9	30391.8
Islr	Chr8	GeneID:686539,RGD:1596359	607.87	Islr	3.03801	0.00104715	0.00519055	301.258	141.285	37.4402	162.403	17.831	1411.36	2442.57	1261.65	293.072	9.82187
Cers2	Chr2	GeneID:310667,RGD:1310059	1056.21	Cers2	3.03791	0.00072338	0.00382464	683.713	384.761	7.74625	13.4022	57.6078	3438.79	2330.25	1496.53	1354.69	794.589
Plpp2	Chr7	GeneID:246115,RGD:628893	1248.65	Plpp2	3.03403	6.98281e-08	1.36892e-06	280.075	174.891	162.671	491.15	249.634	1333.02	6012.19	928.054	1007.31	1847.49
Cyth2	Chr1	GeneID:116692,RGD:620398	1300.57	Cyth2	3.0318	1.27851e-07	2.29583e-06	373.042	675.561	69.0707	183.689	115.901	3119.48	2918.52	2002.64	1091.33	2456.45
Ccr7	Chr10	GeneID:287673,RGD:735151	271.004	Ccr7	3.03057	0.00318621	0.012702	25.8893	150.201	9.03729	49.6669	60.351	23.7403	1629.65	11.4318	134.239	615.831
Trappc2b	Chr10	GeneID:100910318,RGD:6499350	1243.92	Trappc2b	3.026	6.85417e-10	2.60684e-08	315.379	457.461	63.261	249.123	275.009	2068.97	3760	1737.63	1232.75	2279.66
Scd2	Chr1	GeneID:83792,RGD:621177	4348.9	Scd2	3.02496	6.72512e-07	9.75912e-06	1360.37	1635.75	1267.8	252.276	242.09	6438.38	17195.1	5746.04	3048.56	6302.69
Alox5ap	Chr12	GeneID:29624,RGD:2097	2968.82	Alox5ap	3.02227	4.76473e-10	1.92776e-08	702.542	743.46	549.338	331.901	926.525	1907.54	5066	3353.67	4243.39	11863.8
Rps6ka4	Chr1	GeneID:361715,RGD:1307277	1571.25	Rps6ka4	3.02062	5.29923e-09	1.49282e-07	172.988	363.5	797.864	154.519	233.86	4731.45	3112.71	2970.19	1586.28	1589.18
Mapk1ip1	Chr1	GeneID:499280,RGD:1565431	494.139	Mapk1ip1	3.01917	7.48354e-05	0.000571896	172.988	54.1821	52.9327	171.863	91.2123	1657.08	15.2304	885.445	729.605	1110.85
Cd63	Chr7	GeneID:29186,RGD:62080	11391.4	Cd63	3.01884	3.40794e-08	7.3557e-07	5080.19	3228.29	2325.81	1385.94	491.724	11606.7	32695.8	14282.5	14996.9	27820.4
Aqp3	Chr5	GeneID:65133,RGD:68428	3133.37	Aqp3	3.01774	3.28628e-07	5.24072e-06	988.501	475.293	504.797	938.941	536.301	1357.95	15573	2870.42	2417.33	5671.15
Mydgf	Chr9	GeneID:501282,RGD:1589603	3361.36	Mydgf	3.01726	7.27059e-07	1.04352e-05	1209.74	442.373	691.998	767.866	583.622	4270.89	15963.3	6367.51	2329.2	987.098
Acod1	Chr15	GeneID:306127,RGD:1563454	542.276	Acod1	3.01712	0.000277002	0.00172309	103.557	157.059	95.5371	233.356	6.85807	174.492	207.514	396.995	1249.14	2798.25
Commd3	Chr17	GeneID:291339,RGD:735116	3562.99	Commd3	3.01672	2.87192e-11	1.78704e-09	1313.29	523.303	1307.18	493.515	281.867	6793.3	7565.68	5354.24	4142.97	7854.55
Casp6	Chr2	GeneID:83584,RGD:70967	1146.75	Casp6	3.00587	5.02803e-06	5.48342e-05	128.27	482.152	298.231	346.88	13.7161	1701	1701.99	1571.35	1434.62	3789.28
Ube2a	ChrX	GeneID:298317,RGD:1359534	2054.85	Ube2a	3.00496	4.79068e-09	1.36917e-07	558.974	802.443	579.678	245.969	89.1549	4762.31	4871.81	2412.11	3050.61	3175.41
Rarres2	Chr4	GeneID:297073,RGD:1309874	2505.72	Rarres2	3.00094	1.06277e-08	2.67228e-07	801.392	761.292	389.249	407.584	423.143	2680.28	10489.9	5369.83	2228.78	1505.69
Cyp21a1	Chr20	GeneID:24298,RGD:2461	294.505	Cyp21a1	3.0006	0.00167571	0.00756069	40.0108	11.6594	118.776	153.731	2.74323	150.751	1260.31	1004.96	65.5825	136.524
MGC95208	Chr11	GeneID:304176,RGD:1359320	295.605	MGC95208	3.00055	6.06e-09	1.66654e-07	25.8893	136.484	49.0596	65.4342	50.7497	893.824	369.336	275.402	653.775	436.091
Ucp2	Chr1	GeneID:54315,RGD:3932	3722.73	Ucp2	2.99857	2.06898e-13	2.55864e-11	1229.74	1377.87	415.07	514.013	604.196	6621.18	8047.34	4090.51	6084.82	8242.51
Dstnl1	Chr20	GeneID:296197,RGD:1304558	2247.96	Dstnl1	2.99849	2.61757e-09	8.21512e-08	1033.22	494.497	548.047	249.911	175.567	3623.96	6335.83	2053.57	2780.08	5184.97
Crat	Chr3	GeneID:311849,RGD:1303031	4344.17	Crat	2.99828	2.00287e-08	4.67726e-07	2011.13	895.719	254.981	759.194	912.123	8590.44	13954.8	2945.25	5157.45	7960.63
Xkrx	ChrX	GeneID:497101,RGD:1359223	595.054	Xkrx	2.9963	0.00557779	0.0198941	374.218	8.23019	149.115	9.46036	122.074	2762.19	1951.39	495.724	60.4588	17.6794
Apex1	Chr15	GeneID:79116,RGD:2126	1113.19	Apex1	2.99606	0.00356315	0.0139012	371.865	705.053	13.5559	0	149.506	650.485	3063.21	1393.64	1734.86	3049.69
RGD1308430	Chr15	GeneID:361038,RGD:1308430	989.525	RGD1308430	2.99506	2.78723e-12	2.34211e-10	323.617	246.906	274.346	89.0851	169.394	2216.16	2111.31	766.97	1621.12	2076.34
Armc5	Chr1	GeneID:361653,RGD:1306553	246.692	Armc5	2.99302	0.000250298	0.00158506	60.0162	113.851	36.1492	48.0902	17.1452	1235.68	565.427	223.44	145.511	21.6081
Fga	Chr2	GeneID:361969,RGD:2603	930.739	Fga	2.99286	8.68049e-05	0.000647023	208.291	121.395	249.171	100.911	358.677	940.118	4121.72	885.445	42.0138	2279.66
Cbr1	Chr11	GeneID:29224,RGD:2286	420.36	Cbr1	2.99053	9.96257e-06	9.91367e-05	218.882	112.479	69.7162	61.4923	8.22968	341.861	845.285	324.247	1057.52	1163.89
Mocs2	Chr2	GeneID:294753,RGD:1359477	4248.6	Mocs2	2.98974	2.6584e-09	8.31036e-08	1438.03	1204.35	1214.22	633.056	261.292	8799.36	12791.6	5837.49	2898.95	7407.66
RGD1308564	Chr10	GeneID:287305,RGD:1308564	2126.69	RGD1308564	2.98921	0.000343188	0.00205297	385.986	453.346	295.648	891.639	351.819	2311.12	13981.5	489.489	154.734	1951.61
Srxn1	Chr3	GeneID:296271,RGD:1307332	2718.52	Srxn1	2.98919	8.08966e-09	2.12372e-07	560.151	844.966	449.282	417.833	768.104	1492.08	9673.18	1665.92	4610.24	6703.43
Mrps10	Chr9	GeneID:363187,RGD:1311516	728.606	Mrps10	2.98887	7.96869e-09	2.09757e-07	242.418	178.321	203.339	133.233	58.2936	2279.07	1542.07	419.859	707.061	1522.39
Fbxo5	Chr1	GeneID:292263,RGD:1309405	232.95	Fbxo5	2.98811	0.00875541	0.0286595	25.8893	6.17264	184.619	3.15345	40.4626	14.2442	1690.57	209.929	29.7171	124.738
Cript	Chr6	GeneID:56725,RGD:621545	3023.54	Cript	2.9841	1.27955e-11	8.76645e-10	910.833	955.388	775.916	542.394	208.485	6246.08	6153.07	4211.06	2808.77	7423.37
Trim29	Chr8	GeneID:300656,RGD:1307858	4699.77	Trim29	2.9833	1.30029e-09	4.50928e-08	1760.47	1198.86	1342.04	727.659	247.576	7460.4	13665.4	4285.89	7930.35	8379.04
Pdia3	Chr3	GeneID:29468,RGD:68430	7040.36	Pdia3	2.98328	1.5588e-08	3.74703e-07	2132.34	1241.39	1202.61	1711.54	1615.76	5652.58	33131.8	12022.1	4296.68	7396.85
Ddit4	Chr20	GeneID:140942,RGD:621731	258.165	Ddit4	2.98311	0.0025218	0.0105908	162.397	111.793	1.29104	10.2487	4.80065	72.408	264.628	584.061	541.055	828.966
Tnmd	ChrX	GeneID:64104,RGD:620938	1127.76	Tnmd	2.98234	8.92652e-09	2.31254e-07	574.272	126.882	268.537	191.572	106.986	1785.27	2964.21	788.794	2536.2	1934.91
Gpnmb	Chr4	GeneID:113955,RGD:71008	4865.18	Gpnmb	2.97811	5.92042e-10	2.30742e-08	1130.89	1620.66	613.89	867.2	1246.11	4393.15	19001.8	9209.87	3476.89	7091.39
H3f3b	Chr10	GeneID:117056,RGD:621095	48487.9	H3f3b	2.97688	1.13098e-08	2.80789e-07	15137	18734.6	9596.31	7113.4	4066.84	50882.7	75089.5	34869.1	80483	188907
RGD1559644	Chr5	GeneID:366498,RGD:1559644	2807.87	RGD1559644	2.97638	0.000127108	0.000895496	411.876	699.566	838.531	440.695	774.276	1849.37	17882.4	4060.37	448.83	672.798
Thy1	Chr8	GeneID:24832,RGD:3860	3932.77	Thy1	2.97407	1.42761e-06	1.87391e-05	1315.65	1522.58	691.998	807.284	102.871	7384.43	10931.6	1759.46	5096.99	9714.81
Fam111a	Chr1	GeneID:499322,RGD:1560913	2316.29	Fam111a	2.97217	7.15016e-05	0.000550268	243.595	677.619	355.036	850.644	491.038	65.2859	3297.37	9192.21	3691.06	4299.03
Rdh11	Chr6	GeneID:362757,RGD:1312001	1189.28	Rdh11	2.97153	2.62537e-07	4.30548e-06	324.793	104.249	242.716	386.298	286.667	1041.01	5614.29	2037.98	673.245	1181.57
Klrc3	Chr4	GeneID:500338,RGD:1560637	100.716	Klrc3	2.97105	0.00352879	0.0138028	63.5465	18.5179	2.58208	17.344	12.3445	188.736	622.541	17.6673	48.1621	15.715
Cd82	Chr3	GeneID:83628,RGD:69070	2607.63	Cd82	2.97033	6.97807e-05	0.000538077	942.607	532.905	356.327	446.214	672.777	233.842	14944.8	2288.44	1420.27	4238.14
Ninj1	Chr17	GeneID:25338,RGD:3179	4647.86	Ninj1	2.97009	1.61602e-08	3.85628e-07	1612.2	1920.38	855.315	711.104	161.85	5933.9	9399.04	7434.83	7656.75	10793.3
Otud1	Chr17	GeneID:498803,RGD:1563344	293.559	Otud1	2.96873	0.000218582	0.00140714	170.634	41.1509	58.0969	44.9367	18.5168	28.4884	712.019	192.262	396.569	1272.91
Serinc2	Chr5	GeneID:313057,RGD:1311396	2957	Serinc2	2.96765	6.31234e-07	9.22822e-06	548.383	737.973	582.26	819.898	662.49	2068.97	16515.4	3728.84	2236.98	1668.74
LOC120093056	Chr2	GeneID:120093056	91.5592	LOC120093056	2.96757	4.30728e-05	0.000354368	27.0661	40.4651	12.2649	22.8625	1.37161	67.66	171.342	113.279	251.058	208.224
Cyb5d1	Chr10	GeneID:363629,RGD:1559567	295.858	Cyb5d1	2.96742	0.00134699	0.00638214	210.645	24.0047	24.5298	70.9527	6.17226	1551.43	390.278	74.8263	64.5577	541.185
Mpc1	Chr1	GeneID:171087,RGD:620902	7110.92	Mpc1	2.96502	2.86959e-13	3.33874e-11	2575.99	1984.16	1367.86	1137.61	1008.14	14697.6	21413.9	7426.51	7595.27	11902.1
Tnni2	Chr1	GeneID:29389,RGD:62050	6440.98	Tnni2	2.96426	2.74872e-14	4.50401e-12	1436.86	864.17	2392.95	1821.91	799.651	8367.28	15356	8898.1	15489.8	8983.08
Derl1	Chr7	GeneID:362912,RGD:1311835	2059.84	Derl1	2.96022	1.91587e-08	4.5008e-07	155.336	602.861	790.117	327.959	467.72	2833.41	8551.85	2139.82	1990.02	2739.32
Txn1	Chr5	GeneID:116484,RGD:621157	14379.6	Txn1	2.95986	2.69753e-10	1.19195e-08	5289.66	4704.24	3241.16	1758.05	1384.64	20083.1	23989.7	12229.9	24594.4	46521.3
Grhpr	Chr5	GeneID:680021,RGD:1308851	1072.49	Grhpr	2.95824	1.64882e-05	0.00015468	303.611	236.618	355.682	320.076	6.85807	3023.33	2010.41	1196.18	887.413	2384.75
Cyba	Chr19	GeneID:79129,RGD:620573	2760.94	Cyba	2.95641	2.52032e-12	2.13608e-10	983.794	676.933	347.29	367.377	776.334	3627.52	9126.8	3819.26	3243.26	4640.83
Mmadhc	Chr3	GeneID:362134,RGD:1303272	2546.2	Mmadhc	2.95433	7.64753e-09	2.0266e-07	600.162	707.11	234.324	487.209	880.576	4994.97	9842.62	1536.02	2888.7	3290.33
Chst12	Chr12	GeneID:304322,RGD:1308214	1031.33	Chst12	2.95421	1.57864e-06	2.04215e-05	316.556	159.803	198.175	439.118	65.1517	881.954	4949.87	1292.83	717.308	1292.56
Rprml	Chr10	GeneID:685826,RGD:1589060	644.929	Rprml	2.9542	0.00328772	0.0129995	323.617	395.735	3.2276	3.15345	11.6587	1208.38	1808.61	1269.97	799.286	625.653
Gorasp1	Chr8	GeneID:56082,RGD:621122	667.516	Gorasp1	2.95287	3.95577e-09	1.16267e-07	122.386	228.388	251.108	81.9898	78.8678	1007.78	2113.21	1568.23	624.058	599.134
Eef1e1	Chr17	GeneID:291057,RGD:1311056	1131.15	Eef1e1	2.95176	1.32043e-12	1.20746e-10	444.826	160.489	274.346	312.192	104.243	1623.84	2707.2	1447.68	2000.26	2236.44
Id1	Chr3	GeneID:25261,RGD:2858	1417.03	Id1	2.95114	4.13209e-08	8.67121e-07	449.533	471.864	383.439	268.832	49.3781	2009.62	1606.8	1506.92	3585.52	3838.39
LOC680700	Chr5	GeneID:680700,RGD:1588266	216.749	LOC680700	2.95059	5.80086e-05	0.000457714	81.1983	48.0094	85.2087	26.016	8.22968	112.767	236.071	103.925	796.212	669.852
Tm9sf1	Chr15	GeneID:361043,RGD:1307085	1000.79	Tm9sf1	2.9502	0.000115238	0.000824875	170.634	107.678	200.757	177.382	489.666	353.731	5391.55	1713.73	123.992	1278.81
Unc50	Chr9	GeneID:192356,RGD:621749	764.984	Unc50	2.94999	4.17235e-05	0.00034442	424.82	218.786	111.675	104.852	17.1452	1888.54	2918.52	375.171	571.797	1018.53
Cnppd1	Chr9	GeneID:316530,RGD:735175	1033.81	Cnppd1	2.9496	0.00301442	0.012111	1060.29	26.7481	79.399	13.4022	6.17226	2726.58	2589.16	1301.15	1447.94	1087.28
Lsm4	Chr16	GeneID:290647,RGD:1306808	2519.61	Lsm4	2.94757	4.49232e-10	1.84212e-08	801.392	998.596	630.674	285.388	175.567	6016.99	5452.47	2800.79	3760.74	4273.5
Coq10b	Chr9	GeneID:301416,RGD:1359509	2911.46	Coq10b	2.94638	0.000143522	0.000986396	561.328	716.712	590.006	1304.74	170.766	453.441	1393.58	1788.56	5296.81	16838.6
Cox17	Chr11	GeneID:89786,RGD:620548	1958.74	Cox17	2.94577	7.77664e-09	2.05251e-07	642.526	778.439	83.9177	392.605	353.191	3239.37	5027.92	1899.76	3400.04	3769.63
Tmed10	Chr6	GeneID:84599,RGD:620970	7224.89	Tmed10	2.94564	3.37376e-08	7.30597e-07	1319.18	2010.91	1728.06	1975.64	1266	7094.8	36120.7	7977.32	4344.84	8411.45
Krcc1	Chr4	GeneID:312437,RGD:1306495	2501.1	Krcc1	2.94286	4.3143e-07	6.61201e-06	749.614	598.06	733.312	717.411	80.2394	6186.73	5461.99	1170.2	2917.39	6396
Tnfrsf1a	Chr4	GeneID:25625,RGD:621237	1014.02	Tnfrsf1a	2.94232	0.000191584	0.00125948	509.549	199.582	205.276	146.636	106.986	22.5533	1938.06	1925.74	1208.15	3877.67
Mtch2	Chr3	GeneID:295922,RGD:1308080	5939.8	Mtch2	2.94213	1.18162e-08	2.91886e-07	2463.02	1119.31	1552.48	1460.05	244.833	9140.03	17830.9	6817.51	7175.13	11594.7
Mfsd2a	Chr5	GeneID:298504,RGD:1310174	765.382	Mfsd2a	2.94136	6.41086e-05	0.000500423	212.999	17.1462	133.623	194.726	323.015	366.788	4095.06	1092.26	574.871	643.333
Dazap2	Chr7	GeneID:300235,RGD:1307407	11579.7	Dazap2	2.9391	3.53776e-08	7.58594e-07	5387.33	2415.56	2883.54	2056.05	615.855	10145.4	22316.3	11890.1	19828.4	38258.2
Prxl2b	Chr5	GeneID:362676,RGD:1308251	611.336	Prxl2b	2.93843	0.0018135	0.00807494	171.811	4.11509	222.705	1.57673	305.184	1579.92	1612.51	284.756	705.011	1225.77
Zbtb33	ChrX	GeneID:501506,RGD:1566309	244.477	Zbtb33	2.93842	0.00109595	0.00537649	56.4858	50.067	9.68281	164.768	1.37161	58.1638	329.357	376.21	615.86	782.803
RGD1561381	Chr14	GeneID:498340,RGD:1561381	791.646	RGD1561381	2.93683	4.88115e-05	0.000394322	488.367	203.011	54.2237	145.059	24.6891	1099.18	3541.06	566.394	639.429	1155.05
Chchd2	Chr9	GeneID:316643,RGD:1309819	2723.23	Chchd2	2.93604	1.50767e-10	7.24826e-09	866.116	901.891	634.547	538.452	206.428	3437.6	8496.64	2548.25	4058.94	5543.46
Ube2c	Chr3	GeneID:296368,RGD:1305382	408.804	Ube2c	2.93596	0.0106973	0.0333982	212.999	132.369	122.649	4.73018	0	10.6832	843.381	307.619	665.047	1788.56
Aup1	Chr4	GeneID:680423,RGD:1591777	2002.42	Aup1	2.9357	7.31455e-06	7.62598e-05	1235.63	509.586	107.802	362.647	100.128	2295.69	7782.72	2292.6	2963.51	2373.95
Ltc4s	Chr10	GeneID:114097,RGD:620677	265.326	Ltc4s	2.93391	0.00277019	0.0113551	91.7894	0	71.0073	140.329	4.11484	199.419	854.804	623.553	458.052	210.188
RGD1564171	Chr2	GeneID:499656,RGD:1564171	66.099	RGD1564171	2.93342	0.00856883	0.0281518	5.88394	26.7481	34.2126	9.46036	0	2.37403	110.42	43.6487	213.143	215.099
Fdft1	Chr15	GeneID:29580,RGD:61834	3541.97	Fdft1	2.93198	2.34329e-06	2.86721e-05	721.371	914.922	775.27	961.803	729.699	9214.81	15879.6	3612.45	1020.63	1589.18
C2	Chr20	GeneID:24231,RGD:2231	3667.15	C2	2.93192	2.97999e-09	9.09868e-08	624.874	1002.03	1032.19	783.633	805.137	2962.79	14133.8	8858.6	4301.8	2166.7
Cyb5b	Chr19	GeneID:80773,RGD:621551	4532.47	Cyb5b	2.92951	5.25769e-09	1.48751e-07	1387.43	1917.63	621.636	789.152	543.159	5532.69	17741.5	7687.36	4738.33	4365.82
Stmp1	Chr4	GeneID:689574,RGD:1591053	9172.08	Stmp1	2.92852	1.01882e-10	5.12354e-09	3322.07	2888.8	2247.7	1240.88	949.843	11074.9	29040.5	9112.18	12290.6	19553.4
Napsa	Chr1	GeneID:60575,RGD:61940	1306.34	Napsa	2.92813	2.03147e-11	1.30967e-09	368.334	316.862	429.917	248.334	153.621	2501.05	3438.25	807.501	1835.28	2964.24
Dr1	Chr14	GeneID:289881,RGD:1305201	1654.6	Dr1	2.92744	6.00846e-06	6.41044e-05	597.808	296.287	755.259	213.646	59.6652	3664.32	1913.31	651.613	2728.85	5665.26
Lmod2	Chr4	GeneID:296935,RGD:1592092	124.387	Lmod2	2.92681	0.00154234	0.0070709	84.7287	7.54434	12.2649	34.688	6.17226	309.811	199.899	34.2954	532.857	21.6081
Coa4	Chr1	GeneID:499214,RGD:1562228	405.336	Coa4	2.92605	0.00462237	0.0171587	141.214	178.321	104.574	47.3018	0	1372.19	772.941	1002.88	421.162	12.7684
Plekhn1	Chr5	GeneID:298694,RGD:1311019	270.123	Plekhn1	2.92309	0.000540665	0.00301249	43.5411	9.60188	12.9104	219.165	29.4897	1103.93	698.693	220.322	240.811	122.773
Mrpl57	Chr15	GeneID:691814,RGD:1594654	1620.01	Mrpl57	2.92044	4.55821e-09	1.31612e-07	550.736	469.121	136.85	141.905	591.851	2667.23	4965.1	1792.71	2087.37	2797.27
Mrps14	Chr13	GeneID:289143,RGD:1309432	2714.35	Mrps14	2.91995	8.66675e-11	4.52027e-09	834.342	983.507	508.025	527.415	314.785	3349.76	9446.63	2328.97	3940.07	4909.95
Rpn2	Chr3	GeneID:64701,RGD:62075	6444.76	Rpn2	2.91921	4.30539e-05	0.000354368	1103.83	1018.49	2831.25	1147.86	1423.05	7764.28	38039.7	6824.78	1187.66	3106.66
Cox7a2l2	Chr14	GeneID:688386,RGD:1589992	4432.51	Cox7a2l2	2.9188	5.77739e-09	1.60227e-07	1470.98	1544.53	1411.11	422.563	327.816	8201.1	13145.7	4404.36	5438.22	7958.66
Oas1a	Chr12	GeneID:192281,RGD:621760	616.619	Oas1a	2.91736	4.08969e-17	1.43599e-14	135.331	207.126	113.612	151.366	113.158	1170.4	1277.45	654.73	816.707	1526.32
Ppif	Chr16	GeneID:282819,RGD:628670	2811.81	Ppif	2.91283	1.08135e-05	0.0001069	1162.67	803.129	311.141	958.65	61.0368	4812.17	8616.58	1300.11	3137.71	6954.87
Rraga	Chr5	GeneID:117044,RGD:619804	1272.58	Rraga	2.91204	0.000323682	0.00196316	755.498	419.74	263.372	50.4553	4.11484	2505.79	2482.55	1577.59	1617.02	3049.69
Krtcap2	Chr2	GeneID:295243,RGD:1308413	3100.77	Krtcap2	2.91154	4.7334e-09	1.35675e-07	1439.21	644.698	588.069	757.617	209.171	5137.41	10261.5	4937.5	3008.6	4024.02
Tmem79	Chr2	GeneID:310626,RGD:1309886	611.826	Tmem79	2.9113	0.000443069	0.00253626	176.518	35.6641	50.9961	110.371	344.275	2019.12	2204.6	634.984	510.313	31.43
Rnf223	Chr5	GeneID:680874,RGD:1587009	215.169	Rnf223	2.91116	0.00795922	0.0265303	49.4251	158.431	12.9104	27.5927	4.11484	1.18702	439.777	149.653	102.473	1206.13
Akr1c3	Chr17	GeneID:171516,RGD:708428	1301.96	Akr1c3	2.91106	0.000108716	0.000785048	280.075	656.357	285.32	268.044	37.7194	804.798	6219.7	2378.85	252.083	1836.69
Capn10	Chr9	GeneID:63834,RGD:69354	1176.34	Capn10	2.90865	2.45233e-11	1.57069e-09	348.329	133.055	128.459	253.853	519.156	2695.72	2541.57	1552.65	1792.25	1798.38
Tax1bp1	Chr4	GeneID:246244,RGD:708579	21604.4	Tax1bp1	2.90811	2.63682e-06	3.16725e-05	11825.5	4714.53	4433.44	2334.34	2091.03	20315.8	103207	12942.9	21146.2	33033.9
Pno1	Chr14	GeneID:289809,RGD:727882	823.169	Pno1	2.90686	0.000488758	0.00276044	196.523	692.022	38.0857	20.4974	21.26	944.866	1694.38	643.298	1584.23	2396.54
Prr13	Chr7	GeneID:363004,RGD:1307129	10406.7	Prr13	2.90662	1.3364e-07	2.39322e-06	4774.23	3054.77	2984.24	887.697	545.217	11790.6	20654.3	12378.6	15488.7	31508.6
Cox4i1	Chr19	GeneID:29445,RGD:68374	13617.5	Cox4i1	2.90625	5.88924e-11	3.22563e-09	5730.95	3783.14	3273.44	1885.77	1354.47	17572.6	43208.5	20794.4	16653.8	21917.5
Gmfg	Chr1	GeneID:113940,RGD:620506	5081.23	Gmfg	2.90578	3.34043e-07	5.30128e-06	1514.53	1640.55	1038	1087.15	702.266	3735.54	3295.47	3886.81	8588.23	25323.7
Aktip	Chr19	GeneID:291906,RGD:1311170	6663.18	Aktip	2.90519	1.10792e-09	3.93231e-08	2407.71	1895.69	1399.49	1552.29	592.537	11675.5	22243.9	5451.93	5933.16	13479.5
Apoa1	Chr8	GeneID:25081,RGD:2130	122.575	Apoa1	2.90271	0.0148021	0.0429875	32.95	0.685849	58.7424	4.73018	47.3207	470.059	569.235	28.0599	5.12363	8.83968
Zyx	Chr4	GeneID:114636,RGD:620698	2575.62	Zyx	2.90229	2.45533e-09	7.76469e-08	1298	276.397	557.084	593.638	315.471	4940.37	2261.71	3063.72	4982.22	7467.57
Slc40a1	Chr9	GeneID:170840,RGD:620180	2654.59	Slc40a1	2.90174	3.08455e-05	0.000266366	643.703	640.583	1444.03	344.515	59.6652	4851.34	11512.3	1448.72	2286.16	3314.88
Hmgb3	ChrX	GeneID:305373,RGD:1564407	578.835	Hmgb3	2.90126	4.06585e-06	4.5893e-05	184.756	164.604	60.0334	38.6298	235.232	423.765	2539.66	523.784	478.547	1139.34
Fam3c	Chr4	GeneID:312159,RGD:735193	3812.47	Fam3c	2.90045	8.81121e-10	3.20249e-08	1549.83	847.023	727.502	574.717	804.452	6120.26	15493.1	3543.86	3820.18	4643.78
Htatip2	Chr1	GeneID:292935,RGD:1309941	2153.46	Htatip2	2.89967	3.87304e-09	1.14481e-07	817.867	274.34	692.644	408.372	351.819	3286.85	8494.74	2202.18	1716.42	3289.34
Bloc1s4	Chr14	GeneID:364183,RGD:1306037	631.782	Bloc1s4	2.89781	0.000766364	0.00401199	40.0108	469.121	217.54	7.88363	12.3445	1395.93	1425.94	1473.66	863.844	411.536
Tbc1d20	Chr3	GeneID:362237,RGD:1303293	5772.69	Tbc1d20	2.89685	1.28275e-10	6.32149e-09	1822.84	2067.15	1261.35	1046.95	635.057	5754.66	20248.8	7693.6	6280.55	10916
Klk13	Chr1	GeneID:292848,RGD:1309337	794.301	Klk13	2.89467	7.8597e-06	8.12114e-05	211.822	212.613	45.832	429.658	41.8342	2525.97	1928.54	492.607	1097.48	956.65
Bcas2	Chr2	GeneID:295334,RGD:1306485	1739.49	Bcas2	2.89371	7.53414e-17	2.46906e-14	609.576	414.253	362.783	456.462	221.516	2201.92	3004.19	3071	2488.03	4565.21
Gimap9	Chr4	GeneID:493865,RGD:1549762	77.3088	Gimap9	2.89301	0.0164577	0.0468454	9.4143	12.3453	32.9216	36.2647	0.685807	17.8053	171.342	398.034	94.2748	0
Sco1	Chr10	GeneID:497930,RGD:1559538	584.639	Sco1	2.89233	2.13044e-07	3.58042e-06	56.4858	253.764	129.104	100.122	153.621	1625.03	1334.56	1282.44	705.011	206.259
Traf4	Chr10	GeneID:303285,RGD:1306708	413.067	Traf4	2.89137	0.00056243	0.00310997	253.009	51.4387	23.8843	131.657	31.5471	1296.22	262.724	91.4544	160.882	1827.85
Cebpd	Chr11	GeneID:25695,RGD:2328	2460.66	Cebpd	2.88942	6.23667e-08	1.24626e-06	287.136	856.625	174.291	255.43	1351.73	4636.49	4995.56	3165.57	4634.84	4248.94
LOC100912436	Chr1	GeneID:100912436,RGD:6486936	10.5909	LOC100912436	2.88879	0.0120185	0.0365878	1.17679	0	3.87312	4.73018	2.74323	45.1066	9.51898	14.5496	15.3709	8.83968
LOC686087	Chr14	GeneID:686087,RGD:1586609	448.634	LOC686087	2.88866	0.00117852	0.00571052	222.413	142.657	127.168	41.7833	0	740.699	1682.96	550.805	345.333	632.528
Slc66a3	Chr6	GeneID:298906,RGD:1306818	923.949	Slc66a3	2.88702	6.45092e-05	0.00050278	368.334	538.391	51.6417	70.1643	72.0097	2228.03	2897.58	952.996	1767.65	292.692
Ccna2	Chr2	GeneID:114494,RGD:621059	294.306	Ccna2	2.88627	0.0014024	0.00657495	200.054	18.5179	6.45521	119.043	7.54388	982.85	97.0936	269.167	280.775	961.561
Mgat1	Chr10	GeneID:81519,RGD:620097	1762.71	Mgat1	2.88554	3.24011e-06	3.76316e-05	769.619	284.627	260.79	440.695	345.647	1572.8	9338.12	2115.92	714.234	1784.63
Hp	Chr19	GeneID:24464,RGD:2825	433.149	Hp	2.88508	0.00643887	0.0223649	9.4143	170.776	32.9216	216.8	86.4117	273.014	11.4228	36.3739	561.55	2932.81
LOC103693101	Chr8	GeneID:103693101,RGD:9187952	20.4802	LOC103693101	2.88457	0.00123633	0.00595151	10.5911	6.17264	5.80969	1.57673	0.685807	52.2288	26.6531	56.1197	18.4451	26.5191
LOC100910788	Chr12	GeneID:100910788,RGD:6496638	9625.1	LOC100910788	2.88422	1.3264e-12	1.20746e-10	2957.27	3362.72	2010.8	2033.19	1117.87	11982.9	28905.3	9535.16	14376.9	19968.8
Rbp4	Chr1	GeneID:25703,RGD:3546	2122.27	Rbp4	2.88286	2.27521e-09	7.28623e-08	493.074	482.152	755.259	213.646	589.108	1735.42	5848.46	6653.31	2082.24	2370.02
Lsm8	Chr4	GeneID:296913,RGD:1308442	1023.06	Lsm8	2.8823	6.267e-10	2.41151e-08	394.224	292.172	134.914	218.377	183.11	1020.83	2221.73	657.848	2721.67	2385.73
Arl5a	Chr3	GeneID:117050,RGD:621327	4713.7	Arl5a	2.88053	1.36768e-10	6.67312e-09	1401.55	1508.18	1096.74	634.632	994.42	9267.04	13998.6	2265.57	7214.07	8756.2
Higd2al1	Chr12	GeneID:688606,RGD:1586494	49.7239	Higd2al1	2.87927	2.76391e-07	4.50263e-06	18.8286	13.717	7.74625	8.672	10.9729	47.4807	129.458	74.8263	68.6566	116.88
Selenop	Chr2	GeneID:29360,RGD:3660	20852.7	Selenop	2.87902	3.58024e-07	5.61838e-06	9442.54	5392.14	4986.65	3795.97	1337.32	24373	72831.6	55470.2	14513.2	16384.8
Higd2a	Chr17	GeneID:290999,RGD:1309691	1254.1	Higd2a	2.8788	5.77736e-09	1.60227e-07	415.406	327.15	90.3729	426.505	242.09	1132.41	3712.4	1197.22	1871.15	3126.3
Chchd5	Chr3	GeneID:296147,RGD:1307809	1152.31	Chchd5	2.87616	2.42978e-06	2.95466e-05	457.77	178.321	470.585	253.853	21.26	2326.55	3034.65	1461.19	1304.48	2014.47
Hmga1	Chr20	GeneID:117062,RGD:628699	2607.11	Hmga1	2.875	5.81081e-13	6.01357e-11	902.596	848.395	508.025	540.029	329.187	2505.79	7181.12	3748.59	3663.4	5844.01
Nubp2	Chr10	GeneID:287125,RGD:1305113	1255.3	Nubp2	2.87432	5.55072e-08	1.12057e-06	296.55	576.799	341.48	134.81	156.364	918.751	4664.3	1280.36	2353.8	1829.81
LOC100910200	Chr17	GeneID:100910200,RGD:6499934	15.1475	LOC100910200	2.87323	0.00905942	0.0293565	4.70715	2.7434	3.2276	6.30691	1.37161	1.18702	15.2304	28.0599	76.8544	11.7862
Mrpl50	Chr5	GeneID:362517,RGD:1308008	1308.34	Mrpl50	2.87306	0.000193455	0.00126966	394.224	622.065	3.87312	141.117	410.113	2563.96	3870.42	2383.01	1076.99	1617.66
Abhd1	Chr6	GeneID:313917,RGD:1310988	646.516	Abhd1	2.87282	0.00231518	0.00985141	343.622	23.3189	89.7274	167.921	152.249	258.77	4371.11	567.433	21.5192	469.485
Irf5	Chr4	GeneID:296953,RGD:1310447	958.205	Irf5	2.87227	2.39788e-07	3.97216e-06	600.162	136.484	153.634	218.377	44.5775	1299.78	1922.83	1869.62	1540.16	1796.42
Rsrp1	Chr5	GeneID:362626,RGD:1359529	633.116	Rsrp1	2.87013	1.64135e-08	3.90724e-07	201.231	194.095	72.9438	237.297	56.922	809.546	974.743	1067.31	575.896	2141.17
RGD1559482	Chr10	GeneID:498022,RGD:1559482	608.923	RGD1559482	2.8684	5.81315e-06	6.2325e-05	223.59	316.176	76.1714	87.5083	30.1755	1055.26	2132.25	1105.77	345.333	716.997
Pdcl3	Chr9	GeneID:316348,RGD:1309663	1272.31	Pdcl3	2.868	0.00624194	0.0218041	194.17	964.989	353.745	14.1905	5.48646	23.7403	3678.13	3181.16	1977.72	2329.75
Atp5if1	Chr5	GeneID:25392,RGD:2181	10885	Atp5if1	2.86784	2.67815e-09	8.35881e-08	4199.95	3672.04	1995.95	2484.92	762.617	15343.4	36743.3	11258.2	13862.5	18527
Rac2	Chr7	GeneID:366957,RGD:1307568	1946.83	Rac2	2.8673	6.74693e-07	9.78265e-06	381.279	530.847	492.532	650.4	291.468	1775.78	1146.08	928.054	5265.04	8006.79
Prdx2	Chr19	GeneID:29338,RGD:3838	11629.2	Prdx2	2.86686	4.18599e-12	3.29304e-10	3427.98	3508.8	4018.37	2125.43	939.556	22714.8	23515.7	12559.4	16341.3	27140.8
Cmtm6	Chr8	GeneID:316035,RGD:1307765	2297.44	Cmtm6	2.86504	5.07894e-08	1.04028e-06	622.521	641.955	266.6	1022.51	219.458	1349.64	7474.3	2798.71	4312.05	4266.62
Ss18l2	Chr8	GeneID:687029,RGD:1590139	2815.43	Ss18l2	2.8646	1.06402e-13	1.43301e-11	1192.09	806.558	430.562	559.738	411.484	4001.43	7500.95	3718.45	4067.14	5465.87
Klf5	Chr15	GeneID:84410,RGD:621446	1442.15	Klf5	2.86406	7.89768e-12	5.81618e-10	604.869	304.517	262.727	314.557	256.492	2715.9	2263.61	994.566	2599.73	4104.56
Srp14	Chr3	GeneID:296076,RGD:1308506	6869.3	Srp14	2.86392	9.34826e-09	2.39967e-07	3323.25	1255.1	1995.3	1193.58	530.129	13432.3	22289.6	7736.21	7138.24	9799.28
LOC100363502	Chr18	GeneID:100363502,RGD:2322845	1829.8	LOC100363502	2.86291	4.41708e-08	9.18109e-07	649.587	914.237	251.108	188.419	208.485	2479.68	3091.76	1530.82	3545.55	5438.37
Pnrc1	Chr5	GeneID:286988,RGD:628753	3649.1	Pnrc1	2.86274	4.13478e-09	1.20269e-07	1618.08	454.032	975.382	892.427	471.835	3155.09	4300.67	4204.82	7877.07	12541.5
RGD1310352	Chr10	GeneID:303122,RGD:1310352	1746.84	RGD1310352	2.8616	0.00024729	0.00156803	210.645	323.035	1061.24	321.652	195.455	179.24	9924.49	1417.54	1387.48	2447.61
RGD1563400	Chr12	GeneID:360777,RGD:1563400	774.218	RGD1563400	2.86129	0.00144634	0.00673121	137.684	98.0764	401.514	291.694	7.54388	71.221	932.86	449.997	1103.63	4247.96
Mrpl33	Chr6	GeneID:100363539,RGD:2322809	93.2194	Mrpl33	2.86074	6.28471e-08	1.25205e-06	20.0054	50.7528	10.9739	16.5556	14.4019	164.995	146.592	135.103	202.896	169.918
LOC108348509	Chr17	GeneID:108348509,RGD:11442307	48.2703	LOC108348509	2.8573	1.90377e-05	0.000174925	5.88394	21.2613	3.2276	18.9207	8.91549	80.7172	131.362	47.8057	85.0522	79.5572
Prkcsh	Chr8	GeneID:300445,RGD:1309628	1332.16	Prkcsh	2.85724	5.44323e-07	8.12065e-06	194.17	508.214	395.059	316.134	200.941	1888.54	6587.13	973.781	1126.17	1131.48
Cyc1	Chr7	GeneID:300047,RGD:1306597	3483.21	Cyc1	2.85701	9.57307e-09	2.45418e-07	1475.69	841.537	644.23	1033.54	230.431	4491.67	12032	3582.31	4523.14	5977.59
Slc27a4	Chr3	GeneID:311839,RGD:1307383	1244.89	Slc27a4	2.8565	9.09672e-06	9.16806e-05	405.992	563.082	153.634	196.302	191.34	3247.68	4285.44	2457.84	324.838	622.707
Prpf38a	Chr5	GeneID:298374,RGD:1311129	681.248	Prpf38a	2.8564	1.08149e-07	1.98741e-06	158.866	190.666	23.8843	268.044	185.168	627.932	1785.76	1126.55	1016.53	1429.08
Ndufb9	Chr7	GeneID:299954,RGD:1307114	4864.25	Ndufb9	2.85537	6.19648e-13	6.34591e-11	1390.96	1522.58	1484.05	903.464	604.196	8654.54	15106.6	4783.69	6501.89	7690.52
Pld4	Chr6	GeneID:362792,RGD:1598308	1550.11	Pld4	2.85515	0.000168338	0.00113009	377.749	136.484	338.898	607.04	421.771	895.011	8473.79	3411.87	584.094	254.386
Rcbtb1	Chr15	GeneID:361050,RGD:1308467	2955.53	Rcbtb1	2.85313	6.28934e-08	1.25205e-06	846.11	812.731	1068.98	445.425	419.714	9974.5	7118.29	1266.85	2427.58	5175.14
Tubb4b	Chr3	GeneID:296554,RGD:735101	1593.75	Tubb4b	2.85306	3.32133e-07	5.28377e-06	1004.98	144.028	380.857	168.71	240.718	1837.5	3314.51	1676.32	2246.2	4923.7
Adipor1	Chr13	GeneID:289036,RGD:1303151	6623.59	Adipor1	2.85263	3.49244e-11	2.11298e-09	3240.87	1351.12	1315.57	1082.42	1066.43	9447.47	18061.3	5769.94	10017.7	14883.1
Ppp1r3c	Chr1	GeneID:309513,RGD:1309132	642.197	Ppp1r3c	2.84618	0.00125772	0.00604137	271.838	347.725	107.802	45.7251	10.9729	416.643	3685.75	331.522	1060.59	143.399
Oard1	Chr9	GeneID:367214,RGD:1308299	859.241	Oard1	2.84522	6.53374e-06	6.90343e-05	295.374	128.94	283.384	304.308	37.7194	719.332	3838.05	707.732	754.198	1523.37
Nampt	Chr6	GeneID:297508,RGD:631365	3213.81	Nampt	2.84362	1.58494e-06	2.04896e-05	1399.2	371.73	1080.6	413.102	665.919	2617.37	3493.46	2372.62	3734.1	15990
Hbb	Chr1	GeneID:24440,RGD:2783	4354.81	Hbb	2.8432	0.00020907	0.00135675	3245.58	192.724	1240.69	555.008	93.2698	7021.21	16041.4	3014.88	8366.89	3776.51
Pdzd11	ChrX	GeneID:302422,RGD:1560007	2565.33	Pdzd11	2.84317	1.79603e-08	4.23444e-07	1000.27	680.362	708.782	514.013	234.546	3125.42	10347.1	2374.7	2507.5	4160.54
LOC120102902	Chr5	GeneID:120102902	81.8633	LOC120102902	2.84274	0.00373324	0.014453	56.4858	10.9736	29.694	1.57673	2.05742	22.5533	87.5746	66.5123	142.437	398.768
LOC691113	Chr4	GeneID:691113,RGD:1587471	221.772	LOC691113	2.8427	0.0127578	0.0383513	150.629	112.479	0	3.15345	5.48646	65.2859	637.771	518.588	105.547	618.778
Cd248	Chr1	GeneID:293669,RGD:1310404	1245.52	Cd248	2.84179	0.00164088	0.00743423	404.815	746.204	227.869	123.773	21.9458	1270.11	5505.78	3688.31	375.05	91.3434
Mettl3	Chr15	GeneID:361035,RGD:1311750	641.572	Mettl3	2.84124	4.959e-05	0.000399627	197.7	334.008	125.877	41.7833	86.4117	1126.48	830.055	195.38	428.335	3049.69
Serinc1	Chr20	GeneID:294421,RGD:727843	4213.63	Serinc1	2.83984	2.55668e-08	5.78505e-07	1318	889.546	1143.22	942.883	870.289	7022.39	19049.4	2835.09	3022.94	5042.55
LOC100360200	Chr12	GeneID:100360200,RGD:2322550	66.3573	LOC100360200	2.83885	0.00626549	0.0218747	0	4.80094	25.1753	2.36509	48.6923	189.923	24.7493	142.378	179.327	46.1628
Cox14	Chr7	GeneID:681219,RGD:1598052	3267.95	Cox14	2.83865	9.2745e-11	4.73942e-09	842.58	1506.81	305.331	728.448	624.77	6418.2	8666.08	3295.48	4364.31	5927.5
Rab20	Chr16	GeneID:689377,RGD:1593487	1441.28	Rab20	2.83838	0.0001065	0.000772166	520.14	261.308	349.227	273.562	364.164	257.583	1128.95	501.96	2200.09	8555.83
Il1r2	Chr9	GeneID:117022,RGD:621147	7257.09	Il1r2	2.8376	1.37817e-07	2.45684e-06	2534.8	1886.77	2131.51	1234.58	1119.24	3416.24	7912.17	7202.03	12897.2	32236.4
Ero1a	Chr15	GeneID:171562,RGD:621713	1891.14	Ero1a	2.83687	1.21458e-06	1.62465e-05	396.577	332.637	417.006	775.75	399.826	1032.7	5671.41	977.938	1587.3	7320.24
Tmem126a	Chr1	GeneID:293113,RGD:1305677	1306.57	Tmem126a	2.8338	3.43979e-05	0.000292799	268.308	665.273	513.189	127.715	32.2329	1994.19	5039.35	1108.88	939.674	2376.89
Eno1	Chr5	GeneID:24333,RGD:2553	4909.42	Eno1	2.83241	4.33368e-07	6.63654e-06	2034.67	2322.97	665.532	530.569	491.038	6833.66	10562.3	2657.37	8284.91	14711.2
LOC689899	Chr14	GeneID:689899,RGD:1587481	1043.54	LOC689899	2.82963	1.9377e-10	9.00734e-09	450.71	294.915	282.738	178.17	81.611	1538.37	1821.93	1457.03	1523.77	2806.11
Shfl	Chr8	GeneID:500956,RGD:1565995	490.771	Shfl	2.8288	0.000166479	0.00111991	295.374	53.4962	14.2015	18.9207	224.259	429.7	1587.77	557.04	976.564	750.391
Cdipt	Chr1	GeneID:192260,RGD:620576	1092.5	Cdipt	2.82651	8.55873e-05	0.000638673	550.736	172.148	47.7685	487.209	92.584	623.184	5109.79	1232.56	670.171	1938.84
Nfe2	Chr7	GeneID:366998,RGD:1306888	831.739	Nfe2	2.82567	2.32007e-05	0.000208213	214.175	133.055	138.141	113.524	429.315	1806.64	1167.03	181.87	534.907	3598.73
LOC683573	Chr5	GeneID:683573,RGD:1585621	88.9109	LOC683573	2.82279	0.0117367	0.0359348	25.8893	80.9302	2.58208	0	0.685807	108.019	222.744	121.593	108.621	218.046
Tomm22	Chr7	GeneID:300075,RGD:1303260	2522.68	Tomm22	2.82212	2.20319e-07	3.68693e-06	1176.79	743.46	816.584	249.911	139.219	2998.41	6771.8	3190.51	3026.02	6114.11
Psmb3	Chr10	GeneID:29676,RGD:61875	7442.63	Psmb3	2.82175	3.11131e-11	1.91779e-09	3011.4	2530.1	1224.55	868.776	1588.33	13679.2	20652.4	7130.32	9484.86	14256.4
Mfsd14b	Chr17	GeneID:306687,RGD:1308377	3618.33	Mfsd14b	2.82017	3.64605e-10	1.55755e-08	996.739	497.926	630.028	1158.11	1204.96	4883.39	13170.5	4017.76	3039.34	6584.58
Hspa8	Chr8	GeneID:24468,RGD:621725	1068.96	Hspa8	2.82006	1.25525e-08	3.09297e-07	542.499	248.963	338.253	83.5665	113.844	1752.04	2339.76	1590.06	1309.6	2371
Eaf1	Chr16	GeneID:306261,RGD:1310057	743.012	Eaf1	2.81915	1.58817e-06	2.05179e-05	218.882	253.078	164.608	235.721	50.0639	632.68	1741.97	280.599	1357.76	2494.76
Vamp8	Chr4	GeneID:83730,RGD:620421	6592.25	Vamp8	2.81898	1.91044e-11	1.25311e-09	2399.47	2169.34	1307.82	1565.69	740.672	9792.89	20144.1	6198.11	8666.11	12938.4
Dffa	Chr5	GeneID:114214,RGD:620334	1330.57	Dffa	2.81858	3.31813e-06	3.84469e-05	679.006	395.049	240.134	276.716	61.7226	1372.19	5410.59	981.056	1556.56	2332.69
Arpc1b	Chr12	GeneID:54227,RGD:2155	33891.6	Arpc1b	2.81735	6.30795e-11	3.44537e-09	14601.6	9959.21	8200.69	4412.47	4935.75	37019.5	59354.6	33801.7	69038.9	97591.1
Sf3b4	Chr2	GeneID:295270,RGD:1309667	1829.35	Sf3b4	2.81706	3.71305e-12	2.96788e-10	515.433	823.019	378.275	341.361	215.343	2895.13	3550.58	2221.93	2526.97	4825.49
Hspd1	Chr9	GeneID:63868,RGD:621314	1638.6	Hspd1	2.81697	2.63508e-12	2.22376e-10	549.56	267.481	666.177	269.62	283.924	1657.08	3495.37	2370.54	2509.55	4316.71
Vma21	ChrX	GeneID:501658,RGD:1566155	701.645	Vma21	2.81675	1.25346e-05	0.000121893	249.479	232.503	123.94	233.356	32.9187	346.609	3167.92	801.265	1245.04	583.419
Coq7	Chr1	GeneID:25249,RGD:2381	408.759	Coq7	2.81666	3.67643e-06	4.21268e-05	22.359	194.095	115.548	53.6087	121.388	999.468	1317.43	309.698	291.022	662.976
S100a16	Chr2	GeneID:361991,RGD:1306770	14976.4	S100a16	2.81612	1.90164e-10	8.86064e-09	5665.05	5969.63	2212.84	2670.19	2104.06	20948.5	48508.7	15708.3	19506.7	26469.9
Shisa5	Chr8	GeneID:301013,RGD:1359661	4483.5	Shisa5	2.81464	7.10127e-09	1.90235e-07	1986.42	899.834	817.229	1476.6	400.511	7835.5	15725.4	4810.71	5802	5080.85
Sec11c	Chr18	GeneID:266758,RGD:628665	3201.57	Sec11c	2.81431	8.7446e-09	2.27114e-07	1323.89	545.25	759.778	929.48	427.258	3107.61	13286.6	3723.65	3446.15	4466
Fcgr2b	Chr13	GeneID:289211,RGD:631331	1512.58	Fcgr2b	2.81403	4.68086e-11	2.69911e-09	461.301	178.321	513.189	405.219	325.073	1546.68	4911.79	1520.43	2418.35	2845.4
Litaf	Chr10	GeneID:65161,RGD:69294	5631.46	Litaf	2.81285	2.14546e-10	9.72031e-09	2560.69	1360.72	1567.97	868.776	659.061	8207.04	10638.4	4338.89	11347.8	14765.2
Srpx2	ChrX	GeneID:317181,RGD:1562444	461.559	Srpx2	2.81217	0.000206487	0.00134262	91.7894	29.4915	142.015	113.524	198.198	41.5456	1545.88	506.117	315.616	1631.41
Cdc42se1	Chr2	GeneID:499672,RGD:1561700	2146.47	Cdc42se1	2.8119	9.60228e-12	6.86801e-10	874.353	637.154	463.484	319.287	382.68	3984.82	3225.03	1945.48	3031.14	6601.28
Idh3g	ChrX	GeneID:25179,RGD:2863	1946.93	Idh3g	2.81088	4.32453e-14	6.74867e-12	657.824	499.984	335.671	376.049	559.619	2067.78	4670.01	2159.57	2874.36	5268.45
Rdh14	Chr6	GeneID:500629,RGD:1565196	574.709	Rdh14	2.81008	0.000384489	0.00224748	345.975	240.047	55.5148	63.8574	12.3445	282.51	2703.39	395.956	647.627	999.866
Nt5c3a	Chr4	GeneID:312373,RGD:1312013	3134.46	Nt5c3a	2.8096	1.01247e-06	1.39066e-05	1149.72	537.02	464.775	995.703	766.046	14561.1	5045.06	4073.88	2514.68	1236.57
Cnn2	Chr7	GeneID:690976,RGD:1589807	3453.37	Cnn2	2.80947	4.64708e-10	1.89576e-08	1526.29	968.419	670.05	450.944	696.78	3804.39	5199.27	2789.36	8408.9	10019.3
Mmp2	Chr19	GeneID:81686,RGD:621316	2144.76	Mmp2	2.80924	9.11586e-05	0.000675123	835.519	135.798	680.379	825.416	200.941	2379.97	9911.16	4464.64	1615.99	397.786
Pgam1	Chr1	GeneID:24642,RGD:3312	8452.27	Pgam1	2.80681	8.41817e-10	3.07283e-08	3663.34	2894.28	1278.78	1080.06	1653.48	9906.84	18331.6	6687.6	14988.7	24038
Cnih4	Chr13	GeneID:289324,RGD:1559740	2574.17	Cnih4	2.80654	2.32279e-07	3.85427e-06	736.669	1074.73	590.006	384.721	432.744	3149.16	12054.8	2652.18	1638.54	3028.08
Ctsh	Chr8	GeneID:25425,RGD:2447	9882.71	Ctsh	2.80572	9.00423e-07	1.25835e-05	4738.92	3054.77	1996.6	1423.78	1152.16	10225	39886.4	21709	4874.62	9765.89
LOC100359916	Chr5	GeneID:100359916,RGD:2323128	2650.46	LOC100359916	2.80522	3.62634e-07	5.68071e-06	996.739	924.524	910.184	338.208	148.134	2530.72	5513.39	2217.77	4266.96	8657.98
Ube2j2	Chr5	GeneID:298689,RGD:1359523	2705.11	Ube2j2	2.80449	5.58053e-14	8.25038e-12	679.006	1065.12	403.45	726.871	512.984	6913.19	4192.16	3147.9	3197.14	6213.32
RGD1359127	Chr7	GeneID:299612,RGD:1359127	1057.26	RGD1359127	2.80386	0.00356587	0.013906	348.329	571.998	1.93656	398.912	3.42904	2815.6	1205.1	1679.44	1330.09	2217.78
Rabggtb	Chr2	GeneID:25533,RGD:3530	1168.47	Rabggtb	2.8033	2.70929e-08	6.06751e-07	454.24	525.36	147.824	108.794	228.374	1863.62	3421.12	1441.45	1070.84	2423.06
Pgk1	ChrX	GeneID:24644,RGD:619878	4282.23	Pgk1	2.80214	1.76839e-05	0.000163864	2406.53	982.136	962.471	968.899	50.7497	5651.39	7278.21	4180.92	8727.59	11613.4
Rab29	Chr13	GeneID:171122,RGD:620892	404.515	Rab29	2.80178	2.69586e-07	4.41004e-06	185.932	107.678	78.108	67.0109	69.2665	1132.41	1260.31	295.148	607.662	241.618
Nucb2	Chr1	GeneID:59295,RGD:620888	10145.2	Nucb2	2.80097	1.07015e-06	1.45824e-05	4517.69	1953.3	3135.94	1773.03	1351.04	13609.2	48080.4	11728	4758.83	10544.8
Tm2d3	Chr1	GeneID:292995,RGD:1564929	535.377	Tm2d3	2.80004	0.00152756	0.00701411	260.07	10.9736	253.044	116.678	31.5471	112.767	3183.15	606.925	254.132	524.488
Fgg	Chr2	GeneID:24367,RGD:2613	535.287	Fgg	2.7999	0.00284441	0.0115936	16.475	218.786	96.1826	332.689	7.54388	322.869	3196.47	530.02	101.448	530.381
Slc39a3	Chr7	GeneID:314637,RGD:1310863	312.692	Slc39a3	2.79888	0.00094336	0.00476446	45.8947	97.3905	29.694	165.556	54.1788	4.74807	1083.26	325.287	541.055	779.857
Il36a	Chr3	GeneID:296541,RGD:1306869	552.216	Il36a	2.7976	7.47815e-08	1.45429e-06	57.6626	104.249	234.324	90.6618	206.428	429.7	1380.25	464.547	1529.92	1024.42
Cldnd1	Chr11	GeneID:288182,RGD:1359273	2610.18	Cldnd1	2.79684	0.000360208	0.002134	1002.62	1407.36	445.409	413.891	14.4019	2787.12	10234.8	2906.79	1286.03	5603.38
LOC689961	Chr1	GeneID:689961,RGD:1586339	192.534	LOC689961	2.79587	7.91992e-08	1.52228e-06	69.4305	72.7	64.5521	12.6138	23.3174	388.155	376.951	241.107	278.725	397.786
Smim23	Chr10	GeneID:360508,RGD:1306625	34.1057	Smim23	2.79547	0.00910461	0.0294691	10.5911	11.6594	14.847	3.15345	2.74323	8.30912	32.3645	229.675	5.12363	22.5903
Ca3	Chr2	GeneID:54232,RGD:2241	29513.8	Ca3	2.79405	4.18954e-06	4.69433e-05	4235.26	4530.72	22562.2	3892.94	1968.95	29467.7	94447.3	53826.1	43410.5	36796.7
Dnajb9	Chr6	GeneID:24908,RGD:3070	946.581	Dnajb9	2.79359	2.35315e-06	2.8757e-05	378.926	320.977	84.5632	324.806	84.3543	1185.83	3308.8	1029.9	484.695	2262.96
Carhsp1	Chr10	GeneID:260416,RGD:708415	4796.18	Carhsp1	2.79357	1.15893e-09	4.09122e-08	1226.21	2332.57	985.71	899.523	601.453	5196.76	9962.56	3655.06	10054.6	13047.4
Tlr1	Chr14	GeneID:305354,RGD:1309975	378.219	Tlr1	2.79043	0.00227091	0.00970292	298.904	52.8104	63.261	18.9207	44.5775	37.9845	938.571	49.8842	723.456	1553.82
Pdhb	Chr15	GeneID:289950,RGD:1359146	2536.33	Pdhb	2.78927	1.90266e-05	0.000174904	516.61	1061.01	1340.75	208.916	77.4962	4674.47	8841.23	2417.31	3654.17	2571.37
Bgn	ChrX	GeneID:25181,RGD:2207	2993.44	Bgn	2.78866	8.91794e-08	1.69097e-06	1506.29	493.811	1019.28	564.468	201.627	2898.7	7685.62	7935.75	4311.02	3317.83
Fth1	Chr1	GeneID:25319,RGD:2635	292054	Fth1	2.78745	7.16588e-08	1.39784e-06	140747	95330.3	67612.5	34715.6	31092.4	300350	369700	265272	558315	1.0574e+06
Slc2a4	Chr10	GeneID:25139,RGD:2711	389.803	Slc2a4	2.78373	0.00287085	0.0116704	401.284	39.0934	12.2649	38.6298	4.11484	1022.02	1336.46	429.212	191.624	423.323
Tmod4	Chr2	GeneID:295261,RGD:1308940	929.145	Tmod4	2.78361	5.15928e-08	1.05345e-06	483.66	73.3858	127.813	128.503	366.221	1836.32	1690.57	1276.2	2100.69	1208.09
Rfc3	Chr12	GeneID:288414,RGD:1306832	528.873	Rfc3	2.7826	0.000654003	0.00352609	51.7786	185.179	254.981	178.17	0.685807	1607.22	500.698	867.777	686.566	955.668
Nfkb2	Chr1	GeneID:309452,RGD:1307189	395.526	Nfkb2	2.78202	0.00131651	0.00627098	114.148	113.851	112.321	83.5665	78.182	5.93509	1052.8	120.554	452.929	1820.97
Irgq	Chr1	GeneID:292708,RGD:1309409	215.694	Irgq	2.78178	0.00440134	0.0164939	63.5465	82.3019	32.9216	61.4923	33.6045	24.9274	647.29	42.6094	10.2473	1158
Prelid1	Chr17	GeneID:290995,RGD:1308082	7087	Prelid1	2.78166	1.16776e-07	2.132e-06	3320.89	2640.52	1776.47	966.533	294.211	12036.4	15083.8	8621.65	11439	14690.6
Plet1	Chr8	GeneID:363060,RGD:1359217	1425.33	Plet1	2.78159	1.50814e-06	1.96544e-05	686.067	246.906	176.873	520.32	180.367	1848.19	5010.79	803.344	1092.36	3688.11
Ywhaz	Chr7	GeneID:25578,RGD:3980	17166.8	Ywhaz	2.78136	1.04997e-11	7.37344e-10	7220.77	5322.87	3801.47	2468.37	2986.69	20029.7	38747.9	16092.9	29533.6	45463.5
Mboat7	Chr1	GeneID:308309,RGD:1306945	1527.7	Mboat7	2.78088	1.53217e-08	3.70112e-07	517.786	398.478	391.186	358.705	274.323	1330.65	6299.66	1963.15	968.366	2774.68
Tcf19	Chr20	GeneID:406195,RGD:1302974	341.598	Tcf19	2.7805	0.00681596	0.0234223	323.617	7.54434	43.2499	54.3971	6.17226	16.6182	190.38	800.226	1551.44	422.34
Mrpl51	Chr4	GeneID:297601,RGD:1306686	2380.35	Mrpl51	2.77885	3.23637e-09	9.82048e-08	820.221	1028.09	442.827	334.266	401.883	3742.66	8540.43	2209.45	2593.58	3690.08
Mgat2	Chr6	GeneID:94273,RGD:620098	709.201	Mgat2	2.77791	0.000118408	0.000842351	131.8	355.956	106.511	300.366	7.54388	961.484	2749.08	786.716	620.984	1071.57
Purb	Chr14	GeneID:498407,RGD:1559465	333.439	Purb	2.77736	0.000518224	0.00290061	182.402	172.834	1.93656	47.3018	20.5742	570.955	666.328	288.913	715.259	667.887
Mmp9	Chr3	GeneID:81687,RGD:621320	485.747	Mmp9	2.774	0.0016636	0.00751639	91.7894	93.2755	99.4102	71.7411	263.35	42.7326	51.4025	260.853	1664.15	2218.76
Eif6	Chr3	GeneID:305506,RGD:1305373	3883.07	Eif6	2.77332	1.11385e-05	0.000109673	1398.02	2355.21	710.073	148.212	343.589	5676.32	8601.35	2510.84	7027.57	10059.6
Mafk	Chr12	GeneID:246760,RGD:628633	938.904	Mafk	2.77176	1.20654e-07	2.19061e-06	447.179	403.965	111.675	101.699	135.79	2258.89	1100.39	1785.44	809.533	2234.48
Dnajb1	Chr19	GeneID:361384,RGD:1304725	3837.61	Dnajb1	2.77168	3.5307e-11	2.12958e-09	1594.55	1148.8	739.121	967.322	453.318	6287.63	6718.49	3058.53	6910.75	10497.6
Tmem50a	Chr5	GeneID:298552,RGD:1305638	3017.16	Tmem50a	2.77167	1.57154e-09	5.28227e-08	901.419	457.461	942.46	565.257	986.876	4870.33	11422.8	3969.95	2054.58	4000.45
Tpsab1	Chr10	GeneID:54271,RGD:3066	236.458	Tpsab1	2.77152	0.0117382	0.0359348	60.0162	4.11509	45.1864	185.265	7.54388	650.485	666.328	716.046	26.6429	2.94656
Pim3	Chr7	GeneID:64534,RGD:620462	626.187	Pim3	2.76972	0.00425899	0.0160756	444.826	285.313	1.29104	58.3389	11.6587	2262.45	902.399	723.321	255.157	1317.11
Ddx3x	ChrX	GeneID:317335,RGD:1564771	1934.54	Ddx3x	2.7696	0.000274191	0.00171047	1667.51	102.877	336.316	320.864	48.0065	1685.56	2859.5	1563.04	4067.14	6694.59
Cox6a2	Chr1	GeneID:25278,RGD:2385	1142.79	Cox6a2	2.76948	7.74777e-10	2.89552e-08	582.51	212.613	267.246	302.732	98.0704	1511.07	3009.9	1655.53	1868.08	1920.18
Lysmd3	Chr2	GeneID:315923,RGD:1308805	334.39	Lysmd3	2.76857	0.000424328	0.00244321	265.954	54.1821	1.93656	31.5345	75.4388	455.815	799.594	541.452	503.14	614.849
Smim7	Chr16	GeneID:688495,RGD:1588793	3458.59	Smim7	2.76813	9.22833e-09	2.37509e-07	1667.51	1118.62	473.167	814.379	354.562	7882.98	9968.27	3783.93	3407.21	5115.23
RGD1564597	Chr8	GeneID:501042,RGD:1564597	243.237	RGD1564597	2.76752	6.6596e-10	2.55757e-08	54.1322	108.364	58.7424	37.8414	52.1213	283.697	388.374	318.012	345.333	785.75
Paqr4	Chr10	GeneID:302967,RGD:1309533	603.487	Paqr4	2.76708	1.55209e-05	0.00014722	387.163	76.1292	125.231	45.7251	139.905	2642.3	788.171	377.249	789.039	663.958
Marcks	Chr20	GeneID:25603,RGD:3028	5833.71	Marcks	2.76652	4.26142e-10	1.76034e-08	2823.11	1368.27	979.9	1502.62	802.394	5408.05	12001.5	6444.42	9548.4	17458.4
Igsf8	Chr13	GeneID:304979,RGD:1311500	547.91	Igsf8	2.76563	0.00040871	0.00236645	135.331	152.258	15.4925	212.07	187.225	1568.05	1585.86	385.563	39.9643	1197.29
Dnpep	Chr9	GeneID:301529,RGD:1583848	1996.02	Dnpep	2.76501	3.5485e-06	4.08993e-05	1067.35	956.759	251.753	144.27	140.59	3949.21	4369.21	3315.22	1690.8	4075.09
Ppic	Chr18	GeneID:291463,RGD:1303221	1637	Ppic	2.76269	6.92586e-06	7.27475e-05	742.553	169.405	419.588	656.707	114.53	1528.88	7365.78	1745.95	1357.76	2268.85
Rpl22l1	Chr2	GeneID:361923,RGD:1309517	1344.41	Rpl22l1	2.76039	7.66425e-07	1.09284e-05	643.703	395.735	404.096	239.662	46.6349	1270.11	2857.6	1668	2435.77	3482.84
Ubl4a	ChrX	GeneID:293864,RGD:1563983	1234.44	Ubl4a	2.75851	0.000270731	0.00169157	207.115	980.078	272.41	9.46036	120.016	1606.03	1391.67	2089.94	2233.9	3433.73
Ntan1	Chr10	GeneID:360462,RGD:1305160	2269.35	Ntan1	2.75801	5.74111e-13	5.97288e-11	1049.69	611.777	445.409	481.69	336.045	2891.57	3982.74	2980.58	3781.24	6132.78
RGD1563601	Chr17	GeneID:498731,RGD:1563601	1207.19	RGD1563601	2.75696	2.02146e-10	9.3112e-09	509.549	307.26	322.115	213.646	204.371	1354.39	1698.19	1165	2166.27	4131.08
Cdk2ap2	Chr1	GeneID:688405,RGD:1588883	3889.42	Cdk2ap2	2.75642	2.11801e-07	3.56974e-06	1802.84	1932.72	514.48	373.684	390.91	5682.25	11299	5941.42	4935.08	6021.79
Bbox1	Chr3	GeneID:64564,RGD:619756	829.408	Bbox1	2.75247	0.000324308	0.00196574	114.148	46.6377	179.455	182.9	547.96	978.102	4828.03	361.661	623.033	432.162
Dstn	Chr3	GeneID:502674,RGD:1588366	11259.2	Dstn	2.75132	1.46663e-09	5.01538e-08	5748.61	2499.92	3033.3	2145.14	1133.64	16500.7	31646.8	10877.9	15219.2	23786.6
Coa3	Chr10	GeneID:498000,RGD:1564337	2102.56	Coa3	2.75106	6.71845e-15	1.32105e-12	764.912	585.029	460.902	541.606	367.593	2753.88	5848.46	2334.17	2904.07	4465.02
Ace2	ChrX	GeneID:302668,RGD:728890	1242.67	Ace2	2.75069	0.000293666	0.00180844	408.345	307.946	233.033	361.07	296.954	1875.49	6889.84	1362.46	73.7803	617.796
Zfp706	Chr7	GeneID:500855,RGD:1563959	5150.88	Zfp706	2.75012	4.17551e-07	6.42435e-06	2410.06	1997.88	1269.74	793.094	195.455	7963.7	11811.1	5126.64	8605.65	11335.4
Il24	Chr13	GeneID:170819,RGD:621484	264.096	Il24	2.74979	0.0123829	0.0374188	204.761	50.067	65.8431	3.94182	17.831	8.30912	19.038	162.124	598.44	1510.6
Atp6v1b2	Chr16	GeneID:117596,RGD:620284	4046.13	Atp6v1b2	2.74803	2.73597e-13	3.20222e-11	1560.42	1024.66	542.237	1035.91	1080.15	5231.18	11668.4	4320.18	6650.47	7347.74
Rpl9	Chr14	GeneID:29257,RGD:62049	156.509	Rpl9	2.7478	5.43216e-11	3.04309e-09	37.6572	22.633	29.694	50.4553	62.4084	174.492	277.954	348.15	256.181	305.46
Ttc4	Chr5	GeneID:362556,RGD:1308529	1162.11	Ttc4	2.74644	4.65222e-06	5.13914e-05	174.165	357.327	585.487	343.726	45.9491	3828.13	2046.58	819.972	1177.41	2242.33
Pusl1	Chr5	GeneID:362681,RGD:1559560	176.743	Pusl1	2.74515	0.0140725	0.0413736	4.70715	0	208.503	11.0371	4.80065	316.934	194.187	253.578	419.113	354.57
Dpm3	Chr2	GeneID:502017,RGD:1561807	90.0244	Dpm3	2.74471	0.00369968	0.0143372	67.0769	24.6906	19.3656	6.30691	0	143.629	310.319	182.909	85.0522	60.8956
Gpank1	Chr20	GeneID:415064,RGD:1303304	145.282	Gpank1	2.74357	0.00163847	0.00742674	4.70715	56.9255	56.8058	63.0691	6.85807	27.3014	361.721	62.3553	256.181	556.9
Rpl27-l1	ChrX	GeneID:688784,RGD:1585224	2136.17	Rpl27-l1	2.74258	6.54688e-12	4.89473e-10	927.308	803.815	389.249	391.817	266.093	4152.19	3775.23	3787.04	2401.96	4466.99
Babam1	Chr16	GeneID:290631,RGD:1359516	2706.39	Babam1	2.74241	3.0546e-05	0.000264593	1415.68	1131.65	482.204	458.827	30.8613	6100.08	6042.65	3811.99	3847.85	3742.13
Qdpr	Chr14	GeneID:64192,RGD:619915	2452.72	Qdpr	2.74153	7.64389e-06	7.92731e-05	1268.58	827.82	737.83	74.8945	281.867	2736.07	7516.18	3274.69	2364.04	5445.25
Eif2s3y	ChrY	GeneID:100312984,RGD:2314438	2084.58	Eif2s3y	2.73993	3.87127e-12	3.08181e-10	695.481	623.437	580.323	532.934	282.553	2105.77	4323.52	3403.56	2170.37	6127.87
Snrpf	Chr7	GeneID:680737,RGD:1588229	1714.59	Snrpf	2.73933	4.65671e-11	2.69308e-09	575.449	673.504	438.954	272.774	272.951	1501.58	3518.21	1877.93	3547.6	4466.99
Dynlt3	ChrX	GeneID:363448,RGD:1549755	2896.37	Dynlt3	2.73865	1.40447e-06	1.84614e-05	1013.21	1153.6	982.482	561.315	63.7801	3626.34	4565.3	4810.71	4944.3	7242.65
Atp5f1c	Chr17	GeneID:116550,RGD:620011	3330.32	Atp5f1c	2.73834	1.56875e-11	1.06001e-09	1046.16	979.392	1081.89	428.081	804.452	5816.38	10668.9	2934.85	4452.43	5090.68
Imp3	Chr8	GeneID:315697,RGD:1306825	1057.21	Imp3	2.73809	0.00035701	0.00211761	356.567	782.554	72.9438	153.731	12.3445	2863.09	2368.32	795.03	1041.12	2126.44
Dtd2	Chr6	GeneID:366619,RGD:1309138	584.892	Dtd2	2.73724	0.00275224	0.0112954	12.9447	639.211	69.0707	9.46036	31.5471	1367.44	1745.78	546.648	797.237	629.582
Edem2	Chr3	GeneID:296304,RGD:1303074	2548.31	Edem2	2.73722	1.41962e-05	0.0001359	604.869	557.595	705.554	633.844	820.911	2987.72	14204.2	2603.33	827.979	1537.12
Pmpca	Chr3	GeneID:296588,RGD:727897	1221.43	Pmpca	2.73708	4.44517e-05	0.000364493	169.457	663.216	103.283	462.769	194.083	1909.91	2341.67	212.008	1693.87	4464.04
Clec14a	Chr6	GeneID:314148,RGD:1306232	183.461	Clec14a	2.73638	0.00493539	0.0180649	109.441	91.9038	10.9739	26.8044	0.685807	29.6754	485.468	339.836	644.553	95.2721
Map3k8	Chr17	GeneID:116596,RGD:620969	1334.87	Map3k8	2.73499	4.70171e-05	0.000382814	389.517	444.43	182.682	622.019	104.928	268.266	1532.56	1293.87	2856.94	5653.47
Surf6	Chr3	GeneID:303076,RGD:1307382	376.805	Surf6	2.73429	0.00336469	0.0132612	72.9608	380.646	14.847	13.4022	10.2871	83.0912	719.635	424.016	623.033	1426.14
LOC120099865	Chr1	GeneID:120099865	2767.16	LOC120099865	2.73399	4.79639e-10	1.93658e-08	1066.17	969.79	657.786	681.146	241.404	3577.67	8763.17	3898.24	3594.74	4221.44
Cebpb	Chr3	GeneID:24253,RGD:2327	2224.12	Cebpb	2.73376	0.000251291	0.00159083	682.537	1054.84	19.3656	818.321	331.931	3405.55	1125.14	2397.56	2957.36	9448.64
Tuba8	Chr4	GeneID:500377,RGD:1566041	2418.4	Tuba8	2.73347	1.63018e-06	2.09779e-05	385.986	534.962	1057.36	771.019	410.798	3324.83	11847.3	2122.16	1566.81	2162.78
Mien1	Chr10	GeneID:360617,RGD:1306682	1988.83	Mien1	2.73307	5.70573e-10	2.23936e-08	515.433	879.258	646.166	401.277	157.736	3051.82	5067.9	3249.75	2208.28	3710.7
Tor1b	Chr3	GeneID:311854,RGD:1308431	533.02	Tor1b	2.73094	0.000199589	0.00130426	211.822	134.426	26.4663	179.747	145.391	703.901	2716.72	588.218	540.031	83.4859
Rnase1l1	Chr15	GeneID:364303,RGD:1310106	543.332	Rnase1l1	2.73	0.0105626	0.033088	124.739	200.954	0	197.879	187.911	35.6105	3375.43	492.607	379.149	439.038
Pdzk1	Chr2	GeneID:65144,RGD:70924	2226.71	Pdzk1	2.72958	3.16997e-05	0.000272784	1367.43	443.058	272.41	357.129	478.008	3482.71	11148.6	1265.81	1030.87	2421.09
Pdcd2	Chr1	GeneID:58934,RGD:61887	751.369	Pdcd2	2.72762	0.000264991	0.00166275	263.6	255.822	417.652	10.2487	38.4052	1146.66	483.564	1105.77	1295.25	2496.72
Esam	Chr8	GeneID:300519,RGD:1303286	361.577	Esam	2.72743	0.000140387	0.000967892	75.3144	85.7311	36.7947	142.694	133.732	40.3586	906.207	200.576	722.432	1271.93
Chchd10	Chr20	GeneID:361824,RGD:1359417	1035.64	Chchd10	2.72687	0.000654927	0.00352817	344.799	111.793	487.368	413.102	2.05742	1887.36	3371.62	1070.43	1497.12	1170.77
Ccdc107	Chr5	GeneID:313496,RGD:1560252	845.045	Ccdc107	2.72637	0.000306356	0.00187135	16.475	81.616	290.484	161.614	558.247	502.108	3643.86	1363.5	562.575	1269.97
Myadm	Chr1	GeneID:369016,RGD:727835	1512.19	Myadm	2.72405	2.34966e-08	5.40367e-07	681.36	127.568	531.264	505.341	143.334	1731.86	3251.68	2823.65	2399.91	2925.94
Ndufc2	Chr1	GeneID:293130,RGD:1307511	2340.87	Ndufc2	2.7238	1.68714e-16	4.95139e-14	736.669	637.154	509.316	487.997	706.381	4028.74	7005.97	3321.46	2728.85	3246.13
Lamtor2	Chr2	GeneID:295234,RGD:1562501	5586.45	Lamtor2	2.72317	5.0132e-11	2.85724e-09	2274.73	2029.43	1221.33	1142.34	680.321	7999.31	17033.3	6635.64	7043.97	9804.19
Nsa2	Chr2	GeneID:171456,RGD:621335	1135.35	Nsa2	2.72172	8.4998e-13	8.315e-11	424.82	395.049	292.421	118.255	264.722	2255.33	1951.39	1661.77	1421.29	2568.42
Yif1a	Chr1	GeneID:171441,RGD:628749	2606.05	Yif1a	2.72172	7.4548e-07	1.06839e-05	915.541	895.719	426.044	600.733	592.537	6927.43	9309.56	3792.24	1226.6	1374.08
Mgst2	Chr2	GeneID:295037,RGD:1311218	3419.63	Mgst2	2.72066	7.59175e-09	2.01453e-07	1301.53	966.361	919.867	738.696	578.135	7132.79	12068.2	4419.95	1795.32	4275.46
Psmc2	Chr4	GeneID:25581,RGD:3428	3874.13	Psmc2	2.72038	2.45716e-15	5.82111e-13	1514.53	1294.88	713.946	718.987	862.745	7805.82	8174.9	3755.87	6524.43	7375.24
Ndufb3	Chr9	GeneID:301427,RGD:1310737	1927.41	Ndufb3	2.7199	4.57599e-10	1.87064e-08	796.685	660.473	430.562	469.865	183.11	2509.35	5703.77	2229.2	2582.31	3708.74
Lmf2	Chr7	GeneID:315218,RGD:1306274	319.596	Lmf2	2.7187	0.000116708	0.000833571	129.447	32.9207	187.847	59.1273	12.3445	509.23	679.655	909.348	574.871	101.165
Syngr1	Chr7	GeneID:29205,RGD:3801	2827.76	Syngr1	2.71758	9.54166e-06	9.53827e-05	723.724	1116.56	360.846	1055.62	474.578	4573.58	13833	3222.73	1677.48	1239.52
Ppa1	Chr20	GeneID:294504,RGD:1589773	5551.72	Ppa1	2.71602	3.65167e-10	1.55755e-08	1153.25	1390.9	2713.77	1242.46	831.884	8944.17	17739.6	4970.75	6773.44	9757.05
Cd99	Chr20	GeneID:652929,RGD:1594332	5099.92	Cd99	2.71552	5.03508e-07	7.55768e-06	2197.06	2215.29	571.931	1162.84	591.851	6083.46	18449.7	10886.2	4760.88	4080.01
Hmgcl	Chr5	GeneID:79238,RGD:620554	1821.72	Hmgcl	2.7143	9.78307e-09	2.495e-07	538.969	699.566	427.98	442.272	299.698	3448.28	6684.23	1054.84	1991.04	2630.3
Hdhd3	Chr5	GeneID:688746,RGD:1585262	309.325	Hdhd3	2.71419	0.0166449	0.0472552	130.623	263.366	3.2276	1.57673	10.2871	557.898	1132.76	427.134	559.5	6.87531
Fam162a	Chr11	GeneID:360721,RGD:1590883	4974.04	Fam162a	2.71347	5.88086e-10	2.29892e-08	2313.56	2058.92	921.158	679.569	608.311	9858.18	9185.81	5456.09	8025.65	10633.2
Cox8b	Chr1	GeneID:25250,RGD:2386	591.244	Cox8b	2.71265	1.34406e-10	6.57421e-09	214.175	85.0453	173.645	242.028	68.5807	1119.36	1041.38	630.827	1225.57	1111.84
LOC681386	Chr4	GeneID:681386,RGD:1596704	11.5613	LOC681386	2.71191	0.010101	0.031973	0	6.85849	5.16417	1.57673	1.37161	24.9274	22.8455	24.9421	10.2473	17.6794
Tmem38a	Chr16	GeneID:306327,RGD:1307901	1623.93	Tmem38a	2.71189	2.22187e-05	0.000200932	796.685	163.918	490.596	273.562	425.886	1234.5	7931.21	595.493	1654.93	2672.53
Crb3	Chr9	GeneID:301112,RGD:1565035	520.346	Crb3	2.71001	5.30184e-05	0.000423306	156.513	32.2349	113.612	307.462	80.2394	546.028	1340.27	200.576	462.151	1964.37
Mrps11	Chr1	GeneID:499185,RGD:1559901	1312.06	Mrps11	2.70991	2.08598e-08	4.84257e-07	514.256	294.229	571.931	247.546	111.787	2153.25	3925.63	1088.1	2137.58	2076.34
Smdt1	Chr7	GeneID:315166,RGD:1311310	3471.25	Smdt1	2.70814	3.19931e-07	5.11032e-06	1247.39	1877.17	932.132	271.985	278.438	6243.71	8024.5	3454.48	5802	6580.65
Irx3	Chr19	GeneID:307721,RGD:1307424	165.856	Irx3	2.70719	0.00177932	0.0079461	42.3643	102.877	17.4291	14.1905	43.2058	66.473	593.984	9.35329	464.201	304.478
LOC103691238	Chr1	GeneID:103691238,RGD:9074604	183.072	LOC103691238	2.70614	0.000101456	0.000738965	63.5465	99.4481	48.4141	14.1905	17.831	123.45	291.281	193.301	142.437	836.823
Pkm	Chr8	GeneID:25630,RGD:3337	4570.91	Pkm	2.70532	1.01552e-09	3.6372e-08	1313.29	2011.59	880.49	641.728	1229.65	5228.81	7678.01	3390.05	9313.73	14021.7
Ndufa13-ps1	Chr7	GeneID:314759,RGD:1565358	1293.62	Ndufa13-ps1	2.70354	1.26885e-09	4.42364e-08	375.395	427.284	444.118	325.594	148.82	2049.98	4517.71	1821.81	1128.22	1697.22
Ahsa1	Chr6	GeneID:681996,RGD:1589285	1907.06	Ahsa1	2.70265	3.88555e-10	1.63952e-08	498.958	683.106	449.282	487.997	419.714	2228.03	5391.55	1322.97	2120.16	5468.82
Pomp	Chr12	GeneID:288455,RGD:1305831	8979.16	Pomp	2.7025	4.16837e-09	1.21067e-07	4177.6	3405.24	1924.3	1534.16	916.924	17640.3	25655.5	9482.16	10050.5	15004.9
Chmp2a	Chr1	GeneID:365191,RGD:1305050	4572.33	Chmp2a	2.70228	1.612e-10	7.67475e-09	1809.9	1931.35	650.685	998.856	699.523	5226.44	13566.4	6093.15	7083.93	7663.02
Selenof	Chr2	GeneID:113922,RGD:621291	12123.9	Selenof	2.70208	2.99821e-08	6.59439e-07	4848.36	4641.83	2195.42	1633.49	2830.33	15047.8	47625.3	13692.2	9589.38	19135
Ube2b	Chr10	GeneID:81816,RGD:708345	5851.42	Ube2b	2.70123	1.2597e-08	3.09618e-07	2466.55	2189.92	1793.26	950.766	398.454	7005.77	11891.1	6484.95	11093.7	14239.7
Ndufb7	Chr19	GeneID:361385,RGD:1308550	4159.81	Ndufb7	2.69817	1.24107e-09	4.34219e-08	1678.1	1949.18	814.002	443.849	669.348	6171.3	10771.7	5235.76	5757.93	8106.97
Pon2	Chr4	GeneID:296851,RGD:1309954	2266.45	Pon2	2.69797	1.52952e-06	1.98384e-05	970.85	717.398	639.711	483.267	215.343	2222.1	10345.2	2438.09	1504.3	3128.27
Prok2	Chr4	GeneID:192206,RGD:620280	1391.38	Prok2	2.69746	0.00359268	0.0139859	347.152	124.139	424.107	239.662	723.526	287.258	55.2101	383.485	2573.09	8756.2
Slc39a1	Chr2	GeneID:361986,RGD:1305241	4208.96	Slc39a1	2.69731	3.0421e-08	6.67599e-07	1787.54	1769.49	624.219	564.468	877.147	4097.58	15317.9	5699.27	4538.51	6813.43
Bzw1	Chr9	GeneID:363232,RGD:735129	7783.68	Bzw1	2.69663	8.20664e-10	3.02186e-08	3258.52	2793.46	1580.23	1855.02	915.552	6992.72	21465.3	7927.43	14093.1	16955.5
Ccdc115	Chr9	GeneID:363213,RGD:1304653	570.216	Ccdc115	2.69486	0.000714376	0.00378517	446.002	244.162	27.7574	36.2647	9.6013	858.213	1456.4	736.831	689.641	1197.29
LOC102549828	Chr2	GeneID:102549828,RGD:7738003	285.289	LOC102549828	2.69291	0.0132283	0.0394521	178.872	33.6066	168.481	0	1.37161	805.985	940.475	231.754	195.723	296.621
LOC120093806	Chr7	GeneID:120093806	305.423	LOC120093806	2.69282	0.00124388	0.00598279	30.5965	43.8943	244.007	15.7673	74.0672	301.502	1610.61	496.764	149.61	87.4147
Agpat2	Chr3	GeneID:311821,RGD:1309229	647.383	Agpat2	2.69069	9.63596e-05	0.000708042	10.5911	234.56	243.361	175.805	202.999	656.42	2318.82	1706.46	416.039	508.773
Tcn2	Chr14	GeneID:64365,RGD:620681	1093.52	Tcn2	2.69054	5.90018e-06	6.31547e-05	534.261	289.428	195.593	386.298	61.7226	732.39	4296.87	1589.02	1875.25	974.33
Naa38	Chr10	GeneID:287429,RGD:1559617	974.834	Naa38	2.69015	1.04499e-06	1.4289e-05	447.179	388.876	201.402	232.567	38.4052	1589.42	2853.79	1022.63	1254.26	1719.81
Ramp1	Chr9	GeneID:58965,RGD:61870	5123.09	Ramp1	2.68991	4.71593e-12	3.63645e-10	1133.25	1793.49	1182.59	1385.94	1377.79	9310.96	17674.8	6739.56	5094.94	5537.57
Tmem41b	Chr1	GeneID:361626,RGD:1310870	1909.86	Tmem41b	2.68884	6.26301e-05	0.000490068	556.62	754.434	327.279	699.278	226.316	1957.39	10962.1	1620.2	1282.96	712.086
Klk11	Chr1	GeneID:292849,RGD:1308690	294.608	Klk11	2.68798	0.00598731	0.0210836	18.8286	203.011	5.16417	38.6298	129.618	598.257	1555.4	171.477	208.019	17.6794
Tmsb15b2	ChrX	GeneID:286978,RGD:708373	150.531	Tmsb15b2	2.68729	0.0135393	0.040124	61.1929	14.4028	125.231	1.57673	0	181.614	93.286	153.81	214.168	660.03
Zfand5	Chr1	GeneID:293960,RGD:1310776	3019.51	Zfand5	2.68539	1.20407e-05	0.000117497	1916.99	519.873	808.837	694.548	123.445	6286.44	7243.94	1805.18	7941.63	2854.24
Srsf6	Chr3	GeneID:362264,RGD:1359241	2140.01	Srsf6	2.68499	0.000100804	0.000735753	886.121	1010.26	471.876	488.785	23.3174	3590.73	3278.34	1065.24	4435.01	6150.46
Crem	Chr17	GeneID:25620,RGD:2402	8992.23	Crem	2.68462	6.54634e-05	0.000509583	2520.68	2608.28	2176.05	2630.77	2168.52	3879.17	4418.71	2623.08	19739.3	47157.7
Ina	Chr1	GeneID:24503,RGD:2911	1837.49	Ina	2.68384	0.000282885	0.00175248	575.449	712.597	194.947	648.823	342.904	11306.3	1260.31	1762.58	1218.4	352.605
Sec61a1	Chr4	GeneID:80843,RGD:68321	3328.7	Sec61a1	2.68365	2.57534e-05	0.000227081	1279.17	1082.27	1022.5	715.046	384.052	3968.2	18044.2	2444.33	1233.77	3113.53
Praf2	ChrX	GeneID:367743,RGD:1566287	769.051	Praf2	2.68266	0.00274663	0.0112867	334.208	260.623	223.35	218.377	0	350.17	2783.35	1173.32	1151.79	1195.32
Prdx1l1	Chr2	GeneID:100363379,RGD:2323165	6098.3	Prdx1l1	2.68253	5.16965e-08	1.05447e-06	1872.27	3554.07	1351.07	884.544	556.875	9033.2	15715.8	6090.03	8392.51	13532.6
Psma7	Chr3	GeneID:29674,RGD:61851	10567	Psma7	2.68203	2.13006e-09	6.93433e-08	4810.71	3392.89	3294.74	1282.67	1465.57	13707.7	31304.1	11826.7	13114.4	21470.6
Sec14l4	Chr14	GeneID:498399,RGD:1565810	477.889	Sec14l4	2.67948	1.4577e-07	2.57987e-06	65.9001	82.3019	129.75	233.356	133.047	498.547	1890.47	575.747	614.836	554.936
Postn	Chr2	GeneID:361945,RGD:1305285	4855.51	Postn	2.67933	6.08262e-09	1.67043e-07	2184.12	1240.7	1028.31	1071.39	1032.83	2427.45	14407.9	11612.6	7558.38	5991.34
F3	Chr2	GeneID:25584,RGD:2587	2109.82	F3	2.67927	2.00188e-07	3.40805e-06	1081.47	436.2	220.768	525.05	587.051	1830.38	1920.93	2695.83	3892.93	7907.59
LOC100361008	Chr3	GeneID:100361008,RGD:2320952	1378.78	LOC100361008	2.67664	6.02885e-09	1.66263e-07	643.703	535.648	222.705	327.959	135.79	2276.7	3586.75	1912.23	1384.4	2761.91
Ssr3	Chr2	GeneID:81784,RGD:621630	9123.45	Ssr3	2.67516	1.7793e-10	8.36993e-09	4338.82	2500.61	3022.33	1336.28	1153.53	12608.5	23449	12331.8	11561	18932.6
Mdh2	Chr12	GeneID:81829,RGD:619719	6848.51	Mdh2	2.67467	5.70348e-10	2.23936e-08	3642.16	1654.27	1703.53	1399.34	875.776	15807.5	17570.1	7848.45	7338.06	10645.9
Snx5	Chr3	GeneID:296199,RGD:1310190	3380.12	Snx5	2.67414	1.83303e-09	6.07804e-08	1666.33	310.69	1180.66	634.632	787.307	7878.23	7567.59	3809.91	4651.23	5314.61
Thap11	Chr19	GeneID:307806,RGD:1310268	529.266	Thap11	2.67317	0.00165921	0.0074983	37.6572	21.9472	531.264	119.043	6.85807	1187.02	1361.21	762.813	491.868	772.981
Uqcrq	Chr10	GeneID:497902,RGD:1562350	7597.79	Uqcrq	2.67224	1.50086e-09	5.08818e-08	3761.01	2486.89	1620.9	1721	714.611	10045.7	21096	8515.65	13084.7	12931.5
Eva1b	Chr5	GeneID:362597,RGD:1308876	934.022	Eva1b	2.67182	1.00649e-11	7.14462e-10	314.202	368.987	272.41	122.196	189.283	1284.35	2012.31	1995.37	888.437	1892.67
Ldah	Chr6	GeneID:313949,RGD:1311648	15949.1	Ldah	2.67147	5.91378e-07	8.70379e-06	7297.26	3010.88	1907.51	6096.41	3326.85	30648.8	65043.2	13386.6	14022.3	14751.5
Mrps21	Chr2	GeneID:689432,RGD:1592330	2795.01	Mrps21	2.67119	5.88943e-12	4.454e-10	906.126	890.918	682.315	614.135	698.837	4408.58	9994.93	3154.14	3284.25	3315.86
Rab3d	Chr8	GeneID:140665,RGD:620924	1937.66	Rab3d	2.67088	0.000354692	0.00210768	959.082	775.009	590.651	291.694	13.7161	2210.23	5269.71	841.796	3064.96	5359.79
Tmed3	Chr8	GeneID:300888,RGD:1303327	2711.69	Tmed3	2.67065	0.00047558	0.00269802	996.739	826.448	558.375	1289.76	9.6013	2027.43	9993.02	4479.19	2843.61	4092.77
RGD1302996	Chr20	GeneID:294231,RGD:1302996	226.409	RGD1302996	2.67017	0.0122522	0.0371323	210.645	13.717	29.0484	47.3018	7.54388	5.93509	36.1721	179.791	1121.05	612.885
Mif4gd	Chr10	GeneID:360659,RGD:1309685	853.183	Mif4gd	2.66809	0.000290473	0.00179159	447.179	159.117	413.779	134.022	6.17226	1065.94	2400.69	596.532	1500.2	1808.21
Gimap4	Chr4	GeneID:286938,RGD:628765	184.997	Gimap4	2.66803	0.00214445	0.00926733	29.4197	58.983	96.8281	54.3971	11.6587	48.6677	361.721	66.5123	1067.76	54.0203
Dbt	Chr2	GeneID:29611,RGD:68403	3494.85	Dbt	2.66789	1.44687e-07	2.56535e-06	1653.39	1183.09	970.218	361.07	584.308	4655.48	13126.7	3670.65	3056.76	5686.86
LOC683456	Chr5	GeneID:683456,RGD:1586834	310.789	LOC683456	2.66774	6.64726e-09	1.80034e-07	131.8	60.3547	107.156	30.7462	93.2698	299.128	498.794	536.255	517.487	832.895
Gps2	Chr10	GeneID:497941,RGD:1562746	1000.52	Gps2	2.66622	0.000137799	0.000955412	225.943	318.234	610.017	201.033	6.17226	1438.66	2193.17	1706.46	1405.92	1899.55
Mcoln1	Chr12	GeneID:288371,RGD:1308953	606.585	Mcoln1	2.66379	4.23003e-06	4.73124e-05	123.563	255.822	198.82	28.3811	219.458	528.223	2035.16	730.596	570.772	1375.06
Gimap1	Chr4	GeneID:312312,RGD:1306777	176.096	Gimap1	2.6632	0.00152706	0.0070139	92.9662	4.80094	85.8543	35.4764	21.26	49.8547	664.425	219.283	63.533	523.506
Blcap	Chr3	GeneID:171113,RGD:621666	1166.15	Blcap	2.66308	0.00016425	0.00110643	655.471	314.119	21.9477	398.912	200.256	3263.11	3984.64	1258.54	658.899	905.576
Oasl	Chr12	GeneID:304545,RGD:1308586	937.679	Oasl	2.66276	0.00023899	0.00152474	255.363	360.757	118.776	328.748	215.343	979.289	972.839	62.3553	1600.62	4482.7
Tysnd1	Chr20	GeneID:365571,RGD:1307354	205.22	Tysnd1	2.66248	0.00134867	0.00638549	74.1376	56.2396	43.8954	75.6829	30.1755	1216.69	196.091	29.0991	287.948	42.234
Minpp1	Chr1	GeneID:29688,RGD:3089	1755.71	Minpp1	2.66202	0.00030355	0.0018571	546.029	353.898	382.148	569.987	543.159	1964.51	9850.24	2471.35	701.937	173.847
Prelid3b	Chr3	GeneID:494346,RGD:1594395	3829.88	Prelid3b	2.662	1.94273e-07	3.32172e-06	1995.83	1427.94	713.3	726.871	362.792	3247.68	7885.52	3894.09	5867.58	12177.2
Map1lc3a	Chr3	GeneID:362245,RGD:735183	5970.21	Map1lc3a	2.66116	2.72005e-08	6.08468e-07	1505.11	2543.13	1097.39	2640.23	364.164	13090.4	12601.2	9291.97	6788.81	9779.64
LOC498122	Chr11	GeneID:498122,RGD:1595717	777.822	LOC498122	2.66064	7.38804e-06	7.69037e-05	57.6626	517.13	241.425	158.461	86.4117	1667.76	2520.63	929.093	749.075	850.574
Sike1	Chr2	GeneID:362007,RGD:1311316	886.26	Sike1	2.65974	4.46677e-06	4.96496e-05	164.75	211.241	455.738	104.064	274.323	2243.46	2545.37	234.871	1477.65	1151.12
Slc2a1	Chr5	GeneID:24778,RGD:3704	2142.65	Slc2a1	2.65971	1.95794e-05	0.000179399	644.879	425.912	222.705	603.098	1030.77	1730.67	7973.1	586.139	2249.27	5959.91
RGD1310587	Chr13	GeneID:360894,RGD:1310587	1270.92	RGD1310587	2.65919	0.00561837	0.0200061	913.187	55.5538	588.069	156.096	24.6891	46.2937	1890.47	1238.79	1145.64	6650.39
Gramd2b	Chr18	GeneID:307288,RGD:1311016	8419.92	Gramd2b	2.65734	7.06452e-09	1.89508e-07	2104.1	2725.56	2656.32	1905.47	2128.06	14413.9	34778.5	7332.98	8403.78	7750.44
Dnaja1	Chr5	GeneID:65028,RGD:620942	2125.6	Dnaja1	2.65708	3.3945e-08	7.34281e-07	500.135	859.369	325.342	456.462	767.418	1564.49	2680.54	1803.11	5421.82	6877.27
LOC684988	Chr3	GeneID:684988,RGD:1584372	3060.55	LOC684988	2.6565	1.12144e-07	2.05316e-06	1566.3	1198.18	827.558	416.256	182.425	5216.94	5562.89	5143.27	3831.45	6660.21
Ehf	Chr3	GeneID:295965,RGD:1310282	1542.23	Ehf	2.65648	2.08371e-06	2.59316e-05	335.384	471.864	269.182	622.807	412.17	2330.11	630.156	925.976	3326.26	6098.4
Ctsk	Chr2	GeneID:29175,RGD:61810	1592.48	Ctsk	2.65615	5.24702e-06	5.68906e-05	353.036	640.583	445.409	559.738	181.053	1682	7379.11	2129.43	1911.11	643.333
Bckdk	Chr1	GeneID:29603,RGD:2198	2673.54	Bckdk	2.65601	3.93307e-05	0.000327556	1660.45	785.983	854.024	316.134	45.2633	5498.26	5679.02	3489.82	3027.04	5379.44
Slc39a7	Chr20	GeneID:294281,RGD:1593280	2006.27	Slc39a7	2.65473	0.000391857	0.00228502	775.503	24.6906	283.384	432.023	1233.77	3933.77	7666.58	2870.42	2013.59	828.966
C4a	Chr20	GeneID:24233,RGD:620005	1097.55	C4a	2.65442	2.48794e-05	0.000220561	363.627	412.195	289.839	282.234	156.364	655.233	3813.3	3817.18	851.547	333.944
Fcf1	Chr6	GeneID:299198,RGD:1310899	2238	Fcf1	2.65354	6.74389e-10	2.58489e-08	956.728	626.18	431.853	719.776	335.36	3295.16	6608.07	1878.97	2564.89	4962.99
Rbis	Chr2	GeneID:499567,RGD:1565641	2039.21	Rbis	2.65346	7.03512e-07	1.01268e-05	671.946	1101.47	244.652	121.408	657.003	3458.97	5785.63	2220.89	2869.23	3260.86
Nkiras2	Chr10	GeneID:287707,RGD:1307363	1300.07	Nkiras2	2.65285	0.000216879	0.00139774	536.615	146.772	442.827	257.006	400.511	2029.8	3893.26	2502.52	47.1374	2744.23
Dynlt1	Chr1	GeneID:83462,RGD:620261	1955.66	Dynlt1	2.65262	1.86635e-12	1.66054e-10	857.878	601.489	427.98	458.039	339.474	2566.33	3423.02	2287.4	2835.42	5759.55
St6galnac4	Chr3	GeneID:407764,RGD:1303005	516.247	St6galnac4	2.65125	2.0818e-08	4.83889e-07	136.507	183.122	134.914	121.408	132.361	1014.9	1884.76	532.098	306.393	716.014
Oscar	Chr1	GeneID:292537,RGD:1559897	440.981	Oscar	2.6506	0.00177852	0.00794435	51.7786	116.594	95.5371	229.414	112.472	104.458	41.8835	242.146	839.251	2576.28
Mrps7	Chr10	GeneID:113958,RGD:1309164	1620.21	Mrps7	2.65059	0.00247941	0.0104373	806.099	434.142	814.002	171.075	0.685807	2014.37	4709.99	1497.57	2284.11	3470.07
Tgfbi	Chr17	GeneID:116487,RGD:620017	5802.68	Tgfbi	2.65024	8.61305e-09	2.24316e-07	2180.59	1654.27	1330.42	2325.67	482.808	8215.35	15279.9	13625.7	4866.42	8065.72
Smagp	Chr7	GeneID:300236,RGD:727777	2403.51	Smagp	2.64841	1.5676e-08	3.75466e-07	396.577	764.722	870.807	759.194	513.669	3449.47	9315.27	3852.52	1713.34	2399.48
Hadhb	Chr6	GeneID:171155,RGD:620513	6988.86	Hadhb	2.6482	1.91187e-11	1.25311e-09	2693.67	2119.96	1971.42	1411.96	1418.25	11370.4	19079.8	5855.16	7182.3	16785.6
LOC100365062	Chr1	GeneID:100365062,RGD:2319808	1993.86	LOC100365062	2.64784	1.21359e-12	1.12032e-10	514.256	848.395	742.994	376.838	260.607	2749.13	4159.79	3387.97	2714.5	4184.12
Tsr3	Chr10	GeneID:360494,RGD:1565744	725.414	Tsr3	2.64564	1.68922e-05	0.000157417	330.677	177.635	172.354	18.1324	301.069	2229.22	1444.98	551.844	970.415	1057.82
Psmd7	Chr19	GeneID:307821,RGD:1306902	3825.36	Psmd7	2.64551	9.43809e-08	1.76912e-06	1596.9	1678.96	1074.15	324.806	596.652	3231.06	10522.3	4087.39	7477.42	7664.01
Atp6v1f	Chr4	GeneID:116664,RGD:621552	2899.14	Atp6v1f	2.64463	8.0565e-13	8.00076e-11	1075.58	1119.31	771.397	704.797	326.444	4705.34	6977.41	4333.69	3863.22	5114.25
Sirpb2	Chr2	GeneID:310213,RGD:1309745	434.082	Sirpb2	2.64361	0.0032722	0.0129563	135.331	39.7792	296.94	63.0691	63.7801	33.2365	285.569	102.886	743.951	2576.28
Ndufa5	Chr4	GeneID:25488,RGD:3155	2368.13	Ndufa5	2.64339	1.29376e-12	1.18875e-10	840.226	965.675	600.98	320.076	540.416	4057.22	6299.66	2813.26	3293.47	3950.36
Vps26a	Chr20	GeneID:361846,RGD:1359254	3771.24	Vps26a	2.64333	7.73134e-10	2.89552e-08	1056.76	1323	1715.79	492.727	614.483	3765.22	10714.6	4691.19	6046.91	7291.76
LOC362758	Chr6	GeneID:362758,RGD:1598309	86.8081	LOC362758	2.6432	0.00663827	0.02294	17.6518	26.0623	25.8208	42.5716	7.54388	0	312.222	93.5329	139.363	203.313
Cstb	Chr20	GeneID:25308,RGD:2435	14882	Cstb	2.64101	3.98689e-09	1.16971e-07	8557.6	4269.41	3416.74	2417.91	1901.74	29052.2	35401.1	14156.7	19116.3	30530.3
Creb3	Chr5	GeneID:298400,RGD:1308831	806.215	Creb3	2.64086	9.6545e-09	2.46861e-07	117.679	430.027	100.056	172.652	292.84	943.679	1462.11	1484.06	1006.28	2052.77
Scpep1	Chr10	GeneID:114861,RGD:620067	7489.91	Scpep1	2.64085	1.69309e-07	2.94612e-06	2085.27	1976.62	2525.92	1465.57	2295.4	9766.78	33124.1	9919.68	3871.41	7868.3
Adi1	Chr6	GeneID:298934,RGD:727828	1598.11	Adi1	2.63928	4.85868e-08	9.97169e-07	943.783	237.304	305.331	564.468	161.165	1799.52	3601.98	2641.78	2215.46	3510.34
Laptm5	Chr5	GeneID:89783,RGD:621838	3139.84	Laptm5	2.63878	2.92013e-09	8.9437e-08	1072.05	820.275	592.588	578.659	1280.4	1733.04	9631.3	5164.06	4492.4	6033.58
Atp5f1d	Chr7	GeneID:245965,RGD:621372	4890.89	Atp5f1d	2.63731	7.86203e-05	0.000595497	2681.9	2172.77	1516.33	301.155	100.814	7416.48	13739.7	6795.68	7364.71	6819.32
Spi1	Chr3	GeneID:366126,RGD:1359607	732.378	Spi1	2.63723	8.796e-06	8.91525e-05	269.484	94.6472	409.906	60.704	179.681	1177.52	731.057	439.605	1254.26	2706.91
Zranb2	Chr2	GeneID:58821,RGD:61854	1316.72	Zranb2	2.6372	1.11773e-05	0.00011	529.554	296.287	305.977	70.9527	620.655	543.654	4690.95	1695.02	2393.76	2020.36
Ndufs7	Chr7	GeneID:362837,RGD:1310013	3548	Ndufs7	2.63635	2.0549e-10	9.44052e-09	1435.68	888.86	1468.56	682.723	440.288	4517.79	10505.1	4471.91	5437.2	5631.86
RGD1560398	Chr12	GeneID:498192,RGD:1560398	99.4522	RGD1560398	2.63601	0.00325511	0.0129069	16.475	6.85849	57.4513	48.0902	8.91549	51.0417	53.3063	252.539	21.5192	478.325
Alg5	Chr2	GeneID:295051,RGD:1308900	1369.31	Alg5	2.63573	1.81035e-05	0.000166809	749.614	445.802	98.1191	459.616	145.391	1614.34	5578.12	2380.93	1288.08	933.078
Wdr45	ChrX	GeneID:302559,RGD:1359718	1184.17	Wdr45	2.6355	4.74808e-05	0.000385473	531.908	435.514	30.3395	279.869	364.164	1107.49	4523.42	1732.44	686.566	2150.01
Ndufa6	Chr7	GeneID:315167,RGD:1309818	2707.44	Ndufa6	2.6348	1.56265e-08	3.7517e-07	1641.62	713.969	497.696	387.086	515.727	4711.27	8226.3	3912.79	2749.34	3718.56
Ubl5	Chr8	GeneID:500954,RGD:1564644	2784.43	Ubl5	2.63462	3.06626e-11	1.89597e-09	983.794	913.551	819.811	666.167	478.693	2521.22	7898.85	2603.33	4911.51	6047.33
Dpp7	Chr3	GeneID:83799,RGD:71073	2921.84	Dpp7	2.63316	1.73663e-05	0.000161148	1020.27	355.956	333.734	1021.72	1324.29	4956.98	10512.8	6979.63	1566.81	1146.21
Hes1	Chr11	GeneID:29577,RGD:62081	1099.16	Hes1	2.63279	0.000398233	0.0023167	507.195	179.692	433.144	390.24	16.4594	1436.29	514.025	710.85	1966.45	4837.27
Atp5pb	Chr2	GeneID:171375,RGD:620041	7762.77	Atp5pb	2.63259	1.1611e-07	2.12181e-06	3416.21	2881.94	1933.33	2132.52	416.285	9325.21	18036.6	8108.26	11745.4	19632
Tmem179b	Chr1	GeneID:690263,RGD:1582850	755.211	Tmem179b	2.63211	4.4553e-07	6.79106e-06	164.75	130.311	391.186	104.064	257.863	915.19	2446.38	1714.77	981.687	445.913
Dusp22	Chr17	GeneID:361242,RGD:1307146	2050.69	Dusp22	2.63084	5.93416e-14	8.58574e-12	400.108	714.655	551.92	694.548	488.295	3540.87	5216.4	1968.35	2448.07	4483.68
F8a1	ChrX	GeneID:501661,RGD:1566014	1146.45	F8a1	2.63057	0.000226984	0.0014557	510.726	360.757	248.525	467.499	6.85807	3810.32	1983.75	1533.94	1306.53	1235.59
Ramac	Chr1	GeneID:293058,RGD:1310022	1137.77	Ramac	2.62977	6.08725e-06	6.47692e-05	643.703	386.133	162.026	301.943	89.8407	739.512	2598.68	975.86	1640.59	3839.37
Lmnb1	Chr18	GeneID:116685,RGD:620522	1916.8	Lmnb1	2.6292	0.000212475	0.00137476	433.058	489.01	677.797	486.42	580.879	927.06	407.412	1176.44	2427.58	11562.3
Mt2A	Chr19	GeneID:689415,RGD:1592345	1760.8	Mt2A	2.62871	5.21717e-07	7.8071e-06	801.392	880.63	295.003	301.155	173.509	3111.17	1612.51	1629.55	5365.46	3437.65
Lrrc24	Chr7	GeneID:362945,RGD:1308720	163.341	Lrrc24	2.62861	0.0111264	0.0344316	41.1876	8.91604	40.0223	47.3018	89.8407	988.785	335.068	3.11776	37.9149	41.2519
Gpd1	Chr7	GeneID:60666,RGD:621381	2144.13	Gpd1	2.62818	0.000184748	0.00122444	543.676	189.294	1374.31	724.506	152.935	2401.34	11203.8	2078.51	1400.8	1372.12
LOC100362967	Chr2	GeneID:100362967,RGD:2323726	8.78355	LOC100362967	2.62754	0.0170999	0.0483235	1.17679	3.42924	5.16417	1.57673	0.685807	21.3663	19.038	3.11776	20.4945	11.7862
RGD1309350	Chr1	GeneID:293613,RGD:1309350	828.056	RGD1309350	2.62692	2.51819e-05	0.000222841	358.92	248.277	361.492	159.249	26.0607	2146.13	2166.52	651.613	556.426	1605.88
Klrd1	Chr4	GeneID:25110,RGD:2978	103.985	Klrd1	2.62668	0.00492127	0.018035	29.4197	29.4915	65.8431	6.30691	13.7161	640.989	131.362	42.6094	13.3214	66.7887
Timm29	Chr8	GeneID:315463,RGD:1309188	1198.32	Timm29	2.62643	0.000271783	0.00169707	643.703	337.438	67.7797	578.659	43.2058	4462	3015.61	955.075	966.317	913.434
Hoxb7	Chr10	GeneID:497985,RGD:1559918	202.636	Hoxb7	2.62349	0.00896116	0.029139	222.413	15.7745	3.2276	31.5345	10.9729	13.0572	432.162	203.694	481.621	611.903
Nop53	Chr1	GeneID:292624,RGD:1303085	11600.9	Nop53	2.62337	5.04531e-14	7.69038e-12	5516.78	3439.53	2843.52	2874.37	1525.92	19546.6	19862.3	20510.7	15988.8	23900.5
Coro1b	Chr1	GeneID:29474,RGD:2382	3559.51	Coro1b	2.62321	4.25786e-10	1.76034e-08	1412.14	823.019	1771.31	482.478	482.122	6466.87	5932.23	4183	7016.3	7025.58
Arl8b	Chr4	GeneID:500282,RGD:1562830	5529.39	Arl8b	2.62221	1.95147e-08	4.56805e-07	1984.06	1897.06	1921.72	963.38	959.444	5470.96	22013.6	7010.81	5109.28	7963.57
Nabp1	Chr9	GeneID:363227,RGD:1306658	2715.28	Nabp1	2.62171	1.1717e-14	2.11368e-12	837.873	690.65	780.435	762.347	724.212	6667.47	3630.54	2418.34	3735.13	6905.76
Srsf2	Chr10	GeneID:494445,RGD:1359422	792.115	Srsf2	2.62168	6.11571e-10	2.36254e-08	375.395	149.515	222.059	105.641	255.806	914.003	1119.43	943.643	1850.65	1985
Ndufa13	Chr16	GeneID:100911483,RGD:6492821	2776.11	Ndufa13	2.6216	3.80584e-10	1.61593e-08	947.314	1032.2	870.162	571.563	458.805	4580.7	9587.51	3830.69	2668.39	3213.72
Ppial4d	Chr14	GeneID:100360977,RGD:2321083	9660.86	Ppial4d	2.62155	3.17111e-08	6.93587e-07	5056.66	3723.47	2092.13	1776.18	856.573	12383	25484.2	11556.5	12343.8	21336.1
Ly6e	Chr7	GeneID:362934,RGD:1565342	2639.08	Ly6e	2.62038	1.79998e-05	0.00016632	1340.36	738.659	694.58	219.953	698.152	1647.58	11719.8	5269.02	2588.46	1474.26
Rnd1	Chr7	GeneID:362993,RGD:1306338	564.205	Rnd1	2.61897	0.00288588	0.0117121	144.745	97.3905	58.7424	397.335	91.8981	27.3014	378.855	835.561	253.107	3357.12
Bmyc	Chr3	GeneID:311807,RGD:1584970	1492.44	Bmyc	2.61875	0.000927417	0.00471331	667.238	818.218	161.38	437.542	5.48646	1213.13	4902.27	2307.14	1349.56	3062.46
Trim72	Chr1	GeneID:365377,RGD:1562778	83.6856	Trim72	2.61853	0.00522556	0.0188602	30.5965	19.8896	9.68281	48.8785	8.22968	9.49614	342.683	9.35329	154.734	203.313
Tpbg	Chr8	GeneID:83684,RGD:621453	294.153	Tpbg	2.61728	0.00333677	0.0131643	120.032	34.2924	17.4291	84.3549	156.364	1220.25	272.243	4.15702	523.635	508.773
Atp5mc1	Chr10	GeneID:29754,RGD:61933	5447.44	Atp5mc1	2.61674	7.62704e-08	1.47319e-06	1861.68	2814.72	1923.01	547.913	488.98	10343.7	11200	6521.32	7655.73	11117.4
RGD1566369	Chr17	GeneID:291353,RGD:1566369	889.982	RGD1566369	2.6165	9.95112e-10	3.5706e-08	402.461	338.809	258.208	155.308	93.9556	1312.84	1684.86	1126.55	1319.85	2206.97
Golga7	Chr16	GeneID:361171,RGD:1359725	4567.62	Golga7	2.61649	7.20931e-10	2.72131e-08	1452.16	1574.02	1220.03	1092.67	1065.06	2156.81	11063	5861.39	8641.51	11549.5
Nr1h3	Chr3	GeneID:58852,RGD:61909	1408.23	Nr1h3	2.61524	6.60596e-05	0.000513208	240.065	442.373	80.0446	809.649	403.255	1714.05	6090.24	2573.19	1153.84	575.562
Hdac10	Chr7	GeneID:362981,RGD:1305874	261.039	Hdac10	2.61524	0.0105135	0.0329867	55.309	3.42924	18.7201	40.9949	247.576	21.3663	1108.01	554.962	524.66	35.3587
Apoc1	Chr1	GeneID:25292,RGD:2134	1317.68	Apoc1	2.61516	2.54145e-07	4.1853e-06	413.052	572.684	110.384	338.996	413.542	1278.42	4906.08	1253.34	1866.03	2024.29
Slc9a3r1	Chr10	GeneID:59114,RGD:708538	2717.65	Slc9a3r1	2.61414	3.52126e-08	7.5588e-07	1087.35	473.236	791.408	521.897	941.613	3127.79	10903	3850.44	2108.89	3370.87
Spsb2	Chr4	GeneID:297592,RGD:1310854	835.018	Spsb2	2.6134	4.1312e-07	6.36585e-06	397.754	201.64	240.779	280.657	52.8071	1722.36	2061.81	1467.43	1392.6	532.345
Mrps30	Chr2	GeneID:294767,RGD:1309697	1162.54	Mrps30	2.61305	0.00147984	0.00685144	932.016	449.231	34.8581	199.456	18.5168	2307.56	3735.25	685.908	871.017	2391.63
LOC100909916	Chr19	GeneID:100909916,RGD:6500925	45.1321	LOC100909916	2.61284	0.0013135	0.00626071	16.475	23.3189	10.3283	12.6138	0.685807	33.2365	159.919	60.2768	45.0879	89.379
Prom2	Chr3	GeneID:192211,RGD:621435	743.015	Prom2	2.61281	0.00152268	0.00699871	380.102	58.983	106.511	78.048	420.4	1217.88	4127.43	493.646	96.3242	450.824
Tmem229a	Chr4	GeneID:685756,RGD:1590212	119.727	Tmem229a	2.61071	0.000223038	0.00143362	43.5411	8.91604	73.5894	7.88363	34.2904	230.281	435.969	136.142	89.1512	137.506
Enpp4	Chr9	GeneID:301261,RGD:1308689	331.081	Enpp4	2.60978	0.00013578	0.000943152	204.761	59.6689	51.6417	119.831	30.8613	419.017	1224.14	76.9048	387.346	736.64
Txndc17	Chr10	GeneID:287474,RGD:1308868	3758.61	Txndc17	2.60972	3.11623e-07	4.99558e-06	2492.44	1081.58	813.356	463.558	441.66	4121.32	7807.47	3816.14	6760.12	9788.48
Tcap	Chr10	GeneID:688173,RGD:1592387	5867.41	Tcap	2.60953	1.81456e-07	3.1295e-06	2984.33	1853.85	1209.06	1933.07	281.181	12481.5	13023.9	7702.95	9282.99	7921.34
Lyc2	Chr7	GeneID:688047,RGD:1593616	301.599	Lyc2	2.60909	2.35143e-05	0.000210721	45.8947	170.091	105.865	84.3549	17.831	559.085	984.262	226.557	235.687	586.366
Krt5	Chr7	GeneID:369017,RGD:727894	7526.27	Krt5	2.60896	3.40008e-07	5.38291e-06	3805.73	3111.01	1207.77	1899.17	576.764	12828.1	15335.1	5310.59	11361.1	19827.4
Acadvl	Chr10	GeneID:25363,RGD:2014	3530.5	Acadvl	2.6082	0.000148294	0.00101352	1487.46	1923.12	400.868	1128.94	34.2904	6233.03	9003.05	4007.36	4778.3	6308.59
Pank1	Chr1	GeneID:294088,RGD:1304677	4064.27	Pank1	2.607	9.87463e-08	1.83521e-06	1143.84	1004.08	964.408	1480.55	1137.07	3085.06	18364	4163.25	4213.67	5086.75
Pdcl	Chr3	GeneID:64013,RGD:621135	891.264	Pdcl	2.60646	8.29107e-05	0.000622242	363.627	247.591	433.144	188.419	24.6891	1570.42	704.404	488.45	1552.46	3339.44
Lgalsl	Chr14	GeneID:360983,RGD:1307414	1745.69	Lgalsl	2.60567	2.91689e-06	3.4468e-05	449.533	392.306	749.45	709.527	162.536	918.751	2907.1	1665.92	2533.12	6968.62
Klhl21	Chr5	GeneID:313743,RGD:1305863	454.232	Klhl21	2.60541	1.79009e-05	0.00016564	183.579	78.8726	39.3768	280.657	58.9794	832.099	1566.82	376.21	760.347	365.374
Sars1	Chr2	GeneID:266975,RGD:628813	625.619	Sars1	2.60476	3.766e-07	5.8724e-06	141.214	120.709	132.332	410.737	78.182	1442.23	1646.78	562.237	1064.69	657.083
LOC108350276	Chr2	GeneID:108350276,RGD:11493370	401.454	LOC108350276	2.60451	0.000267369	0.00167429	162.397	259.251	108.447	10.2487	26.7465	613.688	567.331	249.421	936.599	1080.41
Nfil3	Chr17	GeneID:114519,RGD:620972	1095.8	Nfil3	2.60435	2.23519e-05	0.000201793	214.175	301.774	262.727	342.938	425.886	1517.01	298.896	1161.89	955.045	5477.66
Atg101	Chr7	GeneID:300240,RGD:1359310	1208.56	Atg101	2.60402	1.47974e-06	1.93587e-05	337.738	492.44	518.353	42.5716	315.471	2263.64	3198.38	1287.64	1967.47	1661.86
Psma5	Chr2	GeneID:29672,RGD:61848	4249.83	Psma5	2.60394	2.99693e-12	2.48644e-10	1589.84	1296.94	1211.64	689.03	1215.94	6200.98	10111.1	3199.86	7405.69	9577.31
Steap2	Chr4	GeneID:312052,RGD:1307050	625.579	Steap2	2.60387	2.51592e-05	0.000222775	245.949	87.1028	43.2499	301.155	206.428	885.515	2528.24	297.227	805.435	855.485
Bcap29	Chr6	GeneID:298943,RGD:1359431	1553.61	Bcap29	2.6033	2.07254e-07	3.5092e-06	746.083	296.287	404.741	187.63	560.99	2721.83	5576.22	2039.02	1935.71	1067.64
Dnajb11	Chr11	GeneID:360734,RGD:1307373	2385.81	Dnajb11	2.60283	1.86608e-06	2.35966e-05	877.883	1024.66	274.992	574.717	619.97	5396.18	8862.17	3272.61	1312.67	1642.22
H3f3a	Chr13	GeneID:100361558,RGD:2319910	5142.06	H3f3a	2.60275	2.56692e-11	1.63875e-09	2423.01	1383.36	1315.57	1081.63	1066.43	5006.84	8978.3	5595.35	9692.88	14877.2
Grpel1	Chr14	GeneID:79563,RGD:70947	2596.71	Grpel1	2.60085	9.24942e-11	4.73942e-09	934.369	849.081	727.502	680.358	483.494	5322.58	7559.97	1698.14	3512.76	4198.85
RGD1563941	Chr8	GeneID:500993,RGD:1563941	440.092	RGD1563941	2.59913	0.000655409	0.0035298	216.529	143.342	199.466	63.0691	1.37161	592.322	803.402	817.893	446.78	1116.75
Sdcbp	Chr5	GeneID:83841,RGD:621497	20794.5	Sdcbp	2.59837	1.58699e-08	3.79622e-07	10598.1	8007.97	4068.07	3828.29	2969.54	25722.7	26380.9	23589	32249.1	70530.9
LOC100361457	Chr3	GeneID:100361457,RGD:2320108	1523.37	LOC100361457	2.59829	1.64089e-05	0.000154009	633.112	626.866	453.801	379.991	65.8375	980.476	1998.99	1375.97	2786.23	5932.41
Tmem256	Chr10	GeneID:287442,RGD:1563438	1364.35	Tmem256	2.59772	4.68372e-07	7.0843e-06	594.278	779.81	227.869	122.196	210.543	1623.84	3792.36	1704.38	2211.36	2376.89
Ndufc1	Chr2	GeneID:689938,RGD:1586362	3829.35	Ndufc1	2.59717	9.78894e-12	6.97391e-10	1367.43	1246.87	1490.51	709.527	616.541	6216.41	10878.3	4004.25	5230.2	6533.51
LOC102554746	Chr15	GeneID:102554746,RGD:7683338	1173.14	LOC102554746	2.59711	0.000216724	0.00139719	397.754	410.823	250.462	413.891	191.34	1416.11	116.132	596.532	3058.81	4879.51
Map1lc3b2	Chr16	GeneID:100359928,RGD:2323116	2534.49	Map1lc3b2	2.5967	5.99592e-08	1.20304e-06	787.271	1308.6	625.51	650.4	223.573	3409.11	7590.43	2295.71	3208.42	5245.86
Cacybp	Chr13	GeneID:289144,RGD:1303146	4295.72	Cacybp	2.59661	4.02405e-08	8.46256e-07	2198.24	1327.8	1218.74	564.468	785.935	9039.14	11556	2617.88	5145.15	8503.78
Atp5f1e	Chr3	GeneID:245958,RGD:621374	6441.91	Atp5f1e	2.59551	1.37337e-09	4.72108e-08	3323.25	2567.82	1370.44	982.301	902.522	10118.1	16858.1	8342.09	8619.99	11334.4
Rpl41	Chr7	GeneID:124440,RGD:621210	18328.8	Rpl41	2.59534	2.8952e-08	6.39829e-07	9013.01	7532.68	4799.45	3523.2	1155.58	27422.5	39812.2	27459.2	28201.5	34368.7
Tex261	Chr4	GeneID:297392,RGD:1305851	1648.64	Tex261	2.59494	0.000118258	0.0008422	853.171	358.013	437.663	677.204	15.7736	2474.93	4799.47	3041.9	1910.09	1918.21
Zfp414	Chr7	GeneID:299647,RGD:1308123	734.391	Zfp414	2.59413	0.000419302	0.00241923	163.573	242.105	466.066	168.71	2.74323	1413.74	1250.79	1484.06	902.784	1249.34
Arpc4	Chr4	GeneID:297518,RGD:1310096	9476.09	Arpc4	2.59411	9.05048e-08	1.71445e-06	3588.02	4992.98	2571.75	1403.29	908.009	8762.56	24064	11491	14880	22099.2
Pttg1ip	Chr20	GeneID:365548,RGD:1305983	3978.03	Pttg1ip	2.59272	1.24814e-06	1.66275e-05	1576.9	1378.56	1336.23	692.183	672.777	2721.83	17042.8	4586.23	2675.56	7097.28
Rnase4	Chr15	GeneID:56759,RGD:61823	6245.94	Rnase4	2.59184	3.50651e-07	5.51587e-06	2746.62	2192.66	1731.93	880.602	1334.58	8069.34	26163.9	8651.79	6455.77	4232.24
Lcn2	Chr3	GeneID:170496,RGD:69408	322.21	Lcn2	2.59165	0.00295809	0.0119435	5.88394	245.534	78.108	122.985	5.48646	409.521	951.898	334.64	128.091	939.953
Plbd2	Chr12	GeneID:246120,RGD:708461	1230.21	Plbd2	2.59112	3.21419e-05	0.000275745	608.399	421.111	168.481	342.15	211.229	2058.29	4841.35	2536.82	793.138	321.175
Snrpb	Chr3	GeneID:171365,RGD:621301	3231.11	Snrpb	2.59039	5.59821e-07	8.31402e-06	1948.76	1445.08	316.951	321.652	569.906	5740.41	5789.44	3883.69	5871.68	6423.5
Arpc1a	Chr12	GeneID:81824,RGD:620834	11438.2	Arpc1a	2.59023	9.86221e-07	1.3618e-05	7105.44	3922.37	1839.09	2557.45	866.174	33147.5	22824.6	9733.66	14974.3	17411.2
Irak4	Chr7	GeneID:300177,RGD:1305303	129.992	Irak4	2.5902	0.0130763	0.0391354	36.4804	134.426	7.10073	6.30691	0.685807	369.162	403.605	47.8057	39.9643	254.386
Ptma	Chr9	GeneID:29222,RGD:61829	16346.4	Ptma	2.5898	2.74725e-07	4.48292e-06	8987.13	5466.22	5419.79	2101.78	1311.26	18365.5	27374.7	19148.3	29389.1	45900.5
Rpl29	Chr8	GeneID:29283,RGD:62069	6717.27	Rpl29	2.58973	2.6832e-10	1.18828e-08	3058.47	2301.02	2075.99	1572.78	561.676	9670.63	14602.1	9771.07	11575.3	11983.7
Atp5f1b	Chr7	GeneID:171374,RGD:621368	11919.8	Atp5f1b	2.58932	2.9579e-13	3.40124e-11	4918.97	3099.35	4239.13	2991.05	1736.46	22207.9	27439.4	12068.9	18024.9	22471.5
Ube2m	Chr1	GeneID:361509,RGD:1307614	1116.03	Ube2m	2.58859	6.40167e-08	1.26763e-06	347.152	378.589	455.092	243.604	165.965	2414.39	3889.45	930.133	1402.85	933.078
Fam32a	Chr16	GeneID:498600,RGD:1561287	4657.79	Fam32a	2.58828	8.04532e-07	1.14048e-05	1813.43	2321.6	1510.52	720.564	275.009	4414.52	11181	6042.23	6576.69	11722.4
Mrps28	Chr2	GeneID:689025,RGD:1597461	490.58	Mrps28	2.5872	0.0101759	0.0321582	250.656	292.857	151.697	0	4.80065	475.994	1583.96	595.493	886.388	663.958
Atp5pd	Chr10	GeneID:641434,RGD:620083	7195.1	Atp5pd	2.58438	2.29194e-12	1.96796e-10	2965.5	2498.55	2322.58	1390.67	1105.52	9354.88	18647.7	8518.77	11212.6	13934.3
Ppp1r15b	Chr13	GeneID:304799,RGD:1307944	1551.95	Ppp1r15b	2.58367	2.49397e-21	1.691e-18	530.731	513.015	401.514	334.266	439.602	2587.7	3350.68	1784.4	2643.79	2933.79
Psmg3	Chr12	GeneID:100361517,RGD:2319950	1132.86	Psmg3	2.58338	3.25013e-05	0.000278342	493.074	687.906	58.7424	321.652	58.9794	2129.51	2383.55	1396.76	1426.42	2371.98
Tmco1	Chr13	GeneID:289196,RGD:1359178	4503.56	Tmco1	2.58301	3.63269e-06	4.17473e-05	1569.83	1347.01	1138.05	1270.05	1115.81	3930.21	22828.4	5971.56	2910.22	2954.42
Slfn4	Chr10	GeneID:114247,RGD:620455	748.533	Slfn4	2.58273	8.22541e-10	3.02255e-08	227.12	250.335	122.649	281.446	189.283	518.726	1962.81	897.916	1303.45	1731.6
Dcn	Chr7	GeneID:29139,RGD:61895	107092	Dcn	2.58178	3.34526e-08	7.25223e-07	54172.2	37567.4	26494.1	16429.5	18614.9	143762	360868	209214	93250.1	110543
Cops9	Chr9	GeneID:681389,RGD:1596701	4431.98	Cops9	2.58166	4.23347e-10	1.75654e-08	1705.16	2042.46	1201.96	617.288	777.019	7119.73	12829.7	5175.49	5892.17	6958.8
Edem1	Chr4	GeneID:297504,RGD:1563633	2147.26	Edem1	2.58041	1.00427e-06	1.38478e-05	973.203	425.912	948.27	324.806	403.94	1188.2	6672.8	1674.24	3500.46	5360.78
LOC680121	Chr11	GeneID:680121,RGD:1595502	175.529	LOC680121	2.58036	1.52332e-06	1.97972e-05	94.143	45.9519	64.5521	12.6138	34.9762	289.632	321.741	217.204	205.97	468.503
Igfbp4	Chr10	GeneID:360622,RGD:2875	4198.82	Igfbp4	2.57995	7.78045e-06	8.04462e-05	2577.16	1685.82	664.886	777.326	312.042	2318.24	10826.9	4413.71	8424.27	9987.86
Atp6v1g1	Chr5	GeneID:298103,RGD:1310088	16818.4	Atp6v1g1	2.57989	6.81125e-10	2.59554e-08	6158.13	7206.21	5914.91	3121.13	1698.74	21983.6	33657.2	20204.1	27362.2	40877.6
Ran	Chr12	GeneID:84509,RGD:620367	7154.1	Ran	2.57879	1.67266e-07	2.91573e-06	2703.08	4100	1648.01	804.919	1001.96	6184.36	14282.3	8024.08	14598.2	18194
Ndufa3	Chr1	GeneID:691001,RGD:1588687	1672.58	Ndufa3	2.57781	3.71204e-09	1.10758e-07	761.381	651.556	524.808	307.462	154.992	2534.28	4405.38	2290.52	2528	2567.44
Aebp1	Chr14	GeneID:305494,RGD:1306922	2118.67	Aebp1	2.57688	0.000155629	0.00105494	1392.14	702.309	81.3356	152.154	713.925	1931.28	8582.31	3209.22	2301.53	2120.54
Ciao2a	Chr8	GeneID:300797,RGD:1307481	2173.88	Ciao2a	2.57657	3.50148e-05	0.00029715	1370.96	745.518	435.081	532.145	38.4052	3861.37	4062.7	2359.11	4676.85	3656.68
Insig2	Chr13	GeneID:288985,RGD:631417	2598.26	Insig2	2.57618	4.1836e-06	4.69264e-05	1248.57	840.851	362.783	888.485	390.91	4310.06	10596.5	1154.61	2651.99	3537.84
Cox7c	Chr2	GeneID:100188937,RGD:2300145	6154.75	Cox7c	2.57616	2.42506e-09	7.71584e-08	2954.91	2399.1	1587.34	1274	624.084	9947.2	16770.5	8531.24	7209.97	10249.1
Pgd	Chr5	GeneID:100360180,RGD:1583832	2087.11	Pgd	2.5757	6.05229e-08	1.21311e-06	455.417	827.134	222.705	855.374	637.115	5594.41	4302.58	1528.74	1929.56	4518.06
Tmem185a	ChrX	GeneID:309357,RGD:1563037	410.609	Tmem185a	2.57556	3.43441e-05	0.000292468	37.6572	71.3283	129.75	40.2065	309.985	381.032	1269.83	903.112	488.794	474.396
Ubald2	Chr10	GeneID:287840,RGD:1311298	417.609	Ubald2	2.57449	9.50048e-08	1.77574e-06	76.4912	268.167	86.4998	100.122	68.5807	562.646	597.792	420.898	877.165	1117.73
Mlf2	Chr4	GeneID:312709,RGD:1306294	5465.65	Mlf2	2.57425	2.38949e-05	0.000212696	2262.96	2231.75	2261.26	879.813	222.201	14258.4	15270.3	4372.14	3182.8	9714.81
Twf1	Chr7	GeneID:315265,RGD:1311872	2875.52	Twf1	2.5736	1.96989e-06	2.47112e-05	1280.34	1691.99	539.655	231.779	392.282	3896.98	7219.19	2306.11	4943.28	6253.59
Slc38a2	Chr7	GeneID:29642,RGD:69420	1549.67	Slc38a2	2.57207	1.36067e-05	0.000131087	1103.83	397.107	142.66	444.637	144.019	1054.07	3843.76	1540.18	3009.62	3816.78
Dnajc3	Chr15	GeneID:63880,RGD:708518	2140.75	Dnajc3	2.57053	2.69682e-05	0.000236519	876.707	621.379	713.3	425.716	447.146	2588.88	11596	1585.9	1270.66	1281.75
Atp5pf	Chr11	GeneID:94271,RGD:621376	7647.2	Atp5pf	2.5705	3.40156e-08	7.34999e-07	3287.94	3859.27	1793.9	1064.29	1013.62	10708.1	23371	8696.48	9551.47	13125.9
LOC100360846	Chr2	GeneID:100360846,RGD:2321312	4687.58	LOC100360846	2.57048	3.59533e-07	5.63755e-06	1911.1	2381.95	1217.45	674.051	569.906	4494.05	15700.6	4162.21	6633.05	9131.39
Ccdc22	ChrX	GeneID:317381,RGD:1560910	142.514	Ccdc22	2.57027	0.0146059	0.0425539	35.3036	31.5491	52.9327	67.0109	18.5168	0	411.22	275.402	517.487	15.715
Dph3	Chr16	GeneID:680594,RGD:1590566	2461.59	Dph3	2.56995	6.77647e-09	1.83169e-07	1167.37	1042.49	471.23	280.657	587.051	4035.86	5995.05	2104.49	4039.47	4892.27
Cdt1	Chr19	GeneID:292071,RGD:1309211	572.489	Cdt1	2.56932	0.00329274	0.0130141	276.545	128.94	1.29104	178.17	240.718	157.873	2261.71	331.522	1374.16	773.963
Eif4ebp1	Chr16	GeneID:116636,RGD:620259	6199.19	Eif4ebp1	2.56886	7.77287e-08	1.49988e-06	2370.05	2495.12	1662.22	2013.48	400.511	7974.38	17092.3	6276.06	8364.84	13343
Ostc	Chr2	GeneID:362040,RGD:1560708	2327.87	Ostc	2.5684	7.50237e-07	1.07443e-05	717.84	610.406	346.645	792.305	890.863	5203.88	8951.65	1896.64	2547.47	1321.04
Mgst3	Chr13	GeneID:289197,RGD:1306373	3838.27	Mgst3	2.56808	9.46203e-08	1.77192e-06	1559.24	1069.92	1410.46	967.322	531.5	5442.47	15139	3688.31	3076.23	5498.28
Creg1	Chr13	GeneID:289185,RGD:1306804	2065.85	Creg1	2.56771	7.479e-06	7.77681e-05	844.933	235.246	818.52	531.357	551.389	2511.73	9635.11	1390.52	1343.42	2796.29
RGD1565766	Chr6	GeneID:500622,RGD:1565766	211.795	RGD1565766	2.56646	0.00147268	0.00683116	150.629	43.8943	67.1342	44.1483	0.685807	378.658	698.693	200.576	312.541	220.992
S100a11	Chr2	GeneID:445415,RGD:1303295	19842.8	S100a11	2.56557	9.75381e-10	3.5062e-08	9063.62	8278.2	5256.48	3754.19	2323.51	26872.9	39659.9	20509.7	34220.7	48488.6
Mrps16	Chr15	GeneID:688912,RGD:1582995	1031.08	Mrps16	2.56489	6.50009e-06	6.87897e-05	535.438	323.035	240.134	144.27	248.262	308.624	3409.7	1379.09	1177.41	2544.85
Lap3	Chr14	GeneID:289668,RGD:1307985	4947.68	Lap3	2.56485	1.7047e-09	5.68127e-08	2128.81	1582.94	1299.43	1474.24	667.976	9560.24	16119.4	5320.98	5632.92	5689.81
Tmem158	Chr8	GeneID:117582,RGD:708473	159.627	Tmem158	2.56387	0.0146988	0.0427443	4.70715	4.11509	54.8693	161.614	5.48646	461.75	226.552	396.995	6.14836	274.03
Mapk13	Chr20	GeneID:29513,RGD:3045	954.237	Mapk13	2.56387	1.9939e-06	2.49402e-05	425.997	349.783	290.484	59.9156	254.434	2228.03	2463.51	677.594	786.989	2005.63
Arpc2	Chr9	GeneID:301511,RGD:1305848	11837	Arpc2	2.56324	1.0047e-10	5.06548e-09	4416.48	4268.72	2856.43	2692.26	2896.16	12571.7	18900.9	9969.57	21364.5	38433
Cst3	Chr3	GeneID:25307,RGD:2432	11322.3	Cst3	2.56276	9.049e-06	9.12464e-05	5875.7	3766.68	2810.6	2130.95	1805.73	14062.6	42740.2	28492.2	6303.09	5235.06
Foxc1	Chr17	GeneID:364706,RGD:1589718	334.71	Foxc1	2.56259	0.00101633	0.00505925	176.518	129.625	20.6567	93.0269	65.1517	58.1638	938.571	115.357	373	1377.03
Fcmr	Chr13	GeneID:548326,RGD:1359282	1244.71	Fcmr	2.56187	0.00017061	0.00114339	603.692	268.853	45.832	707.95	176.938	815.481	3558.19	4204.82	988.86	1076.48
Grcc10	Chr4	GeneID:100362005,RGD:2318975	5297.01	Grcc10	2.56164	2.28098e-09	7.29282e-08	2626.59	1983.48	1176.14	1132.88	754.388	8119.2	16149.9	7478.47	5152.32	8396.72
Pigt	Chr3	GeneID:296360,RGD:1307156	1449.46	Pigt	2.5615	0.000407304	0.00236109	209.468	323.035	257.563	1170.72	138.533	1291.47	6372	3401.48	435.509	894.772
Fbxo2	Chr5	GeneID:85273,RGD:621751	36.8367	Fbxo2	2.56081	0.0148652	0.0430984	15.2982	12.3453	1.29104	15.7673	8.91549	55.7898	26.6531	219.283	6.14836	6.87531
Gpr108	Chr9	GeneID:316136,RGD:735149	1083.74	Gpr108	2.55918	0.00107918	0.00531961	162.397	528.104	320.178	277.504	283.238	102.083	5966.49	1896.64	1002.18	298.585
Lrrc8e	Chr12	GeneID:304203,RGD:1311979	424.741	Lrrc8e	2.55885	0.00140136	0.00657167	75.3144	272.968	165.899	81.2014	20.5742	1507.51	658.713	866.738	575.896	22.5903
Ndufa8	Chr3	GeneID:296658,RGD:1306283	2963.57	Ndufa8	2.55809	4.18685e-12	3.29304e-10	1054.4	1124.11	958.598	560.526	604.196	4750.44	6884.12	2848.6	3559.9	7290.77
Alg2	Chr5	GeneID:313231,RGD:1309940	446.843	Alg2	2.55798	0.0111444	0.0344749	98.8501	76.8151	419.588	22.8625	30.1755	858.213	1829.55	1084.98	29.7171	17.6794
Mrps34	Chr10	GeneID:287126,RGD:1305623	1160.48	Mrps34	2.5578	3.85305e-07	5.9844e-06	768.442	209.184	278.219	234.932	195.455	798.863	3272.62	1406.11	1928.53	2512.43
Etfa	Chr8	GeneID:300726,RGD:628747	8062.81	Etfa	2.55773	1.20236e-07	2.18705e-06	2365.34	2524.61	3784.04	1322.87	1708.35	16726.3	28107.6	4529.07	9195.89	10364
Cr1l	Chr13	GeneID:54243,RGD:2399	951.431	Cr1l	2.55617	3.47475e-05	0.000295263	301.258	242.791	183.973	227.049	427.258	146.003	3925.63	1286.6	1492	1281.75
Apba3	Chr7	GeneID:83611,RGD:620846	727.946	Apba3	2.55568	1.45899e-07	2.57987e-06	371.865	102.877	176.873	315.345	92.584	1679.63	847.189	1495.49	626.108	1571.5
Tkt	Chr16	GeneID:64524,RGD:621036	4320.23	Tkt	2.55455	3.29787e-08	7.1653e-07	1438.03	1713.94	378.275	823.84	1929.86	5780.77	13202.8	6544.18	5185.11	6205.46
Bnip3l	Chr15	GeneID:140923,RGD:621354	9298.31	Bnip3l	2.55447	4.84588e-08	9.95659e-07	3662.16	4213.17	2599.51	1622.45	1428.54	7106.67	30740.6	10022.6	12334.6	19252.8
Actg1	Chr10	GeneID:287876,RGD:1304556	1736.17	Actg1	2.55419	1.31194e-06	1.73715e-05	614.283	865.541	458.32	335.054	253.063	1139.54	2497.78	1382.21	3004.5	6811.47
LOC100360645	Chr10	GeneID:100360645,RGD:2321712	34.628	LOC100360645	2.55314	0.00156463	0.00715308	14.1214	14.4028	0.645521	12.6138	8.91549	62.9119	53.3063	19.7458	59.4341	100.183
RGD1564963	Chr7	GeneID:503169,RGD:1564963	788.354	RGD1564963	2.55259	1.78814e-10	8.39146e-09	334.208	292.857	281.447	137.175	102.871	1260.61	1890.47	1114.08	1008.33	1461.49
Ciapin1	Chr19	GeneID:307649,RGD:1549737	1493.57	Ciapin1	2.55223	1.14566e-08	2.84075e-07	882.591	290.8	387.958	264.102	351.819	1182.27	2410.21	2128.39	2891.78	4145.81
Smcp	Chr2	GeneID:24899,RGD:3069	17.6771	Smcp	2.55202	0.0158596	0.0454852	9.4143	2.05755	10.9739	0	3.42904	10.6832	41.8835	14.5496	30.7418	53.0381
Ifrd2	Chr8	GeneID:300994,RGD:1310222	480.887	Ifrd2	2.55195	0.00384088	0.0147853	11.7679	359.385	254.981	66.2225	7.54388	479.555	1970.43	308.659	303.319	1047.01
Psmb5	Chr15	GeneID:29425,RGD:61879	7146.11	Psmb5	2.55176	9.63443e-09	2.46669e-07	3556.25	2730.36	1093.51	1976.43	1056.14	10187	20854.2	6786.33	8990.95	14229.9
Pin1	Chr8	GeneID:298696,RGD:1310299	2911.29	Pin1	2.55089	9.16161e-11	4.73241e-09	1036.75	1357.3	801.091	697.702	351.133	4900.01	7533.32	3647.78	3765.87	5021.92
Timm8b	Chr8	GeneID:64372,RGD:619840	3281.12	Timm8b	2.55078	3.11578e-12	2.56341e-10	1117.95	1482.81	688.125	828.57	665.919	5785.52	8190.13	3166.61	4210.6	6674.94
Ms4a6a	Chr1	GeneID:361735,RGD:1305800	653.376	Ms4a6a	2.55076	0.00033904	0.00203372	75.3144	563.082	98.1191	48.0902	167.337	511.604	1751.49	735.792	302.294	2280.64
Hnrnpl	Chr1	GeneID:80846,RGD:71059	916.119	Hnrnpl	2.55032	2.12864e-06	2.63906e-05	408.345	392.306	225.287	242.028	68.5807	1738.98	1568.73	436.487	1454.09	2626.37
Ywhab	Chr3	GeneID:56011,RGD:61998	5303.27	Ywhab	2.5488	1.19174e-10	5.91748e-09	2267.67	2271.53	1551.83	662.225	987.562	7285.91	12787.8	7533.56	10371.3	7313.37
Rgs4	Chr13	GeneID:29480,RGD:3567	225.816	Rgs4	2.54846	0.00804751	0.02676	29.4197	70.6424	22.5932	16.5556	189.969	690.844	1081.36	91.4544	35.8654	29.4656
Sfxn3	Chr1	GeneID:65042,RGD:620716	4629.71	Sfxn3	2.54751	6.4268e-08	1.26878e-06	2117.04	1845.62	879.845	1435.61	484.866	9297.9	14284.2	4450.09	4816.21	6685.75
LOC100363452	Chr3	GeneID:100363452,RGD:2322993	3519.93	LOC100363452	2.54729	1.19966e-14	2.14445e-12	1448.63	1386.79	982.482	698.49	626.828	5638.33	6029.32	4398.12	6223.16	7767.14
RGD1305713	Chr1	GeneID:293059,RGD:1305713	328.869	RGD1305713	2.54656	5.77814e-05	0.000456287	174.165	83.6736	47.123	40.9949	135.104	919.938	913.822	122.632	654.8	196.437
Psmc5	Chr10	GeneID:81827,RGD:708376	5360.6	Psmc5	2.54522	2.18153e-10	9.8384e-09	1846.38	1761.26	1424.66	1259.02	1549.24	4116.58	15030.5	4825.26	8502.15	13291
Gsn	Chr3	GeneID:296654,RGD:1303089	32811.3	Gsn	2.54404	9.49948e-06	9.50093e-05	12692.8	10272	11090.7	4601.68	9367.44	26635.5	101173	117104	19251.5	15924.2
Trabd	Chr7	GeneID:300142,RGD:1310875	2069.69	Trabd	2.54364	4.79406e-05	0.000388244	1551.01	293.543	167.835	778.903	240.032	1207.2	6710.88	2637.63	3024.99	4084.92
Bhlhe40	Chr4	GeneID:79431,RGD:68439	1227.34	Bhlhe40	2.54295	5.31756e-08	1.08016e-06	314.202	290.8	571.931	288.541	331.931	2452.38	1370.73	860.503	1334.19	4458.15
Anxa1	Chr1	GeneID:25380,RGD:2118	33480.9	Anxa1	2.54267	2.43261e-05	0.000216224	16868.1	15685.4	8597.69	5091.25	2802.89	24705.4	30403.6	23114.1	73737.2	133803
Got1	Chr1	GeneID:24401,RGD:2721	2087.13	Got1	2.54247	4.7033e-08	9.69403e-07	464.831	1008.2	540.301	783.633	259.921	3434.04	7270.59	2002.64	2501.36	2605.74
Cd163	Chr4	GeneID:312701,RGD:1310382	3216	Cd163	2.54229	1.03132e-07	1.91129e-06	1563.95	1414.91	513.189	630.691	589.794	6617.62	10286.2	4435.54	2600.75	3507.39
Ndufb8	Chr1	GeneID:293991,RGD:1309129	7164.09	Ndufb8	2.541	4.16064e-12	3.29304e-10	3045.53	3017.74	1916.55	1240.88	1284.52	10171.5	18354.5	9851.09	10085.4	12673.2
Cd274	Chr1	GeneID:499342,RGD:1566211	2469.59	Cd274	2.54	1.92392e-05	0.000176528	424.82	864.17	1246.5	619.654	467.72	791.74	4009.39	1498.6	4996.56	9776.69
Mrpl14	Chr9	GeneID:301250,RGD:1306240	2023.2	Mrpl14	2.53706	7.41162e-09	1.9774e-07	721.371	808.616	636.483	366.589	440.288	2211.41	6250.16	2510.84	1519.67	4766.55
Rpl18	Chr1	GeneID:81766,RGD:621182	10311.4	Rpl18	2.53692	6.27447e-08	1.25205e-06	5187.28	4755.68	2784.13	1575.94	853.83	15488.2	24812.2	14398.9	15666	17592
Ptpa	Chr3	GeneID:362102,RGD:1308354	4702.83	Ptpa	2.53634	1.66384e-10	7.86445e-09	1785.19	1626.83	746.222	1765.93	990.991	8037.29	13200.9	3740.28	7242.76	7891.87
Pdrg1	Chr3	GeneID:296278,RGD:1305096	1330.2	Pdrg1	2.53584	1.12267e-08	2.79079e-07	813.16	421.797	355.036	161.614	206.428	3030.45	2415.92	1805.18	1977.72	2114.65
Tpm2	Chr5	GeneID:500450,RGD:1559479	8504.15	Tpm2	2.53487	4.85562e-10	1.95648e-08	3103.19	3944.32	2642.76	2093.89	731.07	11981.8	15793.9	12221.6	16324.9	16204.1
Ccl24	Chr12	GeneID:288593,RGD:1310245	2067.22	Ccl24	2.53469	0.000551516	0.00306254	591.924	281.198	762.36	824.628	582.25	657.607	6276.81	9418.76	658.899	617.796
Selenot	Chr2	GeneID:365802,RGD:1359128	5030	Selenot	2.53376	5.30003e-05	0.000423306	4017.55	449.231	1790.03	674.051	477.322	7849.74	17720.5	6955.73	4253.64	6112.15
Atp6ap2	ChrX	GeneID:302526,RGD:1561269	876.174	Atp6ap2	2.53368	0.000827577	0.00428002	521.317	111.108	260.145	387.875	10.2871	1365.07	3506.79	1199.3	407.841	992.009
Alox12b	Chr10	GeneID:287425,RGD:1305330	404.818	Alox12b	2.53335	0.000182171	0.00121055	204.761	69.2707	108.447	150.577	63.7801	56.9768	921.437	473.9	408.866	1590.16
Septin5	Chr11	GeneID:116728,RGD:621763	1616.33	Septin5	2.5327	0.000816913	0.00423378	1270.93	85.7311	338.253	534.51	152.935	663.543	8412.87	1213.85	2035.11	1455.6
Pex11g	Chr12	GeneID:288369,RGD:1307070	1397.57	Pex11g	2.53117	9.91605e-05	0.00072618	225.943	410.823	510.607	555.796	357.305	3549.18	5684.73	1444.56	1021.65	215.099
Igbp1	ChrX	GeneID:58845,RGD:62011	915.099	Igbp1	2.52929	1.25563e-09	4.38534e-08	400.108	281.198	396.35	156.884	117.273	1128.85	1707.7	1556.8	1196.88	2208.94
Nop10	Chr3	GeneID:691534,RGD:1582780	1904.42	Nop10	2.5274	5.37967e-09	1.50899e-07	638.996	1043.86	619.054	236.509	276.38	3162.21	4264.5	2622.04	2429.63	3750.97
Eef1g	Chr1	GeneID:293725,RGD:1302939	18116.5	Eef1g	2.52688	1.87519e-12	1.6609e-10	8412.85	7558.06	4249.46	3440.42	3127.28	25708.4	35344	26454.2	27054.8	39815.9
Col1a2	Chr4	GeneID:84352,RGD:621351	37406.5	Col1a2	2.52528	0.000114062	0.000817051	10142.7	12557.9	9621.49	16939.6	6098.88	31237.5	195855	63003.8	11842.8	16765.9
Dsg1	Chr18	GeneID:291755,RGD:1309925	2057.14	Dsg1	2.5247	4.11783e-05	0.000341209	270.661	1030.83	604.207	611.77	527.386	417.83	6838.43	2061.88	2136.55	6071.88
LOC100362333	Chr7	GeneID:100362333,RGD:2318353	218.86	LOC100362333	2.52468	0.00576662	0.0204304	198.877	45.266	49.0596	0	31.5471	129.385	569.235	334.64	252.083	578.508
Psme1	Chr15	GeneID:29630,RGD:3429	3220.37	Psme1	2.52439	1.07327e-08	2.6918e-07	1272.11	1154.97	1386.58	443.849	510.926	4942.74	10339.5	4037.5	4276.18	3839.37
Fam174c	Chr7	GeneID:500795,RGD:1562114	403.463	Fam174c	2.52436	0.00435397	0.0163382	318.909	139.913	90.3729	0.788363	48.0065	210.102	1328.85	346.072	396.569	1155.05
Adrm1	Chr3	GeneID:65138,RGD:69248	3010.55	Adrm1	2.52333	3.04359e-06	3.57125e-05	1480.4	1544.53	458.965	775.75	201.627	5734.48	8102.55	2538.9	3322.16	5946.16
Rps26	Chr7	GeneID:27139,RGD:621044	1078.21	Rps26	2.52302	5.54644e-08	1.12057e-06	609.576	423.169	293.712	166.345	106.3	1653.51	2134.15	1358.31	1638.54	2398.5
Psmb8	Chr20	GeneID:24968,RGD:3426	3201.53	Psmb8	2.52288	4.29407e-08	8.97283e-07	2031.14	903.949	965.699	464.346	381.309	5461.47	7099.25	6086.91	3373.4	5247.83
Ypel5	Chr6	GeneID:298792,RGD:1309657	4454.02	Ypel5	2.52281	3.04788e-05	0.000264127	2713.67	1551.39	1205.83	1010.68	120.702	7112.61	11822.6	3370.3	5960.83	9671.6
LOC100359583	Chr13	GeneID:100359583,RGD:2323611	7651.29	LOC100359583	2.52231	4.64998e-07	7.03869e-06	4237.61	2582.91	2879.02	942.883	702.266	8155.99	12587.9	9898.9	12694.3	21831.1
Mrps21l	Chr18	GeneID:364906,RGD:1307398	37.8092	Mrps21l	2.52142	0.000308808	0.00188516	14.1214	5.48679	4.51864	9.46036	22.6316	40.3586	79.9594	71.7086	99.3984	30.4478
RGD1308134	Chr10	GeneID:287452,RGD:1308134	729.464	RGD1308134	2.51917	6.99867e-06	7.34729e-05	522.494	63.7839	128.459	220.742	149.506	432.074	1772.43	1199.3	1365.96	1439.89
Fmo5	Chr2	GeneID:246248,RGD:628602	1424.63	Fmo5	2.51907	1.24274e-06	1.65781e-05	764.912	418.368	409.906	296.425	227.688	3055.38	1344.08	591.336	3327.29	3810.89
Serpinf1	Chr10	GeneID:287526,RGD:631369	8713.22	Serpinf1	2.51871	8.14023e-06	8.38017e-05	5465	1945.07	1755.17	2030.82	1750.18	7246.74	35387.7	19024.6	5444.37	7082.55
Pex19	Chr13	GeneID:289233,RGD:1306913	3892.65	Pex19	2.5182	2.48972e-06	3.01449e-05	1485.11	1713.94	1064.46	607.828	913.495	5762.97	16629.7	2608.53	2487.01	5653.47
Cdca4	Chr6	GeneID:500727,RGD:1563593	418.632	Cdca4	2.5181	0.00711711	0.0242033	27.0661	6.85849	13.5559	114.313	460.177	148.377	534.967	810.618	377.099	1693.29
Tram1	Chr5	GeneID:312903,RGD:1359100	6135.93	Tram1	2.51802	5.88958e-09	1.63108e-07	3746.89	1856.59	1506.65	932.634	1078.77	11116.4	15546.4	6731.25	7580.92	11262.7
Dnajc22	Chr7	GeneID:362998,RGD:1311098	466.872	Dnajc22	2.51793	0.00227207	0.00970579	293.02	100.134	109.739	131.657	59.6652	610.127	2387.36	840.757	40.989	95.2721
Dgat2	Chr1	GeneID:252900,RGD:620329	557.758	Dgat2	2.51746	0.000284137	0.00175802	251.833	135.798	91.0184	175.017	176.252	197.045	272.243	367.896	766.495	3143.98
Maf1	Chr7	GeneID:315093,RGD:1359315	2821.03	Maf1	2.51609	4.62707e-06	5.11998e-05	1008.51	531.533	1856.52	342.15	458.805	8478.86	7184.92	2497.33	2148.85	3702.85
Il19	Chr13	GeneID:681145,RGD:1583546	436.74	Il19	2.51478	0.0116183	0.0356397	45.8947	127.568	214.958	130.868	130.989	27.3014	55.2101	29.0991	896.635	2708.87
Tpm1	Chr8	GeneID:24851,RGD:3898	9437.88	Tpm1	2.51289	6.36747e-09	1.73412e-07	5094.31	2831.87	2855.14	2387.16	903.208	13503.5	20604.8	10801	22212	13185.9
Rpl10	ChrX	GeneID:81764,RGD:621178	14648.7	Rpl10	2.51171	1.12157e-11	7.82035e-10	6482.92	5550.58	4889.82	2983.17	1948.38	21965.8	33261.2	21063.6	19682.9	28658.3
Stk17b	Chr9	GeneID:170904,RGD:620457	3210.06	Stk17b	2.5114	7.89755e-08	1.51947e-06	634.288	775.695	1135.47	1298.43	945.728	5013.96	4203.58	1656.57	4708.62	11728.3
Mreg	Chr9	GeneID:501162,RGD:1562333	4405.24	Mreg	2.51069	1.59277e-11	1.07255e-09	1842.85	1292.83	881.781	982.301	1577.36	9843.93	6038.84	3655.06	6880.01	11057.5
Rapsn	Chr3	GeneID:362161,RGD:1311592	576.19	Rapsn	2.51022	0.000470571	0.00267578	91.7894	78.1868	506.734	168.71	14.4019	835.66	1545.88	1010.16	325.863	1184.52
Uqcrc1	Chr8	GeneID:301011,RGD:1303314	6608.65	Uqcrc1	2.51014	2.31174e-07	3.83916e-06	3612.74	1879.23	1979.81	1064.29	1333.21	5231.18	19384.4	4711.98	10606.9	16282.7
Fam136a	Chr4	GeneID:297415,RGD:1304825	1672.08	Fam136a	2.51007	5.15686e-10	2.06516e-08	726.078	562.396	540.946	359.494	308.613	1271.3	4237.85	2604.37	2165.25	3944.46
RGD1564606	Chr2	GeneID:499523,RGD:1564606	250.167	RGD1564606	2.5097	8.34824e-10	3.05682e-08	103.557	102.877	77.4625	63.0691	27.4323	362.04	415.027	403.231	429.36	517.613
Psmb4	Chr2	GeneID:58854,RGD:61877	9271.95	Psmb4	2.5097	8.03123e-10	2.96838e-08	4496.5	3798.92	2371.64	1660.29	1522.49	13807.4	24231.5	9671.3	11915.5	19244
Acaa1a	Chr8	GeneID:24157,RGD:67379	832.688	Acaa1a	2.50959	0.000635595	0.0034486	690.774	153.63	240.779	152.154	7.54388	699.153	1793.38	1693.98	1088.26	1807.22
Smim12	Chr5	GeneID:685634,RGD:1591379	537.495	Smim12	2.50956	0.000999442	0.0049967	63.5465	320.977	116.194	294.848	6.85807	360.853	2136.06	551.844	695.789	827.984
Irf2bp1	Chr1	GeneID:308404,RGD:1308312	218.191	Irf2bp1	2.50904	0.000343579	0.00205343	50.6019	33.6066	169.126	52.032	20.5742	436.822	51.4025	514.431	231.588	621.724
Aoc3	Chr10	GeneID:29473,RGD:62058	1322.37	Aoc3	2.50646	0.000624912	0.00339813	243.595	310.004	191.72	697.702	535.615	78.3431	4489.15	4143.51	1206.1	1327.92
Tmed4	Chr14	GeneID:305502,RGD:1306319	1120.66	Tmed4	2.5063	0.000176077	0.00117482	630.758	108.364	261.436	231.779	445.089	565.02	5532.43	2007.84	701.937	721.908
Sult5a1	Chr19	GeneID:292077,RGD:1310002	2912.46	Sult5a1	2.50602	8.29787e-07	1.17298e-05	1127.36	1320.95	688.771	947.613	275.009	7449.72	8989.72	3220.65	2588.46	2516.36
Zfp275	ChrX	GeneID:293849,RGD:1564630	235.772	Zfp275	2.50504	0.00120769	0.00583459	116.502	17.8321	145.888	12.6138	60.351	90.2133	809.113	282.677	696.814	125.72
Elof1	Chr8	GeneID:691193,RGD:1587399	3930.23	Elof1	2.50464	6.30403e-09	1.72163e-07	2202.95	1548.65	925.677	765.501	446.46	5681.06	9153.45	4949.97	6145.28	7483.28
Rpf1	Chr2	GeneID:499725,RGD:1559755	992.503	Rpf1	2.5041	2.60684e-06	3.13891e-05	398.931	290.114	403.45	365.801	29.4897	1709.3	1717.22	1580.71	1566.81	1863.21
Sphk2	Chr1	GeneID:308589,RGD:1307757	1191.95	Sphk2	2.50269	0.0136629	0.0404173	404.815	604.919	707.491	66.2225	4.11484	24.9274	4833.74	1084.98	1046.25	3142.02
Ifngr1	Chr1	GeneID:116465,RGD:620570	2731.33	Ifngr1	2.50148	2.81232e-09	8.68111e-08	555.444	802.443	997.329	584.177	1159.01	2207.85	7257.27	4441.77	2480.86	6827.18
Fiz1	Chr1	GeneID:292584,RGD:1306359	420.009	Fiz1	2.50145	0.000447571	0.00255905	121.209	96.0188	57.4513	227.049	128.932	1915.85	41.8835	445.84	496.992	668.869
LOC100360940	Chr5	GeneID:100360940,RGD:2321120	147.581	LOC100360940	2.50131	1.91426e-05	0.000175806	45.8947	76.8151	63.261	29.9578	5.48646	226.72	289.377	268.128	229.539	240.636
Arpc5	Chr13	GeneID:360854,RGD:1311791	12121.4	Arpc5	2.50107	6.36296e-06	6.75981e-05	5563.85	6158.24	3964.79	2000.87	510.24	17921.6	20715.2	10988	21455.7	31935.8
Prr23d1	Chr8	GeneID:685501,RGD:1592646	60.1516	Prr23d1	2.49751	0.0159056	0.0456039	15.2982	42.5226	7.10073	22.8625	2.74323	205.354	26.6531	247.343	28.6923	2.94656
Sox9	Chr10	GeneID:140586,RGD:620474	1841.47	Sox9	2.49725	0.000223849	0.00143748	1359.19	542.506	380.212	429.658	60.351	1545.5	2678.64	865.699	4881.79	5671.15
Csnk1a1	Chr18	GeneID:113927,RGD:71098	6996.73	Csnk1a1	2.49631	9.30083e-09	2.39062e-07	3245.58	2236.55	2285.79	845.914	1920.26	13694.6	13669.3	4112.33	13393.2	14563.9
Ppcs	Chr5	GeneID:298490,RGD:1311399	289.247	Ppcs	2.49554	0.000130473	0.000912983	58.8394	86.417	147.824	126.926	15.0878	163.808	1159.41	393.877	489.819	250.458
Eif4b	Chr7	GeneID:300253,RGD:1306479	3779.52	Eif4b	2.49479	3.40084e-13	3.86536e-11	1924.05	967.047	840.468	1250.34	715.297	6832.47	6773.7	5158.86	4869.5	8463.51
Rnf11l1	Chr5	GeneID:100364162,RGD:2321596	2409.53	Rnf11l1	2.49412	6.59708e-08	1.29848e-06	1049.69	473.236	1157.42	329.536	622.713	2651.8	4824.22	1766.73	4316.15	6903.79
Clptm1l	Chr1	GeneID:316916,RGD:1307896	893.345	Clptm1l	2.49368	5.63922e-07	8.35178e-06	195.347	504.099	205.276	310.615	130.989	1862.43	2657.7	1658.65	659.923	748.427
Ydjc	Chr11	GeneID:287938,RGD:1359227	123.017	Ydjc	2.49357	2.02403e-05	0.000184766	37.6572	24.0047	43.2499	48.8785	31.5471	65.2859	388.374	188.105	79.9286	323.14
Hsp90aa1	Chr6	GeneID:299331,RGD:631409	2373.93	Hsp90aa1	2.49209	2.35954e-08	5.42006e-07	977.91	675.561	1282	338.996	308.613	3568.17	4477.73	2436.01	4063.04	5611.23
Ddit3	Chr7	GeneID:29467,RGD:62391	1457.27	Ddit3	2.48984	0.000491655	0.00277401	1162.67	32.9207	544.174	290.118	173.509	1111.05	2088.46	1557.84	2106.84	5505.16
Acsbg1	Chr8	GeneID:171410,RGD:708557	4235.41	Acsbg1	2.48858	1.3456e-07	2.4075e-06	1526.29	715.34	1975.94	957.861	1229.65	10057.6	13058.1	2562.8	4039.47	6230.99
Cbx4	Chr10	GeneID:501403,RGD:1587243	259.582	Cbx4	2.48823	0.00192215	0.00846289	258.893	34.2924	72.2983	11.8255	16.4594	741.886	455.007	92.4936	288.973	623.689
Ppdpf	Chr3	GeneID:296470,RGD:1310660	2521.12	Ppdpf	2.48795	1.61003e-06	2.07443e-05	1563.95	1031.52	595.17	137.175	487.609	4408.58	3845.67	3138.55	4835.68	5167.29
Nabp2	Chr7	GeneID:362813,RGD:1308158	774.675	Nabp2	2.48781	4.82612e-05	0.000390519	423.643	179.007	401.514	139.54	28.8039	1818.51	2130.35	1024.7	963.242	637.439
Acad8	Chr8	GeneID:367196,RGD:1564209	2076.1	Acad8	2.48778	1.84231e-09	6.09855e-08	638.996	571.998	648.103	778.903	502.697	3574.11	7295.34	1887.29	1839.38	3024.15
Ppt1	Chr5	GeneID:29411,RGD:61994	1196.65	Ppt1	2.48775	7.1067e-06	7.44481e-05	360.097	268.853	393.768	268.044	519.156	1398.31	5720.91	1438.33	806.459	792.625
Atp5me	Chr14	GeneID:140608,RGD:621377	3569.36	Atp5me	2.48631	7.60649e-08	1.47066e-06	1978.18	1585	653.912	764.712	424.515	5393.81	9637.01	3510.6	5793.8	5952.05
P2rx4	Chr12	GeneID:29659,RGD:62073	843.687	P2rx4	2.48562	1.17388e-05	0.000114836	336.561	248.277	126.522	153.731	412.856	1175.15	3605.79	1125.51	406.816	845.663
Map1lc3b	Chr19	GeneID:64862,RGD:621315	12945.3	Map1lc3b	2.48438	5.96031e-10	2.31616e-08	6009.85	5220	3995.13	2453.39	1948.38	17894.3	34477.7	14380.2	17058.6	26015.2
Lypla2	Chr5	GeneID:83510,RGD:620210	1011.93	Lypla2	2.483	4.6002e-05	0.000375482	466.008	379.274	460.256	208.128	21.9458	1306.91	2865.21	1585.9	1678.5	1147.19
Atp1b3	Chr8	GeneID:25390,RGD:2172	7070.09	Atp1b3	2.48228	2.57192e-06	3.10637e-05	2788.99	3262.58	2272.88	1627.18	780.448	5819.94	23618.5	3917.99	10056.7	16555.7
Med10	Chr1	GeneID:290939,RGD:1310128	1630.87	Med10	2.48138	8.05996e-06	8.31059e-05	770.796	812.731	638.42	164.768	90.5265	1943.15	3666.71	2069.16	2839.52	3312.92
Tmx1	Chr6	GeneID:362751,RGD:1308455	1275.16	Tmx1	2.48131	5.582e-06	6.0076e-05	337.738	105.621	654.558	491.939	346.333	2340.8	4470.11	822.05	2061.75	1120.68
Zfp703	Chr16	GeneID:680717,RGD:1588249	504.197	Zfp703	2.48016	0.000618271	0.00336948	413.052	237.99	32.9216	38.6298	44.5775	464.124	1658.21	491.567	1159.99	500.915
Atp5po	Chr11	GeneID:192241,RGD:621379	8082.7	Atp5po	2.47933	3.28062e-08	7.13572e-07	2687.78	4870.21	1229.72	1340.22	2162.35	8620.12	22299.2	9148.56	12283.4	16185.5
Pnp	Chr15	GeneID:290029,RGD:1597189	4623.99	Pnp	2.47832	2.21386e-08	5.1213e-07	2584.23	1709.14	1524.07	440.695	778.391	9372.69	8422.39	6083.8	6705.81	8618.69
Atp2a1	Chr1	GeneID:116601,RGD:621293	4104.32	Atp2a1	2.47804	5.1497e-09	1.45906e-07	1412.14	1893.63	1370.44	990.973	578.135	5196.76	13739.7	5761.63	4684.02	5415.78
Sec11a	Chr1	GeneID:65166,RGD:69360	3275.01	Sec11a	2.47775	3.97123e-06	4.4903e-05	1037.93	1026.72	1434.99	813.591	670.719	3811.51	14367.9	5420.75	1621.12	2544.85
Uqcr10	Chr14	GeneID:685322,RGD:1595126	8422.86	Uqcr10	2.47742	6.30169e-08	1.25288e-06	4074.04	3938.83	2061.15	1817.97	930.64	11927.1	25847.8	9485.27	10187.8	13957.9
Hsdl1	Chr19	GeneID:361418,RGD:1308433	1833.12	Hsdl1	2.47729	0.000188437	0.0012442	795.508	1081.58	229.16	323.229	361.42	5308.34	4911.79	235.911	1902.92	3181.3
Riok3	Chr18	GeneID:361293,RGD:1310833	3632.23	Riok3	2.47721	3.04211e-06	3.57125e-05	1781.66	1168.69	1653.82	517.166	409.427	4140.32	4452.98	3031.51	5403.38	13763.4
Anxa2	Chr8	GeneID:56611,RGD:621170	30026	Anxa2	2.47712	9.37507e-06	9.4004e-05	14982.9	14737.5	7996.71	5386.1	2614.3	30864.8	29404.1	21086.5	67386	105801
Nudt4	Chr7	GeneID:94267,RGD:621355	2105.98	Nudt4	2.47688	5.0908e-05	0.000409409	425.997	1050.72	965.699	546.336	218.087	1162.09	1281.25	2321.69	3698.24	9389.71
Casq1	Chr13	GeneID:686019,RGD:1586677	1146.22	Casq1	2.47662	0.00254176	0.0106564	727.255	246.22	135.559	279.081	357.991	2444.07	3699.07	1264.77	2295.39	12.7684
Psmb6	Chr10	GeneID:29666,RGD:61881	1013.12	Psmb6	2.47605	2.94975e-07	4.77375e-06	427.174	518.502	277.574	206.551	113.844	900.946	3106.99	1128.63	1573.98	1876.96
Eif3g	Chr8	GeneID:298700,RGD:1307191	2857.79	Eif3g	2.47508	2.38842e-08	5.47998e-07	1229.74	940.985	1243.92	436.753	505.44	3350.95	5688.54	2044.21	6048.96	7088.44
Sh2d2a	Chr2	GeneID:310688,RGD:1303076	66.1055	Sh2d2a	2.47482	0.00063926	0.00346084	35.3036	6.17264	21.3022	15.7673	22.6316	13.0572	156.111	95.6114	176.253	118.845
Rpl36al	Chr6	GeneID:81769,RGD:621156	2873.59	Rpl36al	2.47457	5.40104e-10	2.14981e-08	1591.02	980.078	815.938	523.473	472.521	4097.58	7516.18	3643.63	4150.14	4945.31
Cnpy2	Chr7	GeneID:685814,RGD:1589072	1920	Cnpy2	2.47223	2.38414e-06	2.90815e-05	1063.82	851.824	266.6	547.913	202.313	2990.1	5888.44	3503.33	2534.15	1351.49
Nudt22	Chr1	GeneID:293703,RGD:735224	668.462	Nudt22	2.47214	0.0141636	0.0415979	184.756	1.3717	209.794	4.73018	619.97	765.626	1671.53	275.402	732.679	2218.76
LOC689965	Chr6	GeneID:689965,RGD:1586335	89.0354	LOC689965	2.47199	1.05188e-07	1.94207e-06	41.1876	28.8057	34.2126	16.5556	15.7736	148.377	163.726	96.6507	149.61	195.455
Cited2	Chr1	GeneID:114490,RGD:620112	911.673	Cited2	2.47146	4.23671e-08	8.86355e-07	260.07	82.9877	475.749	211.281	362.106	1259.43	2216.02	1052.76	1663.13	1533.19
Obp3	Chr5	GeneID:259247,RGD:708508	7979.11	Obp3	2.47125	2.19664e-07	3.67909e-06	4555.34	2529.41	2764.77	1201.47	1140.5	7131.6	25442.3	12795.3	8980.7	13249.7
Cdc25b	Chr3	GeneID:171103,RGD:621500	988.65	Cdc25b	2.47107	1.66759e-05	0.000155994	121.209	506.156	96.8281	494.304	291.468	1799.52	2947.08	902.073	575.896	2151.97
Nit2	Chr11	GeneID:288174,RGD:1310494	1760.34	Nit2	2.47072	8.73207e-16	2.25919e-13	730.785	482.838	465.42	655.13	357.305	2091.52	4030.33	3199.86	2923.54	2666.64
Mea1	Chr9	GeneID:685131,RGD:1597751	4508.99	Mea1	2.47007	2.58671e-07	4.24917e-06	2350.04	1929.98	1352.37	934.999	327.13	7552.99	10493.7	4933.34	5684.15	9531.14
Entpd2	Chr3	GeneID:64467,RGD:69266	902.826	Entpd2	2.46988	0.0133681	0.0397606	627.228	136.484	63.261	18.1324	535.615	1001.84	3651.48	2079.55	6.14836	908.523
Atp5f1a	Chr18	GeneID:65262,RGD:619993	6397.97	Atp5f1a	2.46986	1.1783e-06	1.5815e-05	3171.44	2528.72	2616.94	954.708	511.612	6813.48	16894.3	5927.91	11500.5	13060.1
Aif1	Chr20	GeneID:29427,RGD:61924	2731.6	Aif1	2.46941	2.08097e-10	9.51137e-09	1545.12	866.227	464.129	844.337	460.177	3550.37	4706.18	3783.93	5081.62	6013.93
Tmem222	Chr5	GeneID:313021,RGD:1304793	1035.25	Tmem222	2.46923	1.67365e-05	0.000156206	431.881	119.338	544.174	214.435	273.637	1410.18	3655.29	981.056	424.237	2298.32
Csnk2b	Chr20	GeneID:81650,RGD:619978	1800.95	Csnk2b	2.46919	1.13694e-09	4.02079e-08	699.012	860.055	309.85	521.897	364.164	2247.02	5494.35	2403.8	2201.11	2908.26
Polr2l	Chr1	GeneID:502374,RGD:1566209	1901.6	Polr2l	2.46838	1.14881e-11	7.982e-10	670.769	984.879	380.212	479.325	395.025	2853.59	4748.07	2266.61	3281.17	2956.38
Samd10	Chr3	GeneID:499957,RGD:1563203	301.947	Samd10	2.46809	0.00108094	0.00532521	70.6072	174.891	118.13	27.5927	70.6381	1310.47	557.812	30.1384	429.36	229.832
Stat1	Chr9	GeneID:25124,RGD:3771	2317.64	Stat1	2.4677	2.14445e-09	6.95814e-08	691.951	1340.83	284.675	640.151	590.48	3494.58	5406.78	4234.96	3944.17	2547.79
LOC679539	Chr14	GeneID:679539,RGD:1587144	867.264	LOC679539	2.46743	2.77076e-05	0.000242356	602.515	387.505	207.858	74.8945	56.2362	1170.4	2111.31	1090.18	1411.05	1560.7
Api5	Chr3	GeneID:362170,RGD:1309772	4214.76	Api5	2.46729	1.73429e-07	3.00983e-06	2730.15	1485.55	986.356	687.453	566.477	11033.3	7388.63	4164.29	5064.2	8041.17
Hrc	Chr1	GeneID:292905,RGD:727864	414.049	Hrc	2.46645	0.00462507	0.0171622	251.833	63.0981	25.8208	289.329	4.80065	638.615	1191.78	66.5123	754.198	854.503
Gas2l1	Chr14	GeneID:360973,RGD:1311206	787.17	Gas2l1	2.46637	2.55013e-05	0.00022521	331.854	284.627	465.42	90.6618	33.6045	1206.01	1820.03	823.089	1312.67	1503.73
Ash2l	Chr16	GeneID:290829,RGD:1305632	455.355	Ash2l	2.46336	0.00515312	0.0186569	437.765	181.75	31.6305	20.4974	28.1181	47.4807	1285.06	411.545	1016.53	1093.17
Ndufs8	Chr1	GeneID:293652,RGD:1309436	1995.99	Ndufs8	2.46305	1.06911e-14	1.96467e-12	453.063	997.91	495.114	540.029	576.764	3366.38	4755.68	2636.59	2949.16	3189.16
Mzt1	Chr15	GeneID:692032,RGD:1592140	817.489	Mzt1	2.46173	2.41805e-06	2.94221e-05	371.865	270.91	119.421	342.938	151.563	2328.93	1374.54	298.266	1286.03	1630.43
Rbm3	ChrX	GeneID:114488,RGD:620145	9035.65	Rbm3	2.46131	2.95128e-10	1.28958e-08	4141.11	3746.79	2389.07	1716.27	1893.51	14518.4	14487.9	8165.42	13693.4	25604.6
Ndufb5	Chr2	GeneID:294964,RGD:1305909	3486.22	Ndufb5	2.46083	1.45412e-12	1.31762e-10	1519.23	1210.52	783.017	789.94	1056.83	5805.7	9621.78	5717.98	3520.96	4836.29
Mvk	Chr12	GeneID:81727,RGD:621295	1447.7	Mvk	2.4607	3.34039e-08	7.24968e-07	349.506	651.556	367.301	321.652	534.93	4559.33	2889.96	1238.79	1056.49	2507.52
Ranbp9	Chr17	GeneID:364686,RGD:1561940	5448.66	Ranbp9	2.46065	0.000129654	0.000909155	1598.08	1498.58	1550.54	1340.22	2389.35	2539.03	2604.39	2387.17	11236.1	27343.1
LOC100361067	Chr10	GeneID:100361067,RGD:2320893	2913.95	LOC100361067	2.46047	6.63594e-09	1.79976e-07	1183.85	1422.45	987.647	313.769	572.649	4472.68	6973.6	3207.14	5114.41	4891.29
Dolpp1	Chr3	GeneID:296624,RGD:1307447	338.03	Dolpp1	2.46045	7.16008e-05	0.000550817	72.9608	46.6377	293.066	37.8414	68.5807	769.187	790.075	583.022	188.55	530.381
Cthrc1	Chr7	GeneID:282836,RGD:628801	816.851	Cthrc1	2.45846	0.0002901	0.00178984	51.7786	556.223	274.992	342.938	30.8613	675.413	1970.43	762.813	1433.59	2069.47
Cdc37	Chr8	GeneID:114562,RGD:71006	3447.13	Cdc37	2.45796	4.94503e-11	2.82657e-09	980.264	1411.48	1688.04	545.547	681.692	5127.91	8121.59	4486.46	5076.49	6351.8
LOC120103587	Chr6	GeneID:120103587	625.025	LOC120103587	2.45726	0.000254213	0.0016052	282.429	460.205	135.559	56.7622	28.1181	1719.99	847.189	1491.33	826.954	401.715
LOC120097699	Chr1	GeneID:120097699	36.7346	LOC120097699	2.45524	1.16363e-05	0.00011389	16.475	11.6594	5.80969	9.46036	13.7161	45.1066	60.9215	83.1404	53.2857	67.7709
Ndufv1	Chr1	GeneID:293655,RGD:1359247	2728	Ndufv1	2.45502	2.64185e-05	0.000232112	1430.97	1738.63	429.271	382.356	227.002	3190.7	7931.21	2506.68	2944.04	6499.13
Cenpx	Chr10	GeneID:688314,RGD:1590057	321.52	Cenpx	2.45465	4.39972e-06	4.90429e-05	123.563	189.294	94.8915	54.3971	34.2904	384.594	279.858	872.974	396.569	784.767
Cmpk1	Chr5	GeneID:298410,RGD:1310116	5234.46	Cmpk1	2.45453	1.09333e-14	1.99058e-12	2128.81	1912.83	1367.86	1309.47	1357.9	7653.89	11727.4	6887.14	5743.59	12255.7
Mxra8	Chr5	GeneID:313770,RGD:1359356	2749.19	Mxra8	2.4544	0.0001051	0.000762876	1057.93	1446.46	196.884	455.674	1084.95	1410.18	10383.3	6872.59	2936.86	1647.13
Pdpn	Chr5	GeneID:54320,RGD:61819	4676.4	Pdpn	2.45381	7.17887e-18	2.9408e-15	1316.83	2128.19	1153.55	1255.07	1364.07	8627.24	8393.83	7073.17	5495.61	9956.43
Tmem176b	Chr4	GeneID:171411,RGD:708403	799.716	Tmem176b	2.45353	0.0112576	0.034772	437.765	8.91604	264.018	37.0531	486.923	1025.58	2950.88	2211.53	21.5192	552.971
Bola2	Chr1	GeneID:502367,RGD:1565363	3991.78	Bola2	2.45345	4.34132e-11	2.54058e-09	1761.65	1783.89	1017.34	863.258	737.243	6506.04	9796.93	3919.03	6195.49	7336.94
Aspg	Chr6	GeneID:246266,RGD:708388	551.055	Aspg	2.45288	0.000612405	0.00334771	224.766	34.2924	247.234	161.614	183.11	78.3431	1983.75	314.894	944.797	1337.74
Psma6	Chr6	GeneID:29673,RGD:61849	7040.38	Psma6	2.45245	2.04007e-09	6.68566e-08	2638.36	2827.07	2620.81	1307.89	1481.34	10249.9	22202.1	6034.95	8542.12	12499.3
Hm13	Chr3	GeneID:311545,RGD:1308946	3193.3	Hm13	2.45148	7.61622e-06	7.90279e-05	1370.96	1183.09	244.007	943.671	1193.99	3189.51	13140	4373.18	3850.92	2443.68
Gltp	Chr12	GeneID:288707,RGD:1564442	5801.55	Gltp	2.4512	4.33667e-08	9.03305e-07	3412.68	2498.55	753.323	851.432	1453.91	12290.4	12428	7218.66	8208.05	8900.58
Zfp36l1	Chr6	GeneID:29344,RGD:62009	3474	Zfp36l1	2.45113	4.41221e-08	9.18067e-07	2513.62	769.522	957.953	591.273	540.416	4619.87	6773.7	4679.76	6647.4	6646.46
Kazald1	Chr1	GeneID:293997,RGD:1310698	610.222	Kazald1	2.45087	0.0177387	0.0497429	611.929	130.311	2.58208	198.668	0.685807	1093.24	2019.93	652.652	555.401	836.823
Chmp1a	Chr19	GeneID:365024,RGD:1311083	3608.62	Chmp1a	2.45053	0.00600977	0.0211449	1549.83	2698.13	1283.3	33.1113	16.4594	7723.92	7847.44	3481.5	4146.04	7306.49
Rplp0	Chr12	GeneID:64205,RGD:621247	43599.3	Rplp0	2.45006	3.77185e-10	1.60532e-08	23260.4	17027.6	13134.4	8365.32	5659.28	63655	81189.3	62300.2	68750.9	92650.7
Ppp2r5b	Chr1	GeneID:309179,RGD:727786	383.773	Ppp2r5b	2.44992	0.000613078	0.00335046	135.331	173.52	140.724	109.583	34.2904	293.193	1715.32	816.854	59.4341	359.48
Mrgbp	Chr3	GeneID:311713,RGD:1308612	334.773	Mrgbp	2.44986	0.000551341	0.00306254	134.154	31.5491	80.6901	176.593	95.3272	773.935	395.989	34.2954	441.657	1183.54
Arse	Chr2	GeneID:310326,RGD:1304917	432.166	Arse	2.44964	0.00465064	0.0172287	382.456	54.8679	22.5932	122.985	86.4117	529.41	1997.08	898.955	189.574	37.3231
Cln8	Chr16	GeneID:306619,RGD:1359518	1127.72	Cln8	2.44913	0.000309618	0.00188952	105.911	441.001	286.611	282.234	628.885	3462.53	3702.88	1039.25	1157.94	169.918
Procr	Chr3	GeneID:362248,RGD:1305991	1968.06	Procr	2.44815	2.2828e-05	0.000205432	984.971	359.385	997.975	137.964	567.848	841.595	5256.38	3854.59	2272.84	4407.07
Bap1	Chr16	GeneID:306257,RGD:1311938	1645.31	Bap1	2.44766	9.14081e-05	0.000676461	993.209	413.567	209.794	228.625	704.324	2499.86	3204.09	319.051	2637.64	5242.91
Tpm3	Chr2	GeneID:117557,RGD:621546	9491.46	Tpm3	2.44735	9.55603e-11	4.8553e-09	4335.28	3834.58	3176.61	1365.45	1995.01	17165.5	15533.1	10716.8	13808.2	22984.2
Myl12a	Chr9	GeneID:501203,RGD:1309537	15279.7	Myl12a	2.44691	9.9476e-09	2.52713e-07	7201.94	6880.44	3789.21	3458.55	2350.95	17990.4	41497	14322	20770.2	34536.6
Krt12	Chr10	GeneID:360625,RGD:1304805	241.757	Krt12	2.44687	0.00767712	0.0257471	40.0108	11.6594	156.216	31.5345	135.104	668.291	9.51898	70.6693	805.435	489.129
Dgat1	Chr7	GeneID:84497,RGD:628673	1148.34	Dgat1	2.44605	0.00121103	0.00584787	336.561	364.186	447.991	569.198	62.4084	153.125	5043.15	1038.22	578.97	2889.59
Rps6kb2	Chr1	GeneID:361696,RGD:1305144	835.264	Rps6kb2	2.44447	3.08877e-06	3.61946e-05	181.225	69.2707	490.596	305.885	248.948	1565.68	1412.62	949.879	645.577	2482.97
Tsnax	Chr19	GeneID:64028,RGD:621574	2193.43	Tsnax	2.44348	8.37826e-12	6.14708e-10	1121.48	399.164	725.565	552.643	608.997	3994.31	3659.09	2209.45	3567.07	5096.57
Eny2	Chr7	GeneID:685258,RGD:1596439	2070.02	Eny2	2.44329	3.78924e-08	8.03752e-07	895.535	1119.31	566.767	274.35	359.363	3257.17	4062.7	1741.79	4234.17	4189.03
Mrpl41	Chr3	GeneID:296551,RGD:1310241	1058.25	Mrpl41	2.44258	2.37872e-05	0.000212025	460.124	616.578	71.6528	260.16	235.918	661.169	3226.93	1495.49	1015.5	2538.95
Dnajc4	Chr1	GeneID:361717,RGD:1308693	525.786	Dnajc4	2.44234	0.00355139	0.0138719	523.67	117.28	9.68281	159.249	8.22968	860.587	1165.12	771.127	489.819	1153.09
Slfn1	Chr10	GeneID:688900,RGD:1583007	991.446	Slfn1	2.44167	0.000525894	0.00293769	152.982	137.856	310.495	306.673	633	350.17	1376.44	242.146	1983.87	4420.82
Mkrn1	Chr4	GeneID:296988,RGD:1303251	3727.07	Mkrn1	2.44139	8.35257e-09	2.1811e-07	953.198	1802.41	615.181	1314.2	1109.64	6122.63	7179.21	3473.19	3469.72	11231.3
RGD1566137	Chr9	GeneID:301299,RGD:1566137	41.7787	RGD1566137	2.44134	0.00147377	0.00683301	15.2982	30.8632	2.58208	3.94182	12.3445	52.2288	70.4404	59.2375	46.1127	124.738
Snrpel1	Chr8	GeneID:685587,RGD:1592561	1449.24	Snrpel1	2.44118	5.47533e-10	2.17059e-08	766.089	640.583	313.723	298.001	236.603	2203.1	2594.87	1834.28	2432.7	3172.46
Atp6v1d	Chr6	GeneID:299159,RGD:735119	5828.93	Atp6v1d	2.44066	3.84411e-09	1.14007e-07	2804.28	1934.09	1731.29	1374.91	1222.79	5866.24	17052.3	5137.03	7719.26	13447.1
LOC100362830	Chr5	GeneID:100362830,RGD:2323948	6093.26	LOC100362830	2.44058	2.46024e-08	5.61204e-07	3646.86	2208.43	1833.28	1158.89	632.314	9008.27	12157.6	10101.6	7534.81	12650.6
Rps11	Chr1	GeneID:81774,RGD:621026	6659.79	Rps11	2.43939	8.18599e-09	2.1436e-07	4081.1	2614.46	1682.23	1142.34	848.343	9775.09	12953.4	10346.8	10647.9	12506.2
Rps8	Chr5	GeneID:65136,RGD:61910	5092.83	Rps8	2.43935	1.55719e-10	7.46807e-09	2478.31	2287.31	1368.5	1087.15	707.753	7548.24	9126.8	6500.54	9044.23	10779.5
Ddx39a	Chr19	GeneID:89827,RGD:619920	1408.53	Ddx39a	2.43932	3.60621e-06	4.15123e-05	488.367	681.734	557.73	390.24	74.753	2384.72	2031.35	1538.1	1561.68	4376.63
Tmem258b	Chr9	GeneID:686092,RGD:1586604	216.054	Tmem258b	2.4385	0.00013027	0.000912539	137.684	87.7887	55.5148	40.2065	15.7736	269.453	816.728	330.483	125.017	281.888
Tomm7	Chr4	GeneID:685620,RGD:1591393	2749.74	Tomm7	2.43799	2.32576e-06	2.84932e-05	1420.38	1246.19	961.18	514.013	142.648	5338.02	6366.29	3296.51	3694.14	4518.06
Magt1	ChrX	GeneID:116967,RGD:620094	2936.28	Magt1	2.43629	2.80381e-05	0.000244889	922.601	801.757	777.852	1258.23	818.168	7322.71	11950.1	2884.97	1112.85	1513.55
Dpf2	Chr1	GeneID:361711,RGD:1311699	1491.48	Dpf2	2.43623	5.90769e-05	0.000465024	382.456	487.639	547.402	261.737	646.716	348.983	1205.1	1929.9	2554.64	6550.21
Psmd6	Chr15	GeneID:289924,RGD:735127	1418.42	Psmd6	2.43491	6.14257e-05	0.000481968	624.874	1001.34	291.775	257.006	39.091	2370.47	2389.26	1899.76	2814.92	2495.74
Sh3bgrl3	Chr5	GeneID:298544,RGD:1308118	9658.68	Sh3bgrl3	2.43437	8.82778e-08	1.67549e-06	4472.97	5368.83	2460.72	1769.88	1007.45	13202	19055.1	11249.9	15144.4	22855.5
U2af1l4	Chr1	GeneID:361542,RGD:1305600	1131.01	U2af1l4	2.43405	1.00734e-06	1.38804e-05	400.108	498.612	156.216	104.852	606.253	2378.78	2179.85	1329.21	1172.29	2483.95
Mmp27	Chr8	GeneID:300340,RGD:1306642	1477.63	Mmp27	2.43368	2.36487e-05	0.000211269	571.919	137.856	641.002	826.205	130.989	1249.93	4536.74	2373.66	1328.04	2979.96
Clec2dl1	Chr4	GeneID:689790,RGD:1588698	351.674	Clec2dl1	2.43367	0.00609806	0.0213903	43.5411	6.85849	321.469	163.191	13.7161	864.148	1340.27	367.896	256.181	139.471
Hnrnpk	Chr17	GeneID:117282,RGD:71058	5159.61	Hnrnpk	2.43348	2.19321e-06	2.70716e-05	3014.93	1921.06	1645.43	1009.89	469.092	5447.22	11108.6	3721.57	8590.28	14668
Bles03	Chr1	GeneID:266609,RGD:628612	475.539	Bles03	2.43318	0.00203459	0.00888631	556.62	58.2972	16.138	32.3229	80.9252	370.349	1292.68	899.994	670.171	777.892
Coa5	Chr9	GeneID:503252,RGD:1565095	9556.82	Coa5	2.43316	7.43975e-08	1.44839e-06	5647.4	3920.31	2488.48	1568.05	1307.83	8735.26	20543.9	12882.6	16636.4	21837.9
Slc35a4	Chr18	GeneID:257647,RGD:628792	4150.41	Slc35a4	2.43243	3.25152e-10	1.40207e-08	1759.3	1434.8	1456.94	737.12	1099.35	11247	7464.78	3135.43	5708.75	7460.69
Tubb2a	Chr17	GeneID:498736,RGD:1588452	1574.85	Tubb2a	2.43205	8.8842e-11	4.62143e-09	446.002	646.07	784.308	217.588	367.593	2550.9	2040.87	3426.42	2679.66	2589.05
LOC100363642	ChrX	GeneID:100363642,RGD:2322607	252.494	LOC100363642	2.43202	0.00664909	0.0229714	196.523	113.165	9.03729	14.1905	62.4084	9.49614	534.967	495.724	430.385	659.048
LOC498555	Chr15	GeneID:498555,RGD:1590791	4239.03	LOC498555	2.4314	5.92751e-08	1.19174e-06	2507.73	1638.49	1338.16	735.543	410.798	5951.7	9410.46	6449.61	6570.54	7377.21
Ccdc47	Chr10	GeneID:303606,RGD:1308813	3631.2	Ccdc47	2.43132	4.23065e-05	0.00034894	2101.74	543.878	668.759	778.115	1586.96	4612.75	16722.9	4106.09	1891.64	3299.17
Fcgrt	Chr1	GeneID:29558,RGD:61811	5984.78	Fcgrt	2.43125	3.77452e-08	8.01494e-07	2312.39	2274.96	2780.9	852.221	1139.81	10207.2	17497.8	11050.4	5132.85	6599.32
Rpp14	Chr15	GeneID:361020,RGD:1305436	1422.63	Rpp14	2.43063	1.32676e-10	6.50574e-09	766.089	445.802	486.077	273.562	255.806	1849.37	2762.41	1931.97	2085.32	3369.88
Nfkbiz	Chr11	GeneID:304005,RGD:1310834	1645.92	Nfkbiz	2.42963	1.71705e-05	0.0001598	1020.27	414.253	473.167	281.446	388.853	1596.54	1012.82	1073.55	4146.04	6052.24
Arl5b	Chr17	GeneID:364788,RGD:1305569	2185.27	Arl5b	2.42895	2.15807e-09	6.98057e-08	860.232	432.771	573.222	840.395	716.668	2116.45	3485.85	2010.96	3817.1	6999.07
RGD1561590	Chr10	GeneID:498002,RGD:1561590	1049.7	RGD1561590	2.42886	2.20336e-09	7.09079e-08	557.797	406.708	272.41	238.874	169.394	1568.05	2497.78	1019.51	1555.53	2210.9
Rabggta	Chr15	GeneID:58983,RGD:621697	413.639	Rabggta	2.42635	9.56971e-05	0.0007037	308.318	87.1028	54.8693	137.964	61.7226	1310.47	805.305	442.722	774.693	153.221
Lss	Chr20	GeneID:81681,RGD:620955	2400.02	Lss	2.42593	1.02582e-06	1.40562e-05	988.501	1131.65	706.2	447.79	491.038	3087.43	9359.06	2931.74	3403.11	1453.64
Stk16	Chr9	GeneID:286927,RGD:629474	2149.7	Stk16	2.42585	1.73054e-05	0.000160735	1385.08	1067.18	437.663	280.657	202.999	3485.08	7156.37	2665.69	1930.58	2885.67
Bola2-ps1	Chr8	GeneID:503208,RGD:1563585	184.328	Bola2-ps1	2.42573	4.39734e-07	6.72356e-06	90.6126	85.7311	35.5036	39.4182	38.4052	229.094	529.255	169.398	312.541	313.318
Npm1	Chr10	GeneID:25498,RGD:3192	4940.03	Npm1	2.42572	2.57206e-08	5.80648e-07	2399.47	2098.01	1662.22	1151.8	440.974	7609.97	7765.58	5623.41	8810.59	11838.3
Slc25a3	Chr7	GeneID:245959,RGD:70986	8021.38	Slc25a3	2.42481	4.0159e-09	1.17507e-07	3912.82	3592.48	2112.14	2048.17	928.583	8754.25	17029.5	10196.1	15346.3	16293.5
Selplg	Chr12	GeneID:363930,RGD:1307971	1175.3	Selplg	2.42468	6.00234e-07	8.82753e-06	161.22	199.582	360.846	564.468	558.247	1756.79	3299.28	928.054	1222.5	2702
Rps18l1	Chr10	GeneID:100360679,RGD:2321678	13027.3	Rps18l1	2.42421	7.48851e-10	2.82082e-08	6437.03	5081.45	4884.66	2473.1	1584.21	20028.5	26053.4	19689.7	18044.4	25996.5
Timm23b	Chr6	GeneID:500650,RGD:1559672	576.584	Timm23b	2.42421	1.09152e-05	0.000107798	158.866	393.677	200.111	33.1113	119.33	613.688	1307.91	823.089	767.52	1348.54
Nedd8	Chr15	GeneID:25490,RGD:3158	5548.94	Nedd8	2.42417	1.94694e-11	1.26346e-09	2053.49	2429.28	1798.42	1617.72	816.11	7843.81	12738.3	6541.07	7302.2	12349
Nudt21	Chr19	GeneID:291877,RGD:1305766	513.107	Nudt21	2.42166	2.45728e-07	4.06029e-06	183.579	93.9613	289.839	122.196	117.273	345.422	1338.37	981.056	578.97	1080.41
Gpr88	Chr2	GeneID:64443,RGD:61921	190.529	Gpr88	2.4207	0.00345159	0.0135466	56.4858	32.9207	52.2872	62.2807	96.013	100.896	24.7493	1059	361.728	58.9312
RGD1563861	Chr18	GeneID:498828,RGD:1563861	1143.45	RGD1563861	2.42009	8.21119e-11	4.30551e-09	548.383	437.572	393.122	249.123	172.823	1722.36	2484.45	1622.28	1452.04	2352.34
Psmd2	Chr11	GeneID:287984,RGD:1305752	4322.25	Psmd2	2.41933	2.52884e-07	4.16804e-06	1540.41	1901.86	2157.33	440.695	766.732	5857.93	13067.7	4914.63	5899.35	6675.93
Aasdhppt	Chr8	GeneID:300328,RGD:1311360	775.706	Aasdhppt	2.41848	0.00252854	0.0106136	191.816	597.374	355.682	61.4923	15.7736	1876.67	1146.08	650.573	200.846	2660.74
Lamtor5	Chr2	GeneID:295357,RGD:1305005	3982.65	Lamtor5	2.41832	1.35327e-08	3.31373e-07	2384.17	1560.31	744.931	901.888	686.493	5297.66	9560.86	4087.39	6238.53	8364.31
Alkbh7	Chr9	GeneID:679944,RGD:1598126	463.031	Alkbh7	2.41817	7.11996e-08	1.39297e-06	120.032	120.709	194.947	230.202	63.7801	1260.61	607.311	832.443	805.435	394.839
Cltb	Chr17	GeneID:116561,RGD:621353	4634.28	Cltb	2.4176	1.93854e-11	1.26217e-09	1764	1993.08	1608.64	1093.46	846.972	6925.06	13037.2	5115.21	6987.61	6971.56
Cxcl12	Chr4	GeneID:24772,RGD:3651	9783.49	Cxcl12	2.4167	7.53951e-08	1.46203e-06	5830.98	2894.28	3089.46	1330.76	2288.54	9559.05	14114.7	31066.4	14392.3	13268.4
Was	ChrX	GeneID:317371,RGD:1563567	295.265	Was	2.41635	0.00531418	0.0191204	61.1929	5.48679	282.738	102.487	13.7161	163.808	618.734	153.81	397.594	1153.09
Ptp4a1	Chr9	GeneID:29463,RGD:61970	1448.76	Ptp4a1	2.41634	7.87792e-07	1.12087e-05	681.36	419.74	629.383	176.593	379.251	1736.61	2328.34	844.914	2807.75	4483.68
Mpst	Chr7	GeneID:192172,RGD:620065	2046.93	Mpst	2.41631	4.08834e-06	4.60835e-05	1488.64	744.146	341.48	510.859	146.077	2199.54	3828.53	3235.2	3749.47	4225.37
Commd2	Chr2	GeneID:688478,RGD:1588810	1079.97	Commd2	2.41619	0.000216219	0.00139485	861.408	328.522	248.525	242.028	24.6891	2422.7	2315.02	1817.66	1756.38	782.803
Polr2k	Chr7	GeneID:100361574,RGD:2319895	1739.71	Polr2k	2.41447	2.60535e-08	5.86145e-07	487.19	697.508	814.002	326.382	421.771	2020.3	5627.62	1343.76	2630.47	3028.08
Ociad1	Chr14	GeneID:289590,RGD:1359549	1716.7	Ociad1	2.41419	3.29087e-09	9.95513e-08	763.735	403.965	650.039	410.737	483.494	2725.39	5612.39	2034.86	1429.49	2652.89
Romo1	Chr3	GeneID:679572,RGD:1587111	5410.9	Romo1	2.41413	1.36111e-07	2.43083e-06	2320.62	2794.83	1422.73	1438.76	571.277	11093.9	15142.8	5172.37	6280.55	7871.25
Rpl10a	Chr20	GeneID:81729,RGD:620497	5573.84	Rpl10a	2.41326	2.24219e-07	3.73946e-06	3253.82	2578.11	1405.94	1075.33	497.896	6728.01	11144.8	8329.62	8936.63	11788.2
LOC100362479	Chr18	GeneID:100362479,RGD:2318109	6172.71	LOC100362479	2.41324	5.23681e-08	1.06596e-06	3269.12	2680.98	2067.6	1159.68	580.193	7609.97	12685	9521.65	9244.05	12908.9
Cpa3	Chr2	GeneID:54242,RGD:2390	1287.5	Cpa3	2.41308	1.56537e-05	0.000148193	413.052	143.342	779.789	212.858	485.551	1137.16	4944.16	2163.73	979.638	1615.7
LOC100360828	Chr8	GeneID:100360828,RGD:2321330	1754.05	LOC100360828	2.41154	1.27852e-06	1.69862e-05	800.215	1000.65	409.26	413.891	151.563	1823.26	4428.23	2322.73	2057.65	4133.04
Smim29	Chr20	GeneID:294291,RGD:1564450	593.544	Smim29	2.41149	0.000448191	0.00256111	255.363	433.457	171.709	18.9207	59.6652	314.56	1658.21	894.798	1191.76	937.006
Mrpl18	Chr1	GeneID:292244,RGD:1306387	2070.34	Mrpl18	2.41075	2.41805e-07	4.0022e-06	863.762	1117.25	622.282	469.076	205.056	4078.59	4369.21	2106.57	2041.25	4830.4
Rnf181	Chr4	GeneID:297337,RGD:1359698	2873.93	Rnf181	2.4102	1.41824e-05	0.000135865	1740.47	1118.62	1023.15	434.388	234.546	5146.91	8759.36	1965.23	5523.27	2793.34
LOC310177	Chr2	GeneID:310177,RGD:1589753	516.966	LOC310177	2.40904	7.70598e-12	5.69634e-10	98.8501	261.308	165.899	153.731	137.847	738.325	1246.99	654.73	852.572	859.414
LOC100363268	Chr2	GeneID:100363268,RGD:2323372	546.024	LOC100363268	2.40899	4.86013e-09	1.387e-07	195.347	301.088	151.697	127.715	89.1549	871.271	1414.52	567.433	795.187	946.828
Fahd1	Chr10	GeneID:302980,RGD:1304560	629.626	Fahd1	2.40857	0.00173978	0.00781211	192.993	415.624	209.149	178.17	2.05742	999.468	437.873	1357.27	900.734	1602.93
Sytl1	Chr5	GeneID:297872,RGD:1310715	1244.01	Sytl1	2.40746	0.000118222	0.0008422	367.158	641.269	202.693	107.217	654.26	4857.27	2785.25	637.063	1221.47	966.472
Rasl11b	Chr14	GeneID:305302,RGD:1303099	453.625	Rasl11b	2.40703	0.0113139	0.0348862	157.69	406.023	48.4141	94.6036	13.0303	1024.4	3.80759	637.063	691.69	1459.53
Pfn1	Chr10	GeneID:64303,RGD:621825	17475.5	Pfn1	2.40686	1.88531e-08	4.43432e-07	7722.08	8182.86	5765.15	3962.31	2093.08	26604.6	32187.5	16189.5	24648.8	47399.4
Paxx	Chr3	GeneID:296565,RGD:1306215	649.262	Paxx	2.40668	0.00124536	0.00598667	142.391	288.742	476.394	118.255	4.11484	1767.47	731.057	1201.38	752.149	1010.67
Tfg	Chr11	GeneID:360709,RGD:1309751	2156.31	Tfg	2.40667	6.00107e-14	8.58574e-12	1019.1	715.34	699.099	505.341	483.494	3722.49	4911.79	2940.05	4056.89	2509.49
Errfi1	Chr5	GeneID:313729,RGD:1307599	3227.73	Errfi1	2.40617	8.00263e-06	8.25581e-05	1174.43	624.808	2408.44	570.775	344.275	2245.84	6729.92	8239.21	4042.54	5897.05
Chmp5	Chr5	GeneID:297995,RGD:1305968	2922.15	Chmp5	2.40575	2.17273e-09	7.01517e-08	1189.73	1042.49	989.583	1112.38	305.184	3932.59	7242.04	4306.67	3404.14	5696.69
Abhd2	Chr1	GeneID:293050,RGD:1311389	3356.67	Abhd2	2.40423	0.000116204	0.000830655	750.79	972.534	672.633	1251.13	1685.71	6414.64	14891.5	4371.1	946.847	1609.8
Ccdc97	Chr1	GeneID:292724,RGD:1309393	398.812	Ccdc97	2.40384	0.000953514	0.00480619	45.8947	274.34	44.5409	243.604	25.3749	795.301	135.169	677.594	448.83	1297.47
Hspe1	Chr9	GeneID:25462,RGD:2844	3420.47	Hspe1	2.40306	5.41605e-08	1.09903e-06	1711.05	1562.36	1142.57	696.125	327.13	5377.19	8172.99	4517.64	4345.86	6351.8
Sdhaf1	Chr1	GeneID:499125,RGD:1562079	2580.74	Sdhaf1	2.40171	1.94465e-05	0.000178299	1576.9	1530.13	294.357	499.034	207.114	2947.36	5905.57	3337.05	3604.99	5904.91
Cxcl14	Chr17	GeneID:306748,RGD:1307406	3541.38	Cxcl14	2.40129	1.44553e-07	2.56529e-06	1694.57	1780.46	722.338	807.284	633	3255.99	4420.61	3712.22	10406.1	7981.25
Mrpl17	Chr1	GeneID:171061,RGD:70943	4350.26	Mrpl17	2.40111	1.32031e-05	0.000127637	1818.14	3040.37	1172.27	278.292	615.855	8248.58	9610.36	4078.03	5683.13	8957.55
Rbm8a	Chr2	GeneID:295284,RGD:1310099	3052.95	Rbm8a	2.40095	1.73622e-08	4.12309e-07	1555.71	1198.86	861.125	744.215	501.325	2859.52	6069.3	2924.46	5193.31	8621.64
Cox8a	Chr1	GeneID:171335,RGD:620638	6117.89	Cox8a	2.40083	9.73917e-07	1.34576e-05	3656.28	2621.31	1620.26	1379.64	463.606	8147.69	16881	7768.43	8300.28	10340.5
LOC100361934	ChrX	GeneID:100361934,RGD:2319146	1197.16	LOC100361934	2.40033	2.28252e-06	2.80092e-05	600.162	600.804	276.928	352.398	76.8104	1659.45	2981.34	2069.16	1144.62	2209.92
Eif5	Chr6	GeneID:108348073	4871.21	Eif5	2.39995	7.06344e-10	2.68125e-08	2120.57	1814.76	1303.31	1410.38	1111.01	5698.87	10510.9	3472.15	8374.06	12896.1
Abcd3	Chr2	GeneID:25270,RGD:2007	4121.86	Abcd3	2.39895	7.54164e-09	2.00394e-07	1314.47	1472.52	1657.7	1324.45	799.651	5905.41	14379.4	3582.31	4429.89	6352.79
Cd36	Chr4	GeneID:29184,RGD:2301	3144.11	Cd36	2.39859	0.000253942	0.001604	1394.49	728.372	1387.22	1091.09	410.798	1121.73	16675.3	1696.06	3377.5	3558.46
Nrarp	Chr3	GeneID:499745,RGD:1591939	370.594	Nrarp	2.39749	0.00494646	0.0180919	318.909	9.60188	231.096	15.7673	16.4594	541.28	687.27	243.186	642.503	999.866
Rpl31	Chr9	GeneID:64298,RGD:621202	1327.71	Rpl31	2.39591	1.60578e-09	5.36981e-08	731.962	544.564	297.585	341.361	205.742	1625.03	2998.48	1717.89	2218.53	2595.92
Slc35a2	ChrX	GeneID:100158233,RGD:2293497	829.121	Slc35a2	2.39574	0.00403763	0.0153694	333.031	632.353	71.0073	200.244	87.0975	788.179	4416.81	1021.59	55.3352	685.567
Hadh	Chr2	GeneID:113965,RGD:69321	3094.22	Hadh	2.39555	1.45617e-07	2.57953e-06	1209.74	1271.56	990.874	959.438	509.555	3682.13	11316.2	3214.41	2473.69	5314.61
Ak3	Chr1	GeneID:26956,RGD:619885	7591.96	Ak3	2.39534	7.8718e-10	2.92545e-08	3684.52	2399.79	3472.9	1281.88	1287.26	11998.4	18103.2	8919.92	11405.2	13366.6
Bub3	Chr1	GeneID:361662,RGD:1306654	1100.71	Bub3	2.39456	1.07313e-07	1.9739e-06	591.924	370.358	229.805	248.334	319.586	718.145	1888.57	1132.79	2615.1	2892.54
LOC679583	Chr5	GeneID:679583,RGD:1587100	331.348	LOC679583	2.39384	8.73532e-06	8.86746e-05	149.452	143.342	130.395	80.4131	26.0607	473.62	1144.18	460.39	317.665	387.964
Il4r	Chr1	GeneID:25084,RGD:2899	1173.99	Il4r	2.39239	1.42717e-06	1.87391e-05	209.468	279.826	147.824	804.131	436.859	2422.7	1869.53	1163.96	1289.11	3116.48
Gipc1	Chr19	GeneID:83823,RGD:68338	3985.27	Gipc1	2.3921	1.00933e-06	1.38981e-05	1787.54	2320.91	859.834	408.372	1000.59	5724.98	12561.2	3933.58	5295.78	5959.91
H1f0	Chr7	GeneID:24437,RGD:2777	5920.38	H1f0	2.39187	1.67264e-05	0.000156206	1469.81	4012.9	2209.62	1142.34	639.858	12221.5	14571.7	2432.89	6933.3	13569.9
Psmb1	Chr1	GeneID:94198,RGD:621092	8601.44	Psmb1	2.39145	1.102e-08	2.74982e-07	3737.48	4595.19	1909.45	2100.2	1427.16	10247.5	24920.7	9819.91	11857.1	15399.7
LOC100360491	Chr14	GeneID:100360491,RGD:2322065	1826.2	LOC100360491	2.39142	5.38726e-11	3.02656e-09	880.237	708.482	564.185	390.24	381.309	2594.82	3645.77	2662.57	1893.69	4540.65
Rpl4	Chr8	GeneID:64302,RGD:619824	24851.7	Rpl4	2.39139	2.536e-09	7.99123e-08	14615.7	10216.4	6669.52	4973	3311.08	35728	49414.9	40282.5	36807.1	46498.7
Ccdc43	Chr10	GeneID:360637,RGD:1311929	999.181	Ccdc43	2.39064	2.07142e-06	2.5795e-05	235.357	586.401	103.929	551.066	123.445	1489.71	1652.49	1357.27	1910.09	1982.05
Mrpl3	Chr8	GeneID:300974,RGD:1306391	920.491	Mrpl3	2.39002	5.75741e-09	1.60124e-07	433.058	285.313	377.63	185.265	194.083	1576.36	1818.12	1683.59	2048.43	603.063
Mblac1	Chr12	GeneID:304346,RGD:1306932	227.056	Mblac1	2.38943	0.00225588	0.00965338	171.811	16.4604	54.2237	20.4974	101.499	547.215	546.389	153.81	37.9149	620.742
Ncbp2as2	Chr11	GeneID:120095671	1220.76	Ncbp2as2	2.38902	6.2102e-10	2.39433e-08	353.036	694.079	447.991	216.012	245.519	2048.79	1761.01	1831.17	1623.17	2986.83
Hint1	Chr10	GeneID:690660,RGD:1593411	2340.12	Hint1	2.38883	6.00098e-10	2.32736e-08	1183.85	997.224	762.36	358.705	450.575	4389.59	4713.8	2817.42	3142.83	4584.85
Cox5b	Chr9	GeneID:94194,RGD:620608	6112.1	Cox5b	2.38881	1.02986e-08	2.5995e-07	2616	2515.01	2159.27	1855.81	653.574	8138.19	15618.7	6599.27	8054.35	12910.8
Dctn3l1	Chr1	GeneID:498977,RGD:1559475	545.582	Dctn3l1	2.38868	8.65247e-06	8.79719e-05	278.899	312.747	152.988	76.4712	54.1788	445.131	1189.87	650.573	960.168	1334.79
Spint1	Chr3	GeneID:311331,RGD:1303138	1615.49	Spint1	2.38795	0.0019972	0.00874826	567.212	737.973	448.637	176.593	660.432	1093.24	9785.51	1625.39	854.621	205.277
Oxsm	Chr15	GeneID:289934,RGD:1311092	141.177	Oxsm	2.38774	0.0083932	0.0276998	51.7786	84.3594	70.3618	10.2487	9.6013	4.74807	460.718	341.915	92.2253	285.816
Eif4g2	Chr1	GeneID:361628,RGD:1305294	4549.82	Eif4g2	2.38756	4.04798e-11	2.39109e-09	1738.11	1983.48	1852	781.268	945.042	8462.24	9182.01	5664.98	5207.66	9681.42
Rpl26	Chr10	GeneID:287417,RGD:1310607	2342.3	Rpl26	2.38693	2.66012e-10	1.18072e-08	1187.38	997.91	755.259	509.283	310.671	3628.71	4808.99	3551.13	4065.09	3608.56
Pdcd6	Chr1	GeneID:308061,RGD:1311239	3764.17	Pdcd6	2.38585	8.39449e-05	0.000629043	1201.5	2183.06	1673.84	912.136	74.753	4704.15	7373.4	4544.66	6217.01	8757.18
Fzd4	Chr1	GeneID:64558,RGD:71017	150.892	Fzd4	2.38482	0.013195	0.0394185	90.6126	55.5538	5.80969	79.6247	10.9729	24.9274	889.072	241.107	53.2857	57.949
Derl2	Chr10	GeneID:100910823,RGD:6496100	634.351	Derl2	2.38399	0.00918825	0.0296811	546.029	217.414	7.10073	227.837	21.9458	532.971	3362.1	667.201	205.97	554.936
Cycs	Chr4	GeneID:25309,RGD:2451	2292.46	Cycs	2.38369	9.41398e-06	9.43461e-05	1353.31	1079.53	593.234	125.35	535.615	3557.49	5633.33	1975.62	3254.53	4816.65
Smim20	Chr14	GeneID:501923,RGD:1565192	2015.77	Smim20	2.38336	1.50834e-06	1.96544e-05	1054.4	1088.44	333.089	278.292	488.295	2030.99	6059.78	2007.84	4122.47	2694.14
Eef1b2	Chr9	GeneID:363241,RGD:1311415	9246.96	Eef1b2	2.38187	5.46908e-08	1.1075e-06	5423.81	4311.93	2523.99	1462.41	1164.5	12904.1	16445	12476.2	16163	19594.6
Rab5al1	Chr14	GeneID:100361891,RGD:2319287	325.012	Rab5al1	2.38173	1.46185e-05	0.000139604	116.502	196.153	86.4998	18.9207	104.928	569.768	795.786	250.46	573.847	537.256
Rpl15	Chr15	GeneID:245981,RGD:621181	17027.8	Rpl15	2.38172	9.73584e-08	1.81284e-06	9261.32	7735	5519.2	3440.42	1458.03	22159.2	34786.2	26232.9	28728.2	30957.6
RGD1564645	Chr8	GeneID:300874,RGD:1564645	1558.05	RGD1564645	2.38147	8.15449e-06	8.38607e-05	995.562	715.34	512.543	180.535	105.614	2377.6	3255.49	2176.2	2746.27	2515.38
Mfsd3	Chr7	GeneID:500899,RGD:1560274	142.27	Mfsd3	2.38116	0.00209677	0.00910328	25.8893	2.05755	43.8954	84.3549	72.6955	221.972	331.26	142.378	431.41	66.7887
Rps10l1	Chr6	GeneID:100363439,RGD:2323006	2252.86	Rps10l1	2.38114	2.33924e-09	7.46695e-08	1137.95	1079.53	589.36	489.574	332.616	3051.82	4856.58	2802.87	3425.66	4762.63
Tm4sf1	Chr2	GeneID:295061,RGD:1309652	536.849	Tm4sf1	2.38097	3.69394e-06	4.22536e-05	172.988	281.884	143.306	78.048	188.597	1251.12	239.878	540.412	1279.88	1192.38
Gemin8	ChrX	GeneID:363462,RGD:1359160	338.43	Gemin8	2.38049	0.000153294	0.0010419	67.0769	303.145	46.4775	33.8996	93.9556	640.989	1033.76	559.119	280.775	325.104
Mcee	Chr1	GeneID:293829,RGD:1309966	2995.54	Mcee	2.38029	3.49616e-06	4.03451e-05	1641.62	622.065	361.492	1162.84	1039	3790.15	11308.5	4536.35	2459.34	3033.98
Stx11	Chr1	GeneID:292483,RGD:1304744	1111.17	Stx11	2.37982	1.51514e-05	0.000144153	375.395	359.385	353.745	230.202	471.835	398.838	3445.87	601.728	2132.45	2742.27
Slc4a9	Chr18	GeneID:266612,RGD:628811	419.719	Slc4a9	2.37923	0.000106947	0.000774545	204.761	31.5491	163.962	134.81	141.962	1672.51	713.923	312.816	208.019	612.885
Gapdh	Chr4	GeneID:24383,RGD:2661	767.989	Gapdh	2.37881	3.99163e-09	1.16971e-07	389.517	314.805	244.007	122.196	168.709	968.606	1749.59	830.364	1172.29	1719.81
Maged1	ChrX	GeneID:84469,RGD:70898	730.998	Maged1	2.37878	0.00701426	0.0239685	576.626	464.32	34.2126	27.5927	76.8104	1820.88	51.4025	1681.51	812.608	1764.01
Bola1	Chr2	GeneID:365875,RGD:1310586	890.04	Bola1	2.37876	0.00189462	0.00837355	610.753	550.051	170.417	98.5454	6.17226	1006.59	1604.9	1050.69	1448.96	2353.32
Cox6c	Chr7	GeneID:54322,RGD:620616	6540.06	Cox6c	2.37768	1.11741e-08	2.78475e-07	3658.63	2798.26	1702.24	1057.98	1337.32	10857.6	17558.7	8558.26	6924.07	10947.5
Pdha1	ChrX	GeneID:29554,RGD:3286	701.787	Pdha1	2.37741	0.0026729	0.0110554	466.008	59.6689	376.339	226.26	4.80065	1341.33	1814.32	438.565	1611.89	678.691
Rasal3	Chr7	GeneID:314596,RGD:1309019	918.085	Rasal3	2.3774	0.00113825	0.00555095	391.87	525.36	442.827	85.1432	36.3478	2588.88	3219.32	954.036	450.879	486.183
Pabpc1	Chr7	GeneID:171350,RGD:619838	17220.9	Pabpc1	2.37568	1.17665e-11	8.14665e-10	8297.53	6717.89	6195.71	3973.35	2638.3	31063.1	26778.8	22329.4	26972.8	37242.6
Zfyve27	Chr1	GeneID:309376,RGD:735177	714.51	Zfyve27	2.37556	0.00469309	0.0173459	228.297	462.948	165.253	215.223	82.2968	231.468	4148.37	1285.56	85.0522	240.636
Cacnb1	Chr10	GeneID:50688,RGD:68382	628.669	Cacnb1	2.37534	0.00205751	0.00896449	65.9001	120.024	305.331	149.001	375.136	1601.29	1102.3	21.8243	711.16	1834.73
Stmn1	Chr5	GeneID:29332,RGD:2992	1605.75	Stmn1	2.37506	1.25234e-06	1.66661e-05	814.337	792.155	508.025	246.758	234.546	1215.51	2798.58	1619.16	3463.57	4364.84
Ndufa1	ChrX	GeneID:363441,RGD:1560955	5592.27	Ndufa1	2.37392	1.2758e-07	2.29516e-06	2698.37	2519.12	1723.54	1601.95	501.325	8499.04	15913.8	6908.96	6995.8	8560.74
Mrpl34	Chr16	GeneID:290632,RGD:1359397	1584.1	Mrpl34	2.37321	3.11157e-05	0.00026811	892.005	999.968	366.656	181.324	123.445	1730.67	3973.22	2081.63	1860.9	3631.15
Ltb4r	Chr15	GeneID:59264,RGD:620410	404.313	Ltb4r	2.37313	0.000812361	0.00421686	105.911	221.529	70.3618	94.6036	161.85	503.295	102.805	139.26	649.676	1993.84
RGD1563581	Chr17	GeneID:502110,RGD:1563581	285.552	RGD1563581	2.37286	2.29817e-08	5.30386e-07	142.391	126.882	98.1191	53.6087	41.8342	410.708	548.293	345.032	506.215	582.437
Clca5	Chr2	GeneID:362052,RGD:621100	1237.9	Clca5	2.37266	0.000474866	0.00269521	571.919	166.661	646.166	163.98	454.69	2130.7	3697.17	120.554	1431.54	2995.67
mrpl9	Chr2	GeneID:310653,RGD:1359171	1007.44	mrpl9	2.37145	0.00376526	0.014554	362.451	372.416	468.003	421.774	6.85807	144.816	3447.77	1487.17	901.759	2461.36
Tmem123	Chr8	GeneID:363013,RGD:1305625	2927.49	Tmem123	2.37124	2.15846e-09	6.98057e-08	666.062	1338.78	1302.02	551.066	882.634	4245.96	7021.2	2249.99	4780.35	6236.89
B4galt3	Chr13	GeneID:494342,RGD:1359221	616.838	B4galt3	2.36979	0.000879667	0.00450323	341.268	351.155	147.824	155.308	4.80065	1290.29	1250.79	854.267	516.462	1256.22
Psma2	Chr17	GeneID:29669,RGD:61842	4211.69	Psma2	2.36975	5.00968e-05	0.00040305	2879.6	1663.18	1687.39	339.785	258.549	6633.05	10333.8	4432.42	6505.98	7383.1
Slamf7	Chr13	GeneID:364049,RGD:1560190	1751.85	Slamf7	2.36814	3.88397e-10	1.63952e-08	735.492	683.106	386.667	751.31	286.667	2398.96	4213.1	2230.24	2122.21	3710.7
Mfap2	Chr5	GeneID:313662,RGD:1306031	2043.42	Mfap2	2.36663	0.00151871	0.00698534	993.209	895.719	819.166	312.98	297.64	70.034	6693.74	5367.75	2302.56	2681.37
Ap2m1	Chr11	GeneID:116563,RGD:620135	7917.45	Ap2m1	2.36612	5.6901e-08	1.14636e-06	3238.52	4697.38	2272.23	1504.99	1149.41	7190.95	16907.6	10089.1	14927.2	17197.1
Stard3	Chr10	GeneID:363675,RGD:1549768	1597.45	Stard3	2.36606	1.05636e-07	1.94759e-06	398.931	485.581	493.823	786.787	429.315	1957.39	5397.26	3165.57	1081.09	1778.74
mrpl11	Chr1	GeneID:293666,RGD:1359665	1001.76	mrpl11	2.36496	4.49768e-08	9.31905e-07	447.179	196.839	486.723	366.589	131.675	2397.77	1987.56	1043.41	1195.86	1764.01
Rps9l1	Chr1	GeneID:103689992,RGD:9089855	8283.98	Rps9l1	2.3649	3.78701e-07	5.90048e-06	5064.89	3721.42	2200.58	1701.29	780.448	11074.9	14969.5	10342.7	12855.2	20128.9
Sec22b	Chr2	GeneID:310710,RGD:1309988	4023.64	Sec22b	2.36486	8.93094e-06	9.03804e-05	1667.51	1693.36	1628.65	718.987	832.57	2136.63	16515.4	4102.98	3802.76	7137.55
Yeats4	Chr7	GeneID:299810,RGD:1305741	1055.77	Yeats4	2.36473	5.21297e-14	7.88482e-12	209.468	437.572	349.872	314.557	403.94	1861.24	1408.81	1316.74	1766.63	2488.86
Eif5a	Chr10	GeneID:287444,RGD:1308029	14474.6	Eif5a	2.36424	2.54874e-07	4.1938e-06	7221.94	8263.79	4119.71	2127.79	1807.79	20651.7	34199.8	16246.7	23116.8	26990.5
Fam110a	Chr3	GeneID:311535,RGD:1308904	916.433	Fam110a	2.36364	0.00314815	0.0125768	589.57	438.257	318.242	129.292	15.7736	350.17	3912.3	310.737	1613.94	1486.05
Rpl34	Chr2	GeneID:362041,RGD:1309402	8724.38	Rpl34	2.36341	2.75039e-09	8.51668e-08	4464.73	3436.1	3476.13	1756.47	1063	12282.1	18805.7	12612.4	13662.7	15684.5
Scamp3	Chr2	GeneID:65169,RGD:68351	1265.13	Scamp3	2.36306	0.000756938	0.00397109	768.442	555.538	592.588	73.3178	69.2665	1908.72	4180.73	1744.91	421.162	2336.62
Rpl27	Chr10	GeneID:64306,RGD:621192	9291.74	Rpl27	2.3625	1.19883e-09	4.21128e-08	5170.8	4202.88	2004.99	2289.41	1460.08	12455.4	18282.1	12639.4	15198.7	19213.5
Vps29	Chr12	GeneID:288666,RGD:1308332	3271.03	Vps29	2.36242	1.23643e-10	6.10851e-09	889.651	1556.88	1371.73	521.897	984.133	4388.4	7915.98	3831.73	4753.7	6496.19
Psma4	Chr8	GeneID:29671,RGD:61846	2072.32	Psma4	2.36163	3.88806e-06	4.40893e-05	1346.24	285.999	834.658	320.864	588.422	1575.17	6432.92	2305.07	3299.62	3734.28
Ccn1	Chr2	GeneID:83476,RGD:620763	571.116	Ccn1	2.3613	2.0539e-09	6.70862e-08	154.159	227.702	155.57	231.779	161.165	1487.33	632.06	431.291	1172.29	1057.82
Mrpl27	Chr10	GeneID:287635,RGD:1309090	2657.47	Mrpl27	2.36103	9.46464e-07	1.31336e-05	1489.81	1521.9	322.115	536.087	460.862	3105.24	6726.11	3460.72	4712.71	4239.12
Bud31	Chr12	GeneID:89819,RGD:621103	2432.73	Bud31	2.3601	1.08326e-08	2.7134e-07	1008.51	1204.35	342.126	689.818	721.469	3016.21	5791.35	2061.88	4607.17	4884.42
Gtf2h5	Chr1	GeneID:502227,RGD:1560991	1954.4	Gtf2h5	2.35971	4.75282e-10	1.9269e-08	797.862	822.333	716.528	538.452	312.042	5244.24	3508.69	2135.67	2255.42	3212.73
Ggt5	Chr20	GeneID:29566,RGD:2684	1569.94	Ggt5	2.35891	6.45127e-05	0.00050278	542.499	365.557	406.033	955.496	291.468	351.357	5783.73	2959.8	2078.14	1965.36
RGD1559667	Chr10	GeneID:497919,RGD:1559667	78.002	RGD1559667	2.35838	0.00156459	0.00715308	67.0769	20.5755	30.985	4.73018	4.80065	78.3431	129.458	101.847	151.659	190.544
Pcsk1n	ChrX	GeneID:246333,RGD:3617	109.996	Pcsk1n	2.35786	0.00531135	0.0191137	91.7894	42.5226	28.4029	7.88363	9.6013	320.495	163.726	252.539	173.179	9.82187
Tmem167a	Chr2	GeneID:100359823,RGD:2323318	3334.33	Tmem167a	2.35725	2.35879e-05	0.000210918	1731.05	2022.57	1048.33	473.806	169.394	5856.74	7242.04	3537.62	4518.02	6743.7
Rps13	Chr1	GeneID:161477,RGD:621027	53.2083	Rps13	2.35672	0.000295749	0.00181615	27.0661	10.9736	29.694	13.4022	6.17226	58.1638	74.248	175.634	52.261	84.4681
LOC679739	Chr1	GeneID:679739,RGD:1584802	3120.6	LOC679739	2.3566	1.09098e-07	2.00111e-06	1723.99	1660.44	575.159	551.066	587.737	4891.7	8395.74	3705.98	4506.74	4607.44
Msl1	Chr10	GeneID:303514,RGD:1564778	1967.2	Msl1	2.35659	4.03917e-05	0.00033554	608.399	691.336	620.345	887.697	405.998	769.187	2372.13	1166.04	3554.77	8596.1
Vps25	Chr10	GeneID:681059,RGD:1584685	2568.97	Vps25	2.35633	1.28929e-09	4.48697e-08	1039.1	816.846	961.826	701.643	677.577	4651.92	7700.85	3500.21	1750.23	3889.46
Tgif1	Chr9	GeneID:316742,RGD:1310517	1048.29	Tgif1	2.35582	0.00388803	0.0149259	1157.96	154.316	208.503	97.7571	96.013	1709.3	247.493	387.642	2020.76	4403.14
Adgrg1	Chr19	GeneID:260326,RGD:628617	2175.36	Adgrg1	2.35482	0.000109525	0.00079002	637.819	744.146	318.242	743.427	1113.06	5386.68	8806.96	749.302	1725.64	1528.28
Irf1	Chr10	GeneID:24508,RGD:2920	1396.65	Irf1	2.35383	0.00144769	0.00673591	862.585	188.608	833.367	327.171	74.0672	946.053	1210.81	1886.25	569.748	7067.82
Ndufs5	Chr5	GeneID:362588,RGD:1311081	1370.84	Ndufs5	2.35269	1.76117e-09	5.84965e-08	651.94	617.264	326.633	238.874	410.113	1971.64	3622.92	1331.28	2223.66	2314.03
Edf1	Chr3	GeneID:296570,RGD:1308073	4698.96	Edf1	2.35225	7.14802e-09	1.91227e-07	1867.56	2744.08	934.068	1501.83	648.088	9414.23	10113	7030.56	5918.82	6817.36
Peds1	Chr3	GeneID:362278,RGD:1309093	2010.17	Peds1	2.35167	8.85871e-06	8.96956e-05	771.973	899.834	162.026	700.067	759.188	5645.45	5580.02	2017.19	1363.91	2202.06
LOC120098826	Chr20	GeneID:120098826	346.844	LOC120098826	2.35143	3.44452e-07	5.44012e-06	210.645	159.117	74.2349	63.0691	62.4084	569.768	654.906	401.152	431.41	841.734
Sem1	Chr4	GeneID:680532,RGD:1590628	5347.55	Sem1	2.34976	3.12592e-09	9.51471e-08	2125.28	2047.26	2218.01	1669.75	709.81	7975.57	14931.5	5137.03	8055.37	8605.92
Slc7a5	Chr19	GeneID:50719,RGD:620639	1428.5	Slc7a5	2.34958	6.15397e-06	6.54437e-05	474.245	549.365	440.245	397.335	481.437	2714.71	4433.94	3140.63	403.742	1249.34
Eif1a	Chr18	GeneID:317163,RGD:1306331	3165.66	Eif1a	2.34863	1.2605e-06	1.67581e-05	1169.73	897.09	1996.6	764.712	366.907	3233.43	7624.7	2566.96	5060.1	7976.34
Zfp422	Chr4	GeneID:360389,RGD:620229	907.527	Zfp422	2.34799	7.06791e-05	0.000544365	273.015	203.011	384.73	245.181	384.052	183.988	921.437	1126.55	1878.32	3474.98
Pomgnt1	Chr5	GeneID:362567,RGD:1359396	558.442	Pomgnt1	2.34739	0.00549595	0.0196664	55.309	85.7311	498.987	223.107	53.493	16.6182	1781.95	702.536	1182.53	984.151
Dhrs1	Chr15	GeneID:290234,RGD:1359172	641.831	Dhrs1	2.34706	0.00273417	0.0112496	155.336	424.54	136.85	89.0851	248.262	22.5533	1378.35	389.72	1382.36	2191.26
Wbp11	Chr4	GeneID:297695,RGD:1307911	790.367	Wbp11	2.34687	3.06476e-05	0.000265006	120.032	211.927	131.686	223.895	610.368	842.782	1218.43	2010.96	415.014	2118.58
LOC100361240	Chr15	GeneID:100361240,RGD:2320523	115.366	LOC100361240	2.34625	3.6708e-06	4.20868e-05	74.1376	29.4915	30.985	26.016	30.1755	100.896	186.572	143.417	203.92	328.05
Rhov	Chr3	GeneID:171581,RGD:628824	1484.99	Rhov	2.34598	8.16484e-06	8.39233e-05	556.62	465.691	627.446	614.923	176.252	2397.77	3004.19	709.811	1310.62	4986.56
Dus3l	Chr9	GeneID:301122,RGD:1563228	370.114	Dus3l	2.34494	0.00435107	0.0163344	180.048	120.024	26.4663	141.117	141.276	37.9845	948.09	935.329	48.1621	1122.64
Atp5mf	Chr12	GeneID:690441,RGD:1596067	5150.38	Atp5mf	2.34388	5.22357e-11	2.95997e-09	2636	1822.99	1558.29	1656.35	803.08	7073.43	13050.5	7161.5	8001.06	7740.62
Trmt12	Chr7	GeneID:314999,RGD:1307127	229.157	Trmt12	2.34371	0.016628	0.0472178	210.645	2.7434	27.7574	42.5716	93.9556	878.393	573.042	21.8243	393.495	47.145
Idh3b	Chr3	GeneID:94173,RGD:621881	2049.48	Idh3b	2.34284	1.67674e-05	0.000156403	571.919	1273.62	642.293	184.477	701.581	2343.17	7836.02	1640.98	2172.42	3128.27
Dhps	Chr19	GeneID:288923,RGD:1303326	314.937	Dhps	2.34128	0.0143551	0.0420098	424.82	2.7434	68.4252	11.8255	12.3445	797.675	426.45	311.776	476.498	616.813
Dck	Chr14	GeneID:79127,RGD:620667	1896.57	Dck	2.34084	1.97442e-06	2.47281e-05	1026.16	657.729	371.82	558.95	512.984	1868.36	2631.05	1236.71	2747.29	7354.62
LOC103694460	Chr20	GeneID:103694460,RGD:9162380	164.344	LOC103694460	2.33975	0.00218981	0.00941163	142.391	9.60188	77.4625	29.9578	12.3445	243.339	544.485	276.442	70.7061	236.707
RGD1561636	Chr4	GeneID:502741,RGD:1561636	38.421	RGD1561636	2.33956	0.0023443	0.00995809	16.475	18.5179	13.5559	13.4022	1.37161	43.9196	137.073	53.002	58.4094	28.4834
Cxcl16	Chr10	GeneID:497942,RGD:1562928	1021.95	Cxcl16	2.33875	6.88899e-07	9.95285e-06	482.483	329.893	407.324	402.065	65.8375	1290.29	1336.46	1584.86	2214.43	2105.81
Ethe1	Chr1	GeneID:292710,RGD:1311034	1866.73	Ethe1	2.33812	5.71674e-09	1.59218e-07	691.951	504.785	826.266	743.427	316.157	2655.36	3068.92	1524.59	2958.38	5377.47
Tvp23b	Chr10	GeneID:687358,RGD:1586539	1299.49	Tvp23b	2.33768	9.73367e-07	1.34576e-05	863.762	377.903	311.141	361.859	232.489	1607.22	4315.9	2387.17	1335.22	1202.2
Rps3	Chr1	GeneID:140654,RGD:619888	14582.4	Rps3	2.33727	5.92247e-09	1.63788e-07	8242.22	6485.39	4106.8	3535.02	1721.38	25175.4	26723.6	19274	22771.5	27789
Polr3k	Chr3	GeneID:366277,RGD:1587294	1232.81	Polr3k	2.33675	0.00297217	0.0119782	883.767	434.142	497.051	219.953	2.74323	2622.12	2693.87	1318.81	1606.77	2048.84
Smim15	Chr2	GeneID:100359861,RGD:2324600	984.89	Smim15	2.33619	0.000342291	0.0020498	487.19	721.513	26.4663	100.911	292.154	1335.39	2351.19	1418.58	1324.97	1790.53
Kctd14	Chr1	GeneID:308836,RGD:1306430	342.723	Kctd14	2.3353	0.013511	0.0400758	34.1268	13.717	313.723	167.921	37.0336	5.93509	670.136	765.93	1074.94	343.765
Ubb	Chr10	GeneID:192255,RGD:621562	35755	Ubb	2.33482	2.81698e-09	8.68185e-08	18386.1	17548.8	9658.93	5814.97	7741.39	46354.2	64662.4	44868.8	54319.7	88194.5
Rpl7	Chr5	GeneID:297755,RGD:735169	15497.3	Rpl7	2.33468	2.00049e-06	2.50068e-05	9389.59	7245.99	5366.86	2536.16	1101.41	23418.7	31601.1	22279.5	25178.5	26855
Rps6	Chr5	GeneID:29304,RGD:3602	26136.2	Rps6	2.3339	2.02237e-08	4.71719e-07	14841.6	10765.8	9660.86	4984.82	3007.95	36973.2	50852.3	43684	36774.3	49817.5
Cd4	Chr4	GeneID:24932,RGD:2306	2085.63	Cd4	2.33386	0.000548245	0.00304782	853.171	673.504	362.137	998.856	564.419	460.563	8361.47	6005.85	757.272	1819.01
Cwc15	Chr8	GeneID:300361,RGD:1310669	2557.35	Cwc15	2.3335	1.17031e-10	5.82575e-09	502.488	1443.03	1070.92	484.843	731.07	4132.01	4968.91	3404.6	4350.99	4484.67
Kyat1	Chr3	GeneID:311844,RGD:1306912	2608.35	Kyat1	2.33333	7.60938e-06	7.89986e-05	1192.09	1171.43	823.684	711.104	421.086	1833.94	2452.09	1822.85	6888.21	8767
Txnip	Chr2	GeneID:117514,RGD:620886	2417.54	Txnip	2.33301	7.83414e-05	0.000594071	851.994	912.865	1802.94	290.118	145.391	1848.19	4923.21	6093.15	4356.11	2951.47
Gngt2	Chr10	GeneID:690825,RGD:1591007	609.969	Gngt2	2.33278	0.00118104	0.0057199	176.518	380.646	185.264	5.51854	261.978	481.929	1669.63	637.063	730.63	1570.52
Ccnl1	Chr2	GeneID:114121,RGD:620864	1018.42	Ccnl1	2.33225	4.55306e-05	0.000371944	696.658	282.57	225.287	430.446	53.493	1268.92	1844.78	769.048	1978.75	2634.23
LOC100909963	Chr8	GeneID:100909963,RGD:6500564	389.763	LOC100909963	2.33205	8.66562e-07	1.21501e-05	231.827	208.498	89.0819	52.8203	64.4659	620.81	845.285	557.04	664.022	563.775
Spink7	Chr18	GeneID:408237,RGD:1303077	430.737	Spink7	2.33189	0.0118161	0.0361104	98.8501	276.397	116.194	182.112	39.7768	631.493	2497.78	373.092	78.9039	12.7684
Dffb	Chr5	GeneID:84359,RGD:620335	738.431	Dffb	2.33181	0.000282158	0.00174908	294.197	224.958	165.253	327.171	212.6	183.988	611.118	519.627	1260.41	3584.98
Akap17a	Chr12	GeneID:288526,RGD:1564640	255.91	Akap17a	2.33114	0.00041459	0.00239556	171.811	117.966	90.3729	33.8996	10.9729	801.237	239.878	232.793	349.432	510.737
Cant1	Chr10	GeneID:246272,RGD:628743	338.811	Cant1	2.33094	0.000572193	0.00315951	103.557	191.352	121.358	118.255	26.7465	277.762	1534.46	422.977	103.497	488.147
RGD1311745	Chr8	GeneID:301079,RGD:1311745	647.641	RGD1311745	2.33038	1.37325e-05	0.000132105	444.826	58.2972	230.451	181.324	160.479	1944.33	885.265	461.429	976.564	1133.44
Klf6	Chr17	GeneID:58954,RGD:62389	4162.61	Klf6	2.32993	1.63176e-05	0.000153418	2885.48	1642.61	1147.09	981.512	250.32	4535.59	5496.26	5795.92	6290.79	12600.5
Snx3	Chr20	GeneID:684097,RGD:1595151	10208.2	Snx3	2.32977	2.34941e-09	7.48726e-08	4482.38	4367.49	3384.46	1664.24	3038.81	10083.7	15142.8	11786.2	19295.6	28836
Arsa	Chr7	GeneID:315222,RGD:1310381	551.86	Arsa	2.32798	0.00287534	0.0116813	70.6072	347.04	61.97	244.393	192.026	129.385	2238.86	601.728	99.3984	1533.19
Psmg4	Chr17	GeneID:689623,RGD:1589955	539.028	Psmg4	2.32769	8.02418e-05	0.000605861	495.427	50.7528	142.66	65.4342	142.648	1418.49	980.455	796.069	659.923	638.422
LOC689130	Chr3	GeneID:689130,RGD:1596174	49496	LOC689130	2.32694	1.03637e-05	0.000102816	31393.2	20708.5	15801.7	7524.93	6827.9	37812.4	48872.3	59856.9	94724.6	171438
Btf3	Chr2	GeneID:294680,RGD:1308095	2267.62	Btf3	2.32667	0.000536354	0.00299017	1581.6	773.638	926.322	462.769	25.3749	3453.03	4848.97	2424.58	3436.93	4742.98
Uqcrb	Chr7	GeneID:362897,RGD:1311971	3397.76	Uqcrb	2.32618	2.70683e-06	3.24144e-05	1975.83	1273.62	1408.53	737.908	253.749	4477.43	9785.51	4533.23	4133.74	5398.1
Desi1	Chr7	GeneID:315160,RGD:1305776	4153.1	Desi1	2.32512	2.96301e-06	3.49081e-05	2224.13	768.151	1284.59	1108.44	1523.86	4732.64	17375.9	3545.94	4139.89	4827.45
Gng5	Chr2	GeneID:79218,RGD:620807	1963.79	Gng5	2.32506	4.08924e-11	2.40739e-09	806.099	1022.6	529.972	382.356	526.014	2993.66	4850.87	2431.86	2885.63	3208.81
Pagr1	Chr1	GeneID:293500,RGD:1305592	1204.99	Pagr1	2.32503	0.000683293	0.00365893	634.288	517.816	515.126	22.0742	315.471	1090.87	3858.99	895.837	1031.9	3167.55
G6pd	ChrX	GeneID:24377,RGD:2645	2198.62	G6pd	2.32495	4.14704e-05	0.000343058	1145.01	628.923	737.83	445.425	700.895	464.124	8125.4	2934.85	3647	3156.75
Oser1	Chr3	GeneID:296346,RGD:1303142	1726.61	Oser1	2.3245	4.95798e-05	0.000399627	1016.74	844.28	584.196	259.372	169.394	927.06	4201.68	1762.58	2315.88	5184.97
Cops5	Chr5	GeneID:312916,RGD:1310301	2146.73	Cops5	2.32327	4.13092e-08	8.67121e-07	721.371	814.789	1093.51	691.395	253.749	3507.64	4864.2	1695.02	3492.27	4333.41
Rps25	Chr8	GeneID:122799,RGD:621043	5700.51	Rps25	2.32228	1.74348e-08	4.13536e-07	3404.45	2519.12	1690.62	1187.28	698.837	8480.05	10731.7	8963.57	8376.11	10953.4
Slc50a1	Chr2	GeneID:295245,RGD:1308478	650.661	Slc50a1	2.32208	8.71549e-05	0.000649385	214.175	122.767	380.212	117.466	248.948	902.133	2988.96	634.984	407.841	489.129
LOC108351584	Chr7	GeneID:108351584,RGD:11406985	846.144	LOC108351584	2.32119	6.38846e-06	6.77907e-05	169.457	558.281	254.981	122.196	305.184	426.139	1884.76	1513.15	1131.3	2095.99
Sub1	Chr2	GeneID:192269,RGD:621582	5379.41	Sub1	2.32098	3.60802e-06	4.15123e-05	2321.8	2199.52	3020.39	1083.21	345.647	8468.18	13480.8	5997.54	7764.35	9112.73
Rpl22l2	Chr3	GeneID:680575,RGD:1590585	99.3435	Rpl22l2	2.32074	9.2632e-06	9.31674e-05	32.95	19.2038	41.9588	26.8044	44.5775	64.0989	230.359	142.378	122.967	268.137
Eif4a2	Chr11	GeneID:303831,RGD:1309225	2941.23	Eif4a2	2.32067	2.79847e-08	6.21065e-07	1333.3	864.17	1526.01	915.29	267.465	4351.6	4789.95	4735.88	4669.68	5958.93
LOC100910678	Chr4	GeneID:100910678,RGD:6497475	1525.6	LOC100910678	2.32051	3.59155e-08	7.68452e-07	737.846	855.939	387.312	374.473	189.969	2269.58	2686.26	2120.08	2124.26	3510.34
Neurl3	Chr9	GeneID:316326,RGD:1359633	1075.04	Neurl3	2.32042	0.00240291	0.0101631	315.379	174.206	140.078	415.467	748.216	64.0989	1719.13	756.577	1719.49	4697.8
Polr2m	Chr8	GeneID:192147,RGD:619847	3894.36	Polr2m	2.32013	5.42758e-05	0.000432298	2478.31	1910.09	1578.3	257.006	274.323	5961.2	7727.51	5865.55	5775.36	7115.95
C5ar1	Chr1	GeneID:113959,RGD:70553	1589.06	C5ar1	2.31851	6.68136e-07	9.70994e-06	172.988	670.074	394.413	426.505	988.248	1970.45	4458.69	2389.25	1776.87	2643.07
Tcta	Chr8	GeneID:306587,RGD:1359333	1644.07	Tcta	2.31831	0.00400503	0.0152736	1598.08	749.633	95.5371	275.927	27.4323	2419.14	5878.92	2883.93	1505.32	1006.74
B3gat3	Chr1	GeneID:293722,RGD:1311968	1392.61	B3gat3	2.3181	2.01607e-06	2.51695e-05	591.924	626.18	621.636	381.568	104.928	2890.39	3236.45	1047.57	2242.1	2183.4
Narf	Chr10	GeneID:360681,RGD:1310894	1610.11	Narf	2.31762	6.90062e-09	1.85618e-07	373.042	646.07	597.107	291.694	781.134	4345.67	3339.26	1617.08	2190.86	1919.19
LOC100359922	Chr8	GeneID:100359922,RGD:2323122	5882.4	LOC100359922	2.31695	9.07723e-09	2.3459e-07	3609.21	2510.21	1631.23	1156.53	926.525	8523.97	11953.9	9353.29	7349.33	11809.8
Rpl18a	Chr16	GeneID:290641,RGD:1302976	62339.7	Rpl18a	2.31679	5.99254e-09	1.65493e-07	32151	32293.9	16604.1	15179.9	7980.05	90874.5	123351	89487.1	91579.8	123896
Phf5a	Chr7	GeneID:192246,RGD:621555	2233.58	Phf5a	2.31656	7.09609e-08	1.38975e-06	1314.47	624.123	457.029	379.991	959.444	4380.09	5844.65	2063.96	3301.67	3010.4
Mtfr1	Chr2	GeneID:311403,RGD:1304936	1669.7	Mtfr1	2.3153	3.91462e-11	2.32547e-09	362.451	467.063	713.946	646.458	602.139	2880.89	4195.97	1424.82	2940.96	2462.34
Slc66a1	Chr5	GeneID:362642,RGD:1311627	1031.9	Slc66a1	2.31529	0.00132428	0.00630188	178.872	352.526	369.238	357.917	467.035	811.92	5877.02	159.006	618.934	1126.57
Katnb1	Chr19	GeneID:291852,RGD:1311256	862.248	Katnb1	2.31304	0.000506501	0.00284471	255.363	63.7839	839.822	211.281	74.0672	697.966	1151.8	853.228	1971.57	2503.59
LOC100362366	Chr3	GeneID:100362366,RGD:2318320	855.054	LOC100362366	2.3129	5.14776e-13	5.50111e-11	451.886	342.239	224.641	199.456	216.029	1286.73	1484.96	1176.44	1505.32	1662.84
Tmem106a	Chr10	GeneID:287722,RGD:1309043	722.422	Tmem106a	2.31225	0.000218281	0.00140585	258.893	136.484	350.518	256.218	208.485	2105.77	1875.24	1020.55	80.9533	931.113
Jup	Chr10	GeneID:81679,RGD:620412	3492.26	Jup	2.31173	1.99262e-10	9.21903e-09	1713.4	1131.65	1486.63	998.068	526.014	4911.88	6697.55	3825.5	6486.51	7145.41
Nit1	Chr13	GeneID:289222,RGD:727821	1285.43	Nit1	2.31139	0.00147736	0.00684478	914.364	653.614	418.297	154.519	15.0878	1727.11	4256.89	1354.15	1401.83	1958.48
Ppp2r1b	Chr8	GeneID:315648,RGD:1304764	2973.63	Ppp2r1b	2.3109	2.77988e-05	0.000243044	1338.01	1128.91	1068.34	1276.36	176.252	7681.19	7809.37	1785.44	2791.35	4681.1
RGD1563835	Chr11	GeneID:498085,RGD:1563835	1028.48	RGD1563835	2.31023	4.0911e-10	1.71156e-08	574.272	482.152	216.249	246.758	207.8	1430.36	1936.16	1644.1	1782	1764.99
Fastk	Chr4	GeneID:296741,RGD:1311601	1130.74	Fastk	2.30997	0.00965274	0.0308571	298.904	1051.41	484.786	57.5505	4.80065	4673.29	1210.81	1780.24	1212.25	533.328
Mrps24	Chr14	GeneID:498406,RGD:1306014	1749.45	Mrps24	2.30988	8.72644e-08	1.65946e-06	611.929	837.422	496.405	805.707	184.482	2049.98	4740.45	2890.17	2469.59	2408.32
Mettl7a	Chr7	GeneID:315306,RGD:1308407	961.907	Mettl7a	2.30969	0.00858837	0.0281972	94.143	92.5896	1298.79	112.736	15.7736	1495.64	1970.43	3078.27	406.816	1053.89
Mroh6	Chr7	GeneID:100359562,RGD:2323632	171.696	Mroh6	2.30967	0.0119676	0.0364778	63.5465	10.2877	63.9065	145.059	5.48646	18.9923	483.564	325.287	64.5577	536.274
Fbxl5	Chr14	GeneID:305424,RGD:1306887	4091.5	Fbxl5	2.30952	1.49362e-06	1.95273e-05	2072.32	793.527	1320.09	1415.11	1268.06	4469.12	5612.39	2367.42	6165.78	15431.1
Psmb10	Chr19	GeneID:291983,RGD:1307428	1664.4	Psmb10	2.30948	0.00125172	0.00601482	974.38	993.109	538.364	278.292	10.2871	2263.64	2922.33	2474.46	3204.32	2984.87
Nup50	Chr7	GeneID:25497,RGD:3191	885.171	Nup50	2.30795	2.42972e-07	4.01813e-06	271.838	432.771	216.249	371.319	194.769	910.442	2271.23	535.216	1609.84	2038.04
Tor1a	Chr3	GeneID:266606,RGD:628863	806.214	Tor1a	2.30739	0.000912333	0.00464506	337.738	425.912	15.4925	409.949	165.965	1988.25	2551.09	772.166	943.773	451.806
Hmgn2	Chr5	GeneID:114637,RGD:620649	6691.68	Hmgn2	2.30665	2.02103e-06	2.51994e-05	3743.36	3528.69	2141.19	1074.54	764.675	7995.75	9920.68	7614.62	10357.9	19775.4
Cox16	Chr6	GeneID:100302447,RGD:2311610	3098.05	Cox16	2.30652	1.40981e-05	0.000135225	1213.27	1462.23	1068.34	544.759	920.353	2661.29	13448.4	4144.55	1735.89	3781.42
Rpl27a	Chr1	GeneID:293418,RGD:1309771	3546.45	Rpl27a	2.30572	8.04219e-08	1.54427e-06	2312.39	1171.43	1302.02	793.094	388.853	4951.05	7085.93	5934.14	5031.4	6494.22
Tox4	Chr15	GeneID:286990,RGD:708449	2059.9	Tox4	2.3057	4.18611e-08	8.77521e-07	757.851	649.499	972.8	611.77	473.207	4482.18	5195.46	1112	3791.49	2552.7
Cbx3	Chr4	GeneID:297093,RGD:1549705	768.681	Cbx3	2.3054	0.000117341	0.000837182	478.952	388.19	64.5521	304.308	58.2936	1065.94	1408.81	548.726	1517.62	1851.42
Iscu	Chr12	GeneID:288740,RGD:1309562	4024.35	Iscu	2.30499	5.17806e-11	2.94266e-09	1887.57	1774.98	1278.78	1073.75	758.503	5789.08	10457.5	5243.04	5147.2	6833.08
Thap12	Chr1	GeneID:308845,RGD:1309679	997.778	Thap12	2.30494	1.52749e-06	1.98251e-05	620.167	253.078	464.129	145.059	197.512	1771.03	2939.46	960.271	1460.23	1166.84
Rab13	Chr2	GeneID:81756,RGD:620880	3177.24	Rab13	2.30476	0.00215016	0.00928994	1503.93	2838.04	385.376	598.368	22.6316	5182.52	5639.04	4615.33	4671.73	6315.46
Oaz1	Chr7	GeneID:25502,RGD:3219	30935.8	Oaz1	2.30455	9.16668e-11	4.73241e-09	15238.2	13378.2	11152.7	7118.13	5192.93	49305.1	66383.4	36943.4	44586.8	60058.8
Rps27	Chr2	GeneID:94266,RGD:621045	18891.2	Rps27	2.30422	2.71484e-11	1.71646e-09	10306.3	8144.46	5829.05	4128.66	3401.6	28056.3	37310.6	29873.4	29063.3	32798.2
Uqcrh	Chr5	GeneID:366448,RGD:1305987	3781.67	Uqcrh	2.30303	6.41393e-14	9.00836e-12	1872.27	916.294	1181.3	1192.79	1210.45	5663.26	8633.71	4217.29	5602.18	7327.12
Rpl6	Chr12	GeneID:117042,RGD:619826	3573.65	Rpl6	2.30284	4.97182e-06	5.43116e-05	2317.09	1765.38	1090.93	584.966	264.722	4784.87	7055.47	5218.1	5572.46	7082.55
Ttpal	Chr3	GeneID:296349,RGD:1305754	481.127	Ttpal	2.30257	0.00113593	0.00554486	228.297	271.596	136.85	160.826	13.7161	104.458	569.235	1162.93	865.893	1297.47
Atf6b	Chr20	GeneID:406169,RGD:1303317	599.566	Atf6b	2.30172	5.87463e-05	0.000462792	288.313	189.294	375.693	104.064	53.493	870.084	2075.14	648.495	433.459	957.632
Rnf225	Chr1	GeneID:502300,RGD:1561909	536.67	Rnf225	2.30031	0.000150082	0.00102396	289.49	118.652	101.347	330.324	66.5233	1848.19	894.784	439.605	1040.1	237.689
LOC100361854	ChrX	GeneID:100361854,RGD:2319323	51.5333	LOC100361854	2.29964	5.34435e-05	0.000426312	31.7733	20.5755	16.7835	10.2487	8.22968	79.5301	110.42	62.3553	61.4836	113.934
Hmgn1	Chr11	GeneID:360704,RGD:1307761	10090.6	Hmgn1	2.29935	4.63267e-06	5.12329e-05	6208.73	6045.07	1353.01	1460.05	1972.38	14011.5	16365	10339.5	17682.7	25468.1
C1qtnf5	Chr8	GeneID:315598,RGD:1308802	310.634	C1qtnf5	2.29919	0.0121961	0.0369908	280.075	39.0934	1.93656	188.419	15.7736	721.706	574.946	834.521	95.2995	354.57
B9d1	Chr10	GeneID:287383,RGD:1305522	1041.14	B9d1	2.29886	4.31515e-06	4.81822e-05	682.537	325.092	355.682	261.737	134.418	1073.06	2610.1	656.809	2227.75	2084.2
Fundc2	Chr18	GeneID:361288,RGD:1560916	476.155	Fundc2	2.29852	0.00326546	0.0129401	103.557	152.944	65.1976	78.8363	403.255	753.756	2179.85	726.439	50.2116	247.511
Cxxc1	Chr18	GeneID:291440,RGD:1310755	804.29	Cxxc1	2.29587	2.22507e-05	0.000201064	47.0715	202.325	359.555	329.536	421.086	1683.19	2164.62	764.891	737.803	1332.83
Psmc3	Chr3	GeneID:29677,RGD:61905	5327.84	Psmc3	2.29514	3.17526e-06	3.70535e-05	2495.97	2938.86	1709.98	383.145	1490.26	5372.44	10952.5	5554.81	9660.09	12720.3
Tpd52	Chr2	GeneID:294900,RGD:1306767	4887.62	Tpd52	2.29454	1.07003e-06	1.45824e-05	2133.52	1753.72	1327.84	1432.46	1628.79	4892.88	6672.8	3081.39	6256.98	19695.8
Tprg1l	Chr5	GeneID:687090,RGD:1590079	4770.94	Tprg1l	2.29423	2.47446e-06	2.99786e-05	2119.39	2938.86	1852.64	666.955	502.011	6439.57	8382.41	6511.97	5971.08	12324.5
Tubb5	Chr20	GeneID:29214,RGD:628596	5028.81	Tubb5	2.29397	1.54858e-08	3.73158e-07	1933.46	2610.34	2404.56	834.088	735.185	6875.2	7834.12	7275.82	9395.71	10389.6
Atp5mg	Chr8	GeneID:300677,RGD:1303259	7625.7	Atp5mg	2.29376	2.14007e-09	6.95542e-08	3756.31	3366.83	2758.96	1935.43	1100.72	11429.8	17246.5	8032.4	11475.9	15154.2
Vdac2	Chr15	GeneID:83531,RGD:621576	3927.53	Vdac2	2.29339	1.74124e-05	0.0001615	2195.89	2579.48	775.27	492.727	611.74	4705.34	8106.36	4232.88	4000.53	11575.1
Mmgt1	ChrX	GeneID:302864,RGD:1566339	869.522	Mmgt1	2.29276	0.0109405	0.0340332	49.4251	107.678	844.341	393.393	78.182	227.907	5279.22	261.892	982.712	470.468
Dedd2	Chr1	GeneID:687118,RGD:1588968	845.042	Dedd2	2.29065	2.20956e-06	2.72392e-05	451.886	282.57	322.76	191.572	185.854	1214.32	1740.07	320.09	2014.61	1726.68
Hdc	Chr3	GeneID:24443,RGD:2790	1865.34	Hdc	2.29065	3.88146e-06	4.40399e-05	659.001	743.46	508.67	659.86	594.595	1809.01	3449.68	599.65	3883.71	5745.79
LOC100360316	Chr16	GeneID:100360316,RGD:2322336	2885.16	LOC100360316	2.29028	2.7306e-07	4.45945e-06	1428.62	1560.31	993.456	516.378	399.14	3511.2	4178.83	3469.03	4771.12	8023.49
Areg	Chr14	GeneID:29183,RGD:2149	173.705	Areg	2.28968	0.00485838	0.0178358	132.977	7.54434	96.8281	39.4182	18.5168	485.49	603.503	62.3553	87.1017	203.313
Irx2	Chr1	GeneID:306657,RGD:1309834	570.674	Irx2	2.28936	0.00383312	0.014767	687.244	51.4387	156.216	38.6298	37.0336	893.824	458.815	375.171	968.366	2040
Grem1	Chr3	GeneID:50566,RGD:2359	385.037	Grem1	2.28885	5.05334e-06	5.50797e-05	114.148	92.5896	293.066	102.487	51.4355	396.464	692.982	454.154	639.429	1013.62
Dld	Chr6	GeneID:298942,RGD:735073	1661.2	Dld	2.28828	1.78972e-05	0.00016564	1029.69	702.995	571.931	128.503	390.224	3896.98	4736.64	1486.13	1927.51	1741.42
Cers3	Chr1	GeneID:499174,RGD:1564356	3225.52	Cers3	2.28826	2.27033e-06	2.79009e-05	1007.33	743.46	1420.79	1347.31	961.502	3486.27	13360.8	3452.4	2217.51	4257.78
Uqcr11	Chr7	GeneID:690848,RGD:1590985	8860.37	Uqcr11	2.28805	5.30943e-11	2.99138e-09	4304.69	4174.76	2769.93	2241.32	1568.44	13998.5	21143.6	12764.1	12997.6	12640.7
Dnajc19	Chr2	GeneID:502525,RGD:1560220	2225.88	Dnajc19	2.28753	1.90146e-07	3.26822e-06	644.879	1195.43	791.408	599.945	551.389	3386.56	7843.64	1828.05	2290.26	3127.28
Eml3	Chr1	GeneID:102551660,RGD:7630023	360.706	Eml3	2.28704	4.93922e-06	5.40155e-05	233.004	82.9877	75.5259	167.133	56.2362	385.781	475.949	554.962	450.879	1124.6
Cope	Chr16	GeneID:290659,RGD:1306785	6659.64	Cope	2.2852	7.84255e-09	2.06713e-07	2810.17	3901.79	1635.75	1516.02	1473.11	7133.97	18249.8	9361.6	11551.7	8962.46
RGD1597339	Chr1	GeneID:690349,RGD:1597339	1408.04	RGD1597339	2.28507	3.89481e-05	0.000324782	941.43	865.541	284.675	156.884	149.506	3508.82	2202.69	1939.25	2548.49	1483.1
Eif1ad	Chr1	GeneID:293673,RGD:1304686	1659.11	Eif1ad	2.28502	0.000216161	0.00139485	737.846	1169.37	462.838	214.435	240.032	531.784	5593.35	1468.47	2836.44	3336.49
Mettl9	Chr1	GeneID:100302453,RGD:2311609	4425.23	Mettl9	2.28455	4.65276e-09	1.33753e-07	2232.37	1610.37	1606.7	998.856	1088.38	6903.69	9827.39	4276.53	4209.57	11498.5
Myg1	Chr7	GeneID:300258,RGD:1359237	574.607	Myg1	2.28423	0.00589855	0.0208341	125.916	514.387	127.168	209.705	1.37161	1742.54	904.303	386.603	746	988.08
Zbtb8os	Chr5	GeneID:297885,RGD:1562249	1665.85	Zbtb8os	2.28374	2.36793e-06	2.89017e-05	721.371	1005.45	423.462	271.985	415.599	1927.72	6008.38	1573.43	2089.42	2221.71
Slc25a11	Chr10	GeneID:64201,RGD:708476	1721.8	Slc25a11	2.28359	1.76662e-07	3.05783e-06	822.574	602.861	541.592	595.214	371.707	2804.92	5332.53	917.662	2478.81	2750.12
Hif1an	Chr1	GeneID:309434,RGD:1308281	518.452	Hif1an	2.28343	9.09842e-07	1.26881e-05	341.268	168.033	97.4736	164.768	113.158	673.039	1277.45	363.739	1079.04	906.559
Xylt2	Chr10	GeneID:64134,RGD:619765	343.595	Xylt2	2.28339	0.00935045	0.0301012	314.202	128.94	29.0484	29.9578	83.6685	83.0912	2050.39	315.933	94.2748	306.442
Skp1	Chr10	GeneID:287280,RGD:1359648	10913.4	Skp1	2.28215	8.00063e-09	2.10316e-07	4684.79	5044.42	4692.29	2566.12	1623.31	11166.3	25554.6	13099.8	18546.5	22156.2
Txnl1	Chr18	GeneID:140922,RGD:621717	3029.31	Txnl1	2.28189	2.99624e-07	4.82589e-06	2032.31	967.733	868.225	860.104	439.602	5840.12	7565.68	2365.34	4912.54	4441.45
Mob1a	Chr4	GeneID:297387,RGD:1307014	3772.47	Mob1a	2.28113	2.0075e-09	6.60091e-08	1463.92	1615.86	1122.56	1414.32	820.911	2779.99	6004.57	4591.43	9132.36	8778.79
[truncated: 3,907 more rows]

## Sheet: Supplementary Table S2
Supplementary Table S2. Differentially LncRNA in Exosomes from UV-Treated and Control Groups
Geneid	Chr	type	baseMean	Geneid	log2FoldChange	pvalue	padj	C1	C2	C3	C4	C5	T1	T2	T3	T4	T5
LOC120098809	Chr1	known	4239.75	LOC120098809	2.65511	7.6392e-08	4.7535e-06	1642.31	2137.33	811.032	688.877	529.82	6060.43	7243.97	4033.79	6779.38	12470.6
LOC100910237	Chr1	known	151.318	LOC100910237	3.60863	0.000502462	0.00773726	3.03382	16.3629	54.0997	40.7009	0	74.6633	684.885	224.594	70.7732	344.068
LOC120099104	Chr1	known	35.3446	LOC120099104	-3.81746	3.87724e-05	0.000955178	93.0371	28.2119	61.4979	131.215	17.1581	6.35432	0	8.8948	4.56601	2.51144
LOC120100091	Chr1	known	62.153	LOC120100091	-3.19644	0.000419685	0.00667512	84.9469	22.5695	132.244	236.308	85.7903	6.35432	0	21.1251	4.56601	27.6259
LOC103690986	Chr1	known	184.288	LOC103690986	-1.8734	0.000861426	0.01185	465.185	128.082	238.593	386.355	230.334	73.0747	70.2446	90.0598	135.839	25.1144
LOC102550786	Chr1	known	84.0212	LOC102550786	3.10503	0.0027262	0.0289937	22.248	41.7536	3.23673	0.607476	19.7578	276.413	93.6595	55.5925	7.99052	318.953
LOC102550953	Chr1	known	125.404	LOC102550953	3.549	0.00381769	0.0376987	36.4058	1.69271	3.69912	40.0934	17.1581	28.5944	0	20.0133	476.007	630.372
LOC120099242	Chr1	known	192.478	LOC120099242	-1.81243	0.00548025	0.0498399	87.9807	242.622	281.596	476.868	410.753	28.5944	40.976	54.4806	192.914	107.992
LOC102549611	Chr1	known	179.116	LOC102549611	2.66888	0.0041001	0.0398189	105.172	94.2277	31.4425	11.542	1.55982	598.895	96.5863	50.0332	295.649	506.056
LOC120096976	Chr1	known	106.184	LOC120096976	-1.46249	0.00349124	0.0352119	147.646	73.9151	153.976	262.429	140.904	66.7204	58.5372	44.474	73.0562	40.1831
LOC108349559	Chr1	known	220.936	LOC108349559	3.26495	0.00182244	0.021407	35.3945	34.9827	38.8408	95.9811	3.11965	3.17716	79.0252	162.33	378.979	1377.53
LOC120099835	Chr1	known	41.9165	LOC120099835	2.94481	0.00217973	0.0243782	4.04509	2.82119	8.78541	4.85981	27.0369	47.6574	228.295	51.1451	31.9621	12.5572
LOC102549117	Chr1	known	322.409	LOC102549117	2.48036	0.00189993	0.0220603	47.5298	138.802	226.109	52.8504	23.9173	393.968	1164.89	131.198	965.711	79.1105
LOC120099884	Chr1	known	172.913	LOC120099884	-2.07603	0.00360243	0.0361109	350.912	112.283	146.578	370.56	415.953	6.35432	125.855	74.4939	94.7447	31.393
LOC108349612	Chr1	known	313.157	LOC108349612	-1.29546	0.00496897	0.0462664	397.43	370.14	515.565	622.663	321.324	92.1376	117.074	242.383	142.688	310.163
LOC100911864	Chr1	known	1089.91	LOC100911864	1.50565	0.0010572	0.0139222	777.669	450.262	880.391	513.924	216.295	951.559	2168.8	1280.85	1491.94	2167.38
LOC120099936	Chr1	known	150.118	LOC120099936	3.67326	0.000953836	0.0128148	52.5862	36.1112	20.8076	0	0	312.95	263.417	97.8428	246.565	470.896
LOC102552971	Chr1	known	19.3464	LOC102552971	-5.98324	0.00105302	0.0138843	6.06763	1.12848	49.4758	132.43	2.07976	0	0	0	2.28301	0
LOC102551693	Chr1	known	287.316	LOC102551693	2.56276	0.00350937	0.0353544	144.612	47.396	61.4979	140.934	21.8375	15.8858	559.03	384.7	108.443	1388.83
LOC120099985	Chr1	known	735.928	LOC120099985	1.91806	1.92066e-05	0.000539229	425.746	400.609	280.671	300.7	132.065	873.719	1779.53	617.077	1191.73	1357.44
LOC100910973	Chr1	known	9514.53	LOC100910973	4.52711	9.23416e-15	5.31114e-12	1492.64	943.405	560.417	810.372	149.223	10830.9	28004.2	11238.6	10396.8	30718.7
LOC102553702	Chr1	known	104.801	LOC102553702	-2.63623	3.70552e-05	0.000915879	67.7553	169.835	232.582	133.037	301.566	15.8858	11.7074	51.1451	45.6601	18.8358
LOC100911827	Chr1	known	44.8363	LOC100911827	-2.09343	0.00103022	0.0136259	59.6651	102.691	79.5311	89.2989	31.1965	15.8858	23.4149	8.8948	23.9716	13.8129
LOC120100050	Chr1	known	16.2176	LOC120100050	8.17208	0.000132395	0.00265801	0	0	0	0	0	6.35432	105.367	0	47.9431	2.51144
LOC120100059	Chr1	known	78.048	LOC120100059	-2.37505	0.00321028	0.0329402	137.533	145.573	130.856	130	112.307	20.6515	0	33.3555	63.9241	6.27861
LOC102554363	Chr2	known	138.508	LOC102554363	-3.11164	4.22886e-05	0.00101826	100.116	280.426	374.074	261.215	227.734	22.2401	2.92686	88.948	14.8395	12.5572
LOC102556643	Chr2	known	130.64	LOC102556643	4.33066	0.000512565	0.00787006	2.02254	13.5417	15.7213	30.3738	0	600.483	430.248	197.909	14.8395	1.25572
LOC120100724	Chr2	known	662.232	LOC120100724	5.91784	1.26139e-20	2.68436e-17	17.1916	35.547	33.7545	19.4392	1.55982	1254.98	2373.68	853.901	1061.6	970.673
LOC120100725	Chr2	known	36.488	LOC120100725	3.4203	1.48496e-05	0.000442597	8.09018	3.94966	4.16151	7.28971	7.79911	111.201	79.0252	94.5072	38.8111	10.0458
LOC120093149	Chr2	known	142.863	LOC120093149	2.76691	0.000350638	0.00580242	111.24	14.1059	8.78541	20.0467	29.6366	169.978	556.103	170.113	268.253	80.3662
LOC102547847	Chr2	known	218.383	LOC102547847	3.91501	0.000642999	0.00946966	10.1127	94.7919	24.5067	3.64485	2.5997	1005.57	0	165.666	259.121	617.815
LOC120100763	Chr2	known	511.947	LOC120100763	2.55487	0.000866855	0.0118879	63.7102	99.87	215.936	219.299	145.583	63.5432	450.736	378.029	746.543	2736.22
LOC120093158	Chr2	known	1400.7	LOC120093158	4.97861	2.50342e-13	9.18541e-11	173.939	85.7641	103.575	16.4018	51.4742	1339.17	7577.64	1258.61	1356.11	2044.32
LOC108350015	Chr2	known	72.415	LOC108350015	-2.52332	0.00128642	0.0162875	194.164	47.396	88.7789	213.831	72.2718	60.366	17.5612	13.3422	11.415	5.02289
LOC102546391	Chr2	known	25.7129	LOC102546391	4.64841	0.00019553	0.00363413	2.02254	0	6.01107	1.21495	0.519941	111.201	32.1954	1.11185	38.8111	64.0418
LOC120100847	Chr2	known	790.588	LOC120100847	5.21186	2.59068e-06	0.000100975	88.992	19.7483	10.635	77.7569	10.9188	1374.12	6014.69	252.39	23.9716	32.6488
LOC102550325	Chr2	known	185.33	LOC102550325	2.42632	0.000852812	0.011762	87.9807	97.0489	6.93585	61.355	37.4358	236.698	602.933	253.502	65.0656	404.342
LOC103691630	Chr2	known	615.018	LOC103691630	3.88373	1.72593e-05	0.000500401	103.15	204.818	69.3585	9.71961	3.11965	1253.39	3102.47	386.924	300.215	717.017
LOC120100590	Chr2	known	5684.24	LOC120100590	3.27574	4.20725e-07	2.04884e-05	1419.83	1778.48	1198.98	740.513	181.979	6038.19	23666.6	2857.45	7162.93	11797.5
LOC120100883	Chr2	known	528.221	LOC120100883	1.44522	0.00182273	0.021407	308.438	204.818	208.076	380.28	317.684	432.094	679.031	432.51	778.505	1540.77
LOC120100909	Chr2	known	473.093	LOC120100909	-1.10876	0.00391078	0.0384413	326.641	612.198	832.765	738.083	723.238	301.83	251.71	429.174	271.678	243.61
LOC103691688	Chr2	known	615.015	LOC103691688	3.03587	7.52018e-08	4.70697e-06	229.559	252.778	94.79	50.4205	41.5953	1042.11	1217.57	704.913	1004.52	1511.89
LOC102546591	Chr2	known	230.324	LOC102546591	-1.53696	0.00369992	0.0368361	286.19	356.034	178.483	269.719	623.409	44.4802	102.44	140.093	102.735	199.66
LOC108350138	Chr2	known	120.76	LOC108350138	-1.87757	0.00397359	0.0389148	127.42	42.8821	254.315	289.158	236.573	20.6515	38.0492	101.178	55.9336	41.4388
LOC103692584	Chr3	known	1570.27	LOC103692584	1.56001	0.000553953	0.00840248	1174.09	877.389	584.461	547.943	792.39	2967.47	3761.01	873.914	2382.32	1741.69
LOC120101512	Chr3	known	192.455	LOC120101512	2.06617	0.00207819	0.0236311	24.2705	95.3561	74.4448	104.486	71.7519	627.489	345.369	64.4873	105.018	411.877
LOC120101901	Chr3	known	33.8938	LOC120101901	-3.90404	0.000297513	0.00507439	26.2931	110.591	26.3562	101.448	54.0739	0	0	1.11185	10.2735	8.79005
LOC108350374	Chr3	known	51.3149	LOC108350374	3.26958	0.00333845	0.033912	12.1353	7.89933	21.2699	2.4299	4.15953	9.53148	368.784	14.454	66.2071	6.27861
LOC108350390	Chr3	known	127.409	LOC108350390	-2.15979	2.00685e-05	0.000556091	115.285	196.355	218.248	199.859	313.524	36.5373	23.4149	43.3621	81.0467	46.4617
LOC102553121	Chr3	known	32.7701	LOC102553121	-2.27148	0.00311685	0.0321832	70.7891	62.0661	33.7545	82.0092	22.3575	9.53148	14.6343	3.33555	9.13202	20.0915
LOC102555456	Chr3	known	120.008	LOC102555456	3.0401	0.000642326	0.00946631	16.1804	29.9046	62.4227	8.50466	12.9985	41.3031	40.976	524.793	417.79	45.206
Oip5-as1	Chr3	known	3774.91	Oip5-as1	2.66278	6.02807e-08	3.91108e-06	1814.22	1613.16	513.253	772.709	435.711	5539.38	9345.46	3945.95	7426.62	6342.65
LOC120101653	Chr3	known	272.483	LOC120101653	5.12579	7.38458e-10	9.1367e-08	10.1127	3.38543	12.9469	38.8784	10.3988	808.587	1276.11	237.936	288.8	37.6717
Mtln	Chr3	known	1076.77	Mtln	2.41853	2.3822e-10	3.59543e-08	428.78	374.654	352.341	151.261	389.436	1791.92	2552.22	1477.65	1772.75	1476.73
LOC120101764	Chr3	known	6065.21	LOC120101764	2.74726	1.19838e-06	5.21642e-05	1961.87	2559.95	1713.62	677.335	949.412	2316.15	15887	9268.38	7449.45	17868.9
LOC102547303	Chr3	known	160.9	LOC102547303	-1.67637	0.00205427	0.0234807	132.477	327.258	168.772	263.644	331.202	50.8346	131.709	114.521	55.9336	32.6488
LOC120101779	Chr3	known	149.773	LOC120101779	-1.88715	0.00376852	0.0373459	271.021	151.78	155.363	61.355	540.739	69.8975	29.2686	36.691	92.4617	89.1562
LOC100909912	Chr3	known	402.138	LOC100909912	1.67141	0.000185999	0.00349051	207.311	301.303	168.31	138.504	145.064	762.518	772.691	687.123	604.996	233.564
LOC100911177	Chr3	known	631.238	LOC100911177	2.89409	2.00294e-06	8.06553e-05	409.565	68.837	140.567	68.0373	62.9129	1610.82	1161.96	573.715	756.816	1459.15
LOC103691973	Chr3	known	42.6547	LOC103691973	-2.12513	0.00135101	0.0169422	67.7553	119.054	72.1329	23.0841	64.9926	17.4744	14.6343	11.1185	13.698	22.603
LOC120101810	Chr3	known	33.7048	LOC120101810	-2.76822	0.0023485	0.0258286	54.6087	47.396	24.5067	127.57	40.5554	6.35432	2.92686	3.33555	3.42451	26.3702
LOC103691992	Chr3	known	250.923	LOC103691992	-1.28875	0.00361553	0.036174	298.325	550.696	346.33	407.009	178.34	85.7833	152.197	131.198	198.621	160.732
LOC100909675	Chr4	known	462.961	LOC100909675	3.78722	0.000726509	0.0103903	4.04509	199.176	24.9691	83.2242	1.03988	2033.38	1138.55	699.354	438.337	7.53433
LOC102552043	Chr4	known	23.5803	LOC102552043	-5.46523	0.00102712	0.0135934	3.03382	0.564238	23.5819	85.0466	116.467	0	5.85372	0	0	1.25572
LOC100363521	Chr4	known	2053.2	LOC100363521	3.95453	2.23997e-08	1.72045e-06	511.704	293.404	314.425	9.71961	115.427	5410.7	5206.88	2487.21	2967.91	3214.65
LOC120102262	Chr4	known	119.987	LOC120102262	1.38594	0.00329664	0.0335533	86.9694	56.4238	46.239	54.6728	87.87	128.675	210.734	98.9546	264.829	164.5
LOC102546557	Chr4	known	25.4128	LOC102546557	4.05445	7.12785e-05	0.00160008	0	2.25695	7.39824	1.82243	2.5997	23.8287	17.5612	80.0532	19.4055	99.202
LOC120102266	Chr4	known	65.1225	LOC120102266	-5.77304	6.17115e-10	7.77091e-08	30.3382	109.462	104.038	94.7662	300.526	3.17716	2.92686	2.2237	0	3.76717
LOC120102280	Chr4	known	349.532	LOC120102280	1.79206	6.24244e-05	0.00142691	246.75	159.679	114.21	167.663	94.6293	432.094	965.863	463.641	344.734	506.056
LOC102550746	Chr4	known	170.988	LOC102550746	-1.46047	0.00478866	0.0449922	110.229	471.138	169.697	290.981	212.656	76.2518	79.0252	144.54	66.2071	89.1562
LOC103692198	Chr4	known	2636.71	LOC103692198	1.84817	0.00315017	0.0324801	2171.2	867.797	206.226	1126.26	1360.17	7793.57	6087.87	2786.3	1296.75	2670.92
LOC120102350	Chr4	known	430.679	LOC120102350	1.71701	0.000613408	0.00912862	184.052	242.058	96.1772	203.504	278.688	1040.52	600.006	993.994	404.092	263.702
LOC120102178	Chr4	known	30.1073	LOC120102178	-4.52512	0.000692664	0.00998983	72.8116	16.9271	154.901	20.6542	23.9173	1.58858	0	0	10.2735	0
LOC120102403	Chr4	known	138.053	LOC120102403	3.08876	0.00067069	0.00974929	15.1691	9.0278	60.5731	19.4392	40.5554	27.0059	441.956	255.725	12.5565	498.522
LOC100909928	Chr4	known	557.66	LOC100909928	5.46652	5.4542e-08	3.60468e-06	6.06763	27.6476	70.7457	16.4018	2.07976	1189.85	608.787	8.8948	594.723	3051.4
LOC102551409	Chr4	known	62.0381	LOC102551409	-3.19119	0.00415539	0.0402507	73.8229	130.903	101.726	248.458	4.15953	41.3031	5.85372	0	9.13202	5.02289
LOC120102426	Chr4	known	128.767	LOC120102426	-1.93427	0.000844564	0.0116937	145.623	73.9151	232.12	205.327	363.959	81.0176	38.0492	53.3688	23.9716	70.3204
LOC120102430	Chr4	known	36.8474	LOC120102430	-3.16859	0.00408466	0.0397102	210.345	40.6251	4.16151	22.4766	55.1137	3.17716	0	15.5659	5.70751	11.3015
Lnc056	Chr5	known	15.1852	Lnc056	-6.79063	0.000252651	0.00448429	1.01127	15.7987	5.08629	39.4859	90.4697	0	0	0	0	0
LOC120102825	Chr5	known	31.0827	LOC120102825	-4.59108	0.00482432	0.0451888	106.184	127.518	6.93585	58.3177	0	0	0	0	6.84902	5.02289
LOC108350947	Chr5	known	77.0304	LOC108350947	-2.0922	0.00499717	0.0464483	172.928	19.7483	98.4891	121.495	211.096	14.2972	38.0492	58.928	11.415	23.8587
LOC120103148	Chr5	known	42.348	LOC120103148	-5.37885	1.18435e-05	0.000368616	152.702	2.82119	46.7014	191.962	18.1979	1.58858	5.85372	0	1.1415	2.51144
LOC102553455	Chr5	known	55.0971	LOC102553455	4.27962	0.000275865	0.00477291	14.1578	2.25695	7.39824	2.4299	1.03988	298.653	196.1	2.2237	9.13202	17.5801
LOC108350998	Chr5	known	319.571	LOC108350998	2.55577	0.00273058	0.0290257	115.285	22.0053	79.5311	64.3924	183.539	1046.87	40.976	438.069	54.7921	1150.24
LOC108351136	Chr5	known	74.6696	LOC108351136	-2.80047	0.000353343	0.00582004	82.9243	145.009	167.385	108.738	150.783	9.53148	0	7.78295	33.1036	41.4388
LOC120102958	Chr5	known	2145.99	LOC120102958	4.88151	2.01937e-14	1.07435e-11	209.333	107.769	239.518	82.6167	64.9926	2662.46	11578.7	1561.04	1446.28	3507.23
LOC120103126	Chr5	known	593.414	LOC120103126	4.17115	7.45177e-06	0.000250523	120.341	31.5973	7.86063	147.009	5.71935	2298.68	1937.58	496.997	57.0751	831.288
LOC120103131	Chr5	known	31.9767	LOC120103131	-2.98347	0.00103816	0.0137054	22.248	21.441	98.4891	91.1213	51.4742	12.7086	0	3.33555	11.415	7.53433
LOC120102992	Chr5	known	523.307	LOC120102992	2.49609	0.0013913	0.0173656	151.691	65.4516	98.9515	414.906	57.1935	754.575	699.519	2609.51	167.801	213.473
LOC120103006	Chr5	known	156.372	LOC120103006	1.6492	0.00209294	0.0237293	62.6989	61.5019	64.2722	111.168	77.4712	320.893	371.711	190.126	62.7826	241.099
RGD1564482	Chr5	known	50.6154	RGD1564482	2.89567	0.000537089	0.00816997	28.3156	6.77085	3.69912	12.1495	9.87888	31.7716	32.1954	73.3821	59.3581	248.633
LOC102550246	Chr5	known	194.409	LOC102550246	4.01318	5.13804e-06	0.000184079	14.1578	20.8768	24.9691	46.7756	6.23929	42.8917	1317.09	240.16	164.376	66.5533
LOC103692512	Chr5	known	169.951	LOC103692512	7.53167	0.000429635	0.00681809	4.04509	2.25695	0	2.4299	0.519941	1.58858	643.909	0	0	1044.76
LOC108351065	Chr5	known	50.7788	LOC108351065	-2.48235	0.000179525	0.00338976	143.601	54.731	64.2722	125.747	42.6352	22.2401	11.7074	11.1185	9.13202	22.603
LOC102551503	Chr5	known	65.4419	LOC102551503	-2.30233	0.00403587	0.039416	60.6763	266.884	16.1837	68.0373	133.105	22.2401	11.7074	12.2303	44.5186	18.8358
LOC120103467	Chr6	known	37.2288	LOC120103467	-2.60989	0.000152668	0.00298615	39.4396	85.7641	39.7656	117.85	37.4358	9.53148	8.78058	11.1185	12.5565	10.0458
LOC120103482	Chr6	known	156.703	LOC120103482	3.2215	1.38012e-05	0.000417786	49.5524	27.0834	27.7434	5.46728	42.1152	31.7716	424.394	187.903	263.687	507.312
LOC120103491	Chr6	known	605.143	LOC120103491	2.14083	0.00403449	0.039416	175.961	349.827	41.6151	336.541	214.736	1208.91	535.615	172.337	317.338	2698.55
LOC102550954	Chr6	known	344.452	LOC102550954	-1.15307	0.00519735	0.0477887	479.343	369.011	329.684	481.121	713.879	154.092	339.516	140.093	205.47	232.309
LOC120093200	Chr6	known	48.9752	LOC120093200	-4.51815	6.33541e-05	0.00144506	80.9018	64.8873	38.8408	86.2615	198.617	12.7086	0	0	0	7.53433
LOC103692636	Chr6	known	167.012	LOC103692636	-1.62013	0.000582256	0.00873219	420.689	226.823	199.29	161.589	252.171	52.4231	90.7326	116.744	98.1692	51.4846
LOC108351250	Chr6	known	114.418	LOC108351250	-2.12579	0.000817274	0.0113899	233.604	352.084	66.5842	95.3737	181.459	63.5432	67.3177	26.6844	39.9526	17.5801
LOC120103547	Chr6	known	76.5819	LOC120103547	-2.11398	0.00160254	0.0193535	60.6763	125.261	99.8763	89.9064	247.492	6.35432	20.488	42.2503	43.3771	30.1373
LOC102549675	Chr6	known	1692.08	LOC102549675	3.6604	1.05933e-07	6.19328e-06	344.844	302.996	278.821	106.916	206.417	1696.6	8774.72	1501	348.158	3360.31
Ndufb1	Chr6	known	1575.55	Ndufb1	2.91975	1.30873e-12	3.92269e-10	609.797	440.105	301.016	246.635	242.292	3080.26	4243.94	1810.09	2251.04	2530.28
LOC120103610	Chr6	known	9439.73	LOC120103610	2.87513	7.06774e-07	3.30568e-05	4913.77	3267.5	1617.44	1100.14	425.312	13641.1	22902.7	12083.6	14105.5	20340.2
LOC120103616	Chr6	known	92.4156	LOC120103616	6.37827	4.21812e-05	0.00101775	0	2.25695	5.08629	2.4299	1.03988	0	8.78058	0	259.121	645.441
LOC108351299	Chr6	known	415.43	LOC108351299	1.95882	3.23085e-05	0.000821945	199.221	127.518	243.68	144.579	134.145	915.022	1062.45	514.786	246.565	566.331
LOC100912557	Chr6	known	458.936	LOC100912557	2.23702	0.000158929	0.00308311	178.995	106.077	62.4227	233.878	220.975	649.729	1835.14	286.857	394.96	620.327
LOC120093610	Chr7	known	367.809	LOC120093610	-2.17556	0.000286023	0.00493263	1558.37	507.25	222.872	484.158	238.653	71.4861	172.685	174.56	143.829	104.225
LOC108351471	Chr7	known	212.291	LOC108351471	-1.30028	0.00509671	0.0471579	484.4	339.107	200.677	222.944	263.61	82.6062	122.928	195.686	138.122	72.8319
LOC120093629	Chr7	known	42.034	LOC120093629	-2.44067	0.00070896	0.0101784	115.285	47.396	109.124	21.2616	62.3929	6.35432	11.7074	12.2303	18.264	16.3244
LOC102550355	Chr7	known	106.286	LOC102550355	-2.50198	0.00396274	0.0388264	280.122	248.829	49.9381	112.99	213.176	15.8858	5.85372	115.632	9.13202	11.3015
LOC120093822	Chr7	known	64.4412	LOC120093822	-2.50705	0.00166429	0.0199075	22.248	234.723	40.6903	155.514	94.1093	34.9488	23.4149	18.9014	14.8395	5.02289
LOC103692984	Chr7	known	81.0326	LOC103692984	2.86366	0.000586472	0.00876963	22.248	16.9271	3.69912	44.3457	10.9188	27.0059	160.977	118.968	355.007	50.2289
LOC102555203	Chr8	known	427.814	LOC102555203	-1.55223	0.00167825	0.0200071	545.076	383.682	876.229	649.999	732.597	92.1376	386.345	321.325	156.386	134.362
LOC102555063	Chr8	known	29.5262	LOC102555063	-3.91899	9.27358e-06	0.000301299	17.1916	66.58	61.0355	94.7662	38.4756	3.17716	0	4.4474	4.56601	5.02289
LOC108351689	Chr8	known	54.0016	LOC108351689	-3.6708	0.00180725	0.0212722	20.2254	402.866	29.593	44.3457	2.07976	4.76574	23.4149	2.2237	7.99052	2.51144
LOC120094369	Chr8	known	112.424	LOC120094369	-1.72193	0.000514157	0.00788312	127.42	120.183	293.155	98.4111	224.095	47.6574	43.9029	46.6977	66.2071	56.5075
LOC103693103	Chr8	known	269.789	LOC103693103	-1.65548	0.00549506	0.049898	161.804	472.831	309.339	741.728	363.439	103.258	64.3909	57.8162	124.424	298.862
LOC120094181	Chr8	known	653.83	LOC120094181	2.01712	0.00274598	0.0291749	587.549	153.473	29.1306	270.327	255.291	1423.37	1776.6	1042.92	425.78	573.865
LOC102554551	Chr8	known	12411.9	LOC102554551	2.25473	0.00136104	0.0170478	3854.97	3425.49	2854.33	3209.9	8156.31	28994.8	57035.7	5809.42	7350.13	3428.12
LOC102557516	Chr8	known	645.147	LOC102557516	3.0876	0.000324456	0.0054411	302.37	44.0105	159.525	8.50466	164.821	1810.98	2619.54	609.294	97.0277	635.395
Tincr	Chr9	known	905	Tincr	4.4552	1.13244e-05	0.000358089	43.4847	1.69271	224.259	122.71	2.07976	378.082	5081.03	982.875	866.4	1347.39
LOC102555783	Chr9	known	471.984	LOC102555783	2.4796	2.24742e-05	0.000611604	135.511	190.148	47.6262	267.289	76.9513	1431.31	951.229	323.548	423.497	872.727
LOC120094841	Chr9	known	40.843	LOC120094841	2.64083	0.00161663	0.0194699	9.10145	19.1841	6.01107	1.21495	20.7976	44.4802	84.8789	117.856	81.0467	23.8587
LOC120094660	Chr9	known	700.634	LOC120094660	3.57568	0.001126	0.0147189	398.441	114.54	26.8186	0	3.11965	1220.03	1922.95	618.188	1130.09	1572.16
LOC120094676	Chr9	known	37.067	LOC120094676	-4.37971	0.00146417	0.0181052	0	156.294	6.47346	125.14	66.0325	0	2.92686	8.8948	1.1415	3.76717
LOC120094683	Chr9	known	175.383	LOC120094683	-1.30193	0.00480138	0.0450919	285.179	229.08	252.003	173.738	304.165	63.5432	193.173	98.9546	92.4617	61.5304
LOC120094798	Chr9	known	54.666	LOC120094798	-2.47657	0.00207848	0.0236311	65.7327	153.473	97.1019	92.3363	54.5938	3.17716	20.488	2.2237	27.3961	30.1373
LOC120094731	Chr9	known	254.225	LOC120094731	-1.9163	5.39606e-05	0.00126469	251.807	428.821	262.175	389.999	678.523	85.7833	76.0983	180.12	69.6317	119.294
LOC120094734	Chr9	known	136.347	LOC120094734	-1.71997	0.000130479	0.00263697	272.032	252.214	135.018	238.13	150.263	81.0176	38.0492	53.3688	60.4996	82.8776
LOC120094852	Chr9	known	50.7338	LOC120094852	4.35258	0.000163148	0.00314488	7.07891	2.25695	6.93585	1.21495	6.23929	0	137.562	11.1185	78.7637	256.167
LOC120094738	Chr9	known	2415.98	LOC120094738	2.5207	3.46162e-09	3.45854e-07	893.965	887.546	478.111	834.064	491.864	3342.37	5364.93	1851.23	3551.21	6464.46
LOC120095042	Chr10	known	43.4292	LOC120095042	-2.26996	0.00544214	0.0495567	52.5862	58.1165	35.604	99.626	115.427	9.53148	0	11.1185	29.6791	22.603
LOC120095057	Chr10	known	83.4226	LOC120095057	-1.86306	0.00469793	0.0443552	53.5974	188.455	79.5311	130	203.297	34.9488	23.4149	22.237	17.1225	81.6219
LOC120095116	Chr10	known	13.5638	LOC120095116	-4.99452	0.00150806	0.0185294	3.03382	12.4132	6.01107	46.1681	64.4727	0	0	0	2.28301	1.25572
LOC120095139	Chr10	known	1578.6	LOC120095139	3.82114	4.58378e-08	3.21939e-06	276.077	348.135	38.3784	254.532	126.346	1294.69	2944.42	462.53	3223.6	6817.31
LOC102550168	Chr10	known	93.6	LOC102550168	6.92216	1.13886e-16	1.11546e-13	4.04509	1.12848	1.84956	1.21495	0	362.196	87.8058	80.0532	267.112	130.595
LOC103693406	Chr10	known	5674.91	LOC103693406	3.84444	2.21576e-08	1.70846e-06	1382.41	737.458	757.858	397.897	418.552	1091.35	10393.3	4750.93	8430	28389.4
LOC102548673	Chr10	known	352.472	LOC102548673	1.64012	0.00130066	0.0164172	99.1047	199.176	271.423	138.504	147.663	1124.71	269.271	359.127	536.506	379.228
LOC102546327	Chr10	known	80.7235	LOC102546327	-1.66569	0.00147958	0.0182639	102.139	95.3561	159.987	167.056	89.9498	27.0059	35.1223	54.4806	54.7921	21.3473
LOC108352161	Chr10	known	118.498	LOC108352161	4.0827	6.13186e-06	0.000212182	17.1916	32.7258	13.4093	1.21495	1.55982	447.98	298.54	34.4673	224.876	113.015
LOC100912002	Chr10	known	366.453	LOC100912002	1.98456	3.08968e-06	0.000117949	155.736	198.047	115.135	71.6821	199.137	629.078	380.492	634.866	469.158	811.196
LOC100912167	Chr10	known	162.222	LOC100912167	4.06088	0.000647268	0.00950622	1.01127	30.4688	2.31195	50.4205	7.27917	320.893	743.422	1.11185	18.264	447.037
LOC120095591	Chr11	known	2998.2	LOC120095591	1.73948	0.00134807	0.0169153	1688.83	971.617	1438.03	986.54	1824.99	2139.82	3960.04	1423.17	4649.34	10899.7
LOC102552813	Chr11	known	228.448	LOC102552813	-1.33784	0.00262224	0.0281554	461.14	187.891	412.914	389.392	186.659	166.801	99.5132	122.303	158.669	99.202
LOC102555219	Chr11	known	155	LOC102555219	-1.65227	0.00543064	0.0494732	316.528	243.186	63.3475	323.785	231.374	46.0688	29.2686	124.527	101.594	70.3204
LOC100909405	Chr11	known	250.929	LOC100909405	3.06454	0.00221619	0.0246925	33.372	100.999	22.1947	80.7943	30.6765	7.9429	14.6343	279.074	569.61	1369.99
LOC120095704	Chr11	known	23.9692	LOC120095704	-4.40901	0.00409503	0.0397928	37.4171	124.696	0.46239	46.1681	20.7976	0	0	8.8948	0	1.25572
LOC103690707	Chr11	known	30.8559	LOC103690707	2.79084	0.00265445	0.0283866	11.124	10.1563	7.39824	6.68223	3.63959	38.1259	93.6595	120.08	11.415	6.27861
LOC102555762	Chr11	known	68.5636	LOC102555762	4.70992	0.0020263	0.0232558	2.02254	18.0556	1.38717	0	3.63959	0	480.005	173.449	4.56601	2.51144
LOC103690858	Chr12	known	43.319	LOC103690858	2.93081	0.000994267	0.0132742	20.2254	10.1563	4.6239	9.71961	5.71935	108.023	158.05	46.6977	66.2071	3.76717
LOC120095873	Chr12	known	29.9178	LOC120095873	-3.68892	0.00126595	0.0161032	122.364	37.2397	18.0332	7.28971	92.5495	3.17716	5.85372	0	11.415	1.25572
Abhd11-as1	Chr12	known	83.9646	Abhd11-as1	4.36313	0.00166706	0.0199084	4.04509	1.12848	10.1726	3.64485	19.7578	467.043	204.88	128.975	0	0
LOC120095966	Chr12	known	287.002	LOC120095966	2.70829	3.45761e-05	0.000868728	37.4171	123.004	49.4758	83.2242	87.3501	657.672	494.639	93.3954	181.499	1062.34
LOC120095843	Chr12	known	108.169	LOC120095843	4.97421	9.04159e-06	0.000294211	22.248	4.5139	2.77434	2.4299	2.07976	3.17716	114.147	13.3422	712.298	204.683
LOC102547619	Chr12	known	60.0796	LOC102547619	-3.36228	1.96506e-05	0.000548078	182.029	81.8144	61.9603	81.4017	141.944	3.17716	2.92686	4.4474	28.5376	12.5572
LOC108352470	Chr12	known	87.6394	LOC108352470	4.09556	0.00136937	0.017132	9.10145	1.12848	3.23673	34.0186	1.03988	711.684	23.4149	5.55925	82.1882	5.02289
LOC108352516	Chr13	known	60.8232	LOC108352516	-2.52025	0.00128192	0.0162639	26.2931	119.618	79.5311	226.588	66.5524	22.2401	8.78058	18.9014	4.56601	35.1602
LOC108352518	Chr13	known	32.3727	LOC108352518	-3.50311	0.000785675	0.0110875	13.1465	81.8144	5.08629	42.5233	154.422	3.17716	8.78058	6.6711	6.84902	1.25572
LOC120096262	Chr13	known	276.583	LOC120096262	-1.76148	0.00406929	0.0396514	213.378	439.541	210.388	532.149	741.436	73.0747	99.5132	313.542	91.3202	51.4846
LOC102552277	Chr13	known	106.905	LOC102552277	-2.23798	0.000485978	0.00753249	293.269	45.139	131.781	123.925	287.007	38.1259	52.6835	22.237	54.7921	20.0915
LOC680254	Chr13	known	353.609	LOC680254	2.67305	0.00329055	0.0335375	60.6763	9.59204	265.412	7.89718	135.185	65.1318	1164.89	379.141	410.941	1037.23
Gas5	Chr13	known	325.066	Gas5	3.95127	8.58614e-08	5.23558e-06	61.6876	38.9324	34.6793	61.9625	0.519941	501.991	895.619	511.451	490.846	652.975
LOC120096303	Chr13	known	55.4061	LOC120096303	-2.97336	0.00324855	0.0332368	165.849	12.9775	24.5067	251.495	37.9557	6.35432	0	12.2303	25.1131	17.5801
LOC108352566	Chr13	known	21.9798	LOC108352566	-3.00396	0.00477359	0.0448903	13.1465	58.6807	50.8629	10.9346	62.3929	7.9429	0	1.11185	3.42451	11.3015
LOC102548648	Chr13	known	972.297	LOC102548648	1.70586	0.000290885	0.00498811	504.625	300.174	506.317	417.336	551.137	1328.05	3140.52	1365.35	631.251	978.207
LOC102550678	Chr14	known	578.249	LOC102550678	2.16544	0.00025964	0.0045778	280.122	234.159	186.343	326.822	27.0369	1525.04	758.056	737.156	527.374	1180.38
LOC102546534	Chr14	known	121.131	LOC102546534	6.31658	7.30464e-07	3.40153e-05	4.04509	1.12848	0.46239	8.50466	1.03988	0	128.782	124.527	14.8395	927.978
LOC102549742	Chr14	known	59.0033	LOC102549742	5.76251	4.14514e-05	0.00100356	2.02254	0	6.47346	0	2.07976	9.53148	20.488	51.1451	2.28301	496.01
LOC120096599	Chr14	known	47.8865	LOC120096599	4.04737	0.000255331	0.00452809	5.05636	0	16.1837	1.21495	4.67947	17.4744	120.001	124.527	11.415	178.312
LOC100911506	Chr14	known	150.233	LOC100911506	2.56471	0.00121369	0.0155781	91.0145	31.5973	40.2279	40.0934	15.0783	15.8858	131.709	249.054	252.272	635.395
LOC120096611	Chr14	known	158.397	LOC120096611	2.07314	0.000786411	0.0110905	60.6763	29.3404	133.631	37.6635	42.6352	527.409	187.319	239.048	228.301	97.9463
LOC120096651	Chr14	known	87.9503	LOC120096651	-2.61001	0.000852799	0.011762	170.905	248.265	93.8652	128.177	115.947	19.063	5.85372	2.2237	52.5091	42.6945
LOC102547700	Chr14	known	403.437	LOC102547700	2.45864	7.74706e-07	3.59183e-05	56.6313	126.389	135.018	69.8597	231.894	500.403	927.814	390.259	651.798	944.303
LOC108352794	Chr14	known	329.286	LOC108352794	-1.56309	0.000179127	0.00338544	318.551	371.833	560.879	765.419	443.51	117.555	178.538	254.614	131.273	150.687
LOC108352862	Chr14	known	112.05	LOC108352862	-1.67008	0.00540885	0.0493381	46.5185	252.778	198.828	148.224	206.417	19.063	55.6103	80.0532	50.2261	62.7861
LOC120096917	Chr15	known	474.217	LOC120096917	1.62592	0.00424567	0.0408948	487.433	142.188	126.695	227.803	177.82	1434.49	272.198	391.371	711.156	771.013
LOC120097104	Chr15	known	183.855	LOC120097104	2.44744	0.000522929	0.00798311	77.868	132.596	22.1947	24.9065	27.5569	217.635	351.223	60.0399	523.95	400.575
LOC120097105	Chr15	known	108.282	LOC120097105	-2.21086	0.00393261	0.0385845	74.8342	207.075	102.188	307.99	200.177	36.5373	0	33.3555	49.0846	71.5761
LOC102550180	Chr15	known	4882.77	LOC102550180	2.79119	9.12169e-07	4.13018e-05	1647.36	1883.42	1106.96	250.887	1274.9	2930.93	14362.1	6756.71	6805.64	11808.8
LOC102547734	Chr15	known	387.498	LOC102547734	1.56834	0.00261107	0.0280496	169.894	264.063	139.642	92.3363	310.925	376.493	638.055	246.831	571.893	1064.85
LOC120097019	Chr15	known	34.4584	LOC120097019	-3.20471	0.000668723	0.00973442	50.5636	8.46356	37.4536	75.9345	138.304	11.1201	5.85372	4.4474	1.1415	11.3015
LOC120097444	Chr16	known	64.028	LOC120097444	-3.11051	0.000169566	0.00322928	21.2367	168.707	43.4647	239.345	100.349	15.8858	17.5612	2.2237	11.415	20.0915
LOC120097376	Chr16	known	17.9871	LOC120097376	-4.96405	0.00260203	0.0279666	2.02254	121.311	48.551	1.21495	1.55982	1.58858	0	1.11185	0	2.51144
LOC102547442	Chr16	known	64.2393	LOC102547442	-2.96773	0.000688912	0.00996651	34.3833	144.445	100.801	149.439	139.344	12.7086	26.3417	0	27.3961	7.53433
LOC120097435	Chr16	known	172.999	LOC120097435	2.45776	0.000198766	0.00367655	84.9469	21.441	17.1084	60.1401	82.6706	332.013	626.348	202.357	97.0277	205.938
LOC102552468	Chr16	known	211.676	LOC102552468	-1.7865	0.000112497	0.00233566	408.554	357.727	258.939	317.71	296.886	36.5373	137.562	81.165	143.829	77.8548
LOC120097487	Chr16	known	44.3519	LOC120097487	-4.87841	9.78592e-05	0.00207425	19.2142	3.94966	20.8076	232.663	152.863	3.17716	0	0	4.56601	6.27861
LOC108348419	Chr16	known	128.087	LOC108348419	-3.24656	5.42094e-08	3.6039e-06	185.063	216.667	209.925	366.915	176.26	33.3602	52.6835	15.5659	6.84902	17.5801
LOC108348426	Chr16	known	62.6203	LOC108348426	-2.06775	0.00482445	0.0451888	201.243	76.7363	92.9404	71.0746	65.5126	17.4744	5.85372	62.2636	20.547	12.5572
LOC102548586	Chr16	known	599.147	LOC102548586	1.42667	0.00420244	0.0405588	365.069	318.794	172.472	315.887	450.789	583.009	1843.92	667.11	377.837	896.585
LOC102548949	Chr16	known	116.614	LOC102548949	4.6189	1.32269e-05	0.00040097	16.1804	3.38543	16.1837	4.85981	5.19941	527.409	11.7074	2.2237	136.98	442.014
LOC120097567	Chr16	known	365.014	LOC120097567	-1.3732	0.00509957	0.0471638	622.944	505.557	237.206	611.12	659.285	135.029	93.6595	172.337	248.848	364.159
LOC102556322	Chr17	known	38.2339	LOC102556322	-2.80121	0.00100333	0.0133533	14.1578	33.8543	45.3142	108.738	133.105	3.17716	5.85372	16.6777	11.415	10.0458
LOC102552096	Chr17	known	339.287	LOC102552096	-1.75662	0.00428289	0.0411542	307.427	706.99	244.142	431.308	929.654	147.738	64.3909	45.5858	205.47	310.163
LOC100909970	Chr17	known	1769.83	LOC100909970	4.9514	5.94916e-18	8.44027e-15	206.3	77.3005	133.168	66.8223	71.2319	3575.89	7363.98	2592.83	810.467	2800.26
LOC120097797	Chr17	known	53.0328	LOC120097797	-2.46503	0.00184001	0.0215387	19.2142	95.9204	141.029	125.14	67.0724	7.9429	23.4149	3.33555	29.6791	17.5801
LOC102548683	Chr17	known	46.9441	LOC102548683	-2.72825	0.00452731	0.043127	11.124	24.8265	21.7323	95.3737	254.251	9.53148	17.5612	4.4474	7.99052	22.603
LOC120097961	Chr17	known	801.9	LOC120097961	1.36943	0.00120388	0.0154803	385.295	372.961	472.563	296.448	709.2	1383.65	1545.38	1483.21	762.524	607.769
LOC102546433	Chr18	known	409.773	LOC102546433	3.12818	3.34218e-05	0.000843713	221.469	25.9549	127.157	39.4859	7.27917	452.745	1123.91	531.464	465.733	1102.52
LOC120098330	Chr18	known	38.8727	LOC120098330	5.47192	0.00114764	0.0148921	2.02254	2.25695	3.23673	0	1.03988	336.779	0	42.2503	1.1415	0
LOC102547190	Chr18	known	64.8315	LOC102547190	-2.19051	0.000837595	0.0116199	105.172	124.132	178.483	97.8036	27.5569	20.6515	11.7074	36.691	28.5376	17.5801
LOC120098228	Chr18	known	172.993	LOC120098228	-1.34323	0.00278841	0.0295518	359.002	257.857	196.053	120.888	307.805	85.7833	87.8058	72.2702	111.867	130.595
LOC120098269	Chr18	known	716.788	LOC120098269	2.16459	1.4751e-05	0.000442136	337.765	266.884	150.277	433.13	119.066	613.192	2060.51	1223.03	777.363	1186.66
LOC102556293	Chr18	known	117.425	LOC102556293	1.77834	0.00474428	0.0446739	72.8116	12.4132	68.4337	83.2242	28.5968	198.572	149.27	300.199	79.9052	180.824
LOC108348824	Chr18	known	83.6248	LOC108348824	-2.31246	0.000203442	0.00373873	171.916	152.344	129.007	80.7943	158.062	25.4173	70.2446	23.3488	12.5565	12.5572
LOC102548779	Chr18	known	69.2361	LOC102548779	-2.61686	0.00102102	0.0135294	123.375	211.025	73.52	41.9158	147.143	4.76574	5.85372	23.3488	51.3676	10.0458
LOC102552707	Chr18	known	299.267	LOC102552707	-1.48249	0.00248466	0.0269776	555.189	362.24	489.209	252.71	545.418	112.789	146.343	114.521	327.611	86.6448
Crnde	Chr19	known	541.469	Crnde	2.03544	6.48018e-05	0.00147492	427.768	169.271	80.9183	244.205	141.424	1221.62	459.517	717.143	901.787	1051.04
LOC120098563	Chr19	known	143.323	LOC120098563	-1.60908	0.00187964	0.0218941	245.739	210.461	177.095	140.327	307.285	95.3148	35.1223	31.1318	101.594	89.1562
LOC102553444	Chr19	known	285.205	LOC102553444	-1.35506	0.00451548	0.0430721	209.333	617.84	256.627	459.859	506.942	69.8975	172.685	193.462	200.904	164.5
LOC102557216	Chr19	known	48.9372	LOC102557216	-3.34958	0.00185087	0.0216537	56.6313	5.64238	47.6262	303.13	33.7962	3.17716	0	13.3422	15.981	10.0458
LOC120098583	Chr19	known	168.496	LOC120098583	2.16117	0.000896875	0.0122064	45.5073	67.1443	70.7457	47.3831	75.9114	279.59	693.665	252.39	68.4902	84.1334
LOC102549918	Chr19	known	345.007	LOC102549918	-1.90996	0.000727927	0.0104036	382.261	883.596	379.622	715.606	362.919	25.4173	210.734	137.869	171.225	180.824
LOC102547513	Chr19	known	103.954	LOC102547513	3.50467	0.00483891	0.0452844	7.07891	34.4185	4.16151	4.85981	33.2762	101.669	834.155	2.2237	11.415	6.27861
LOC120098832	Chr20	known	1865.3	LOC120098832	4.27039	9.60153e-09	8.23912e-07	164.837	168.707	292.693	148.224	144.024	1893.59	12524	1921.28	446.327	949.326
LOC102549726	Chr20	known	269.696	LOC102549726	2.55203	9.24304e-08	5.54088e-06	59.6651	89.1495	90.1661	124.533	29.1167	473.397	485.859	658.215	288.8	398.064
LOC120098978	Chr20	known	95.7294	LOC120098978	4.76113	2.64611e-05	0.000700398	18.2029	3.38543	4.6239	6.68223	1.55982	9.53148	561.957	4.4474	323.045	23.8587
LOC120098928	Chr20	known	61.4174	LOC120098928	-3.50433	0.00234781	0.0258286	8.09018	173.785	0.46239	182.243	200.177	1.58858	8.78058	21.1251	9.13202	8.79005
LOC102546480	Chr20	known	57.7032	LOC102546480	5.96747	0.000352967	0.00581834	0	0	8.32302	0	0.519941	0	228.295	2.2237	89.0372	248.633
LOC120098929	Chr20	known	31.4157	LOC120098929	-2.13417	0.00472241	0.0445271	50.5636	27.6476	57.7988	36.4485	83.7105	23.8287	5.85372	4.4474	12.5565	11.3015
LOC102551701	Chr20	known	380.688	LOC102551701	1.71968	0.000955013	0.0128225	125.398	231.337	118.372	285.514	125.826	625.901	556.103	309.094	272.819	1156.52
LOC102555751	Chr20	known	1213.21	LOC102555751	3.48994	3.64659e-05	0.000906579	237.649	178.863	137.792	171.308	266.21	92.1376	684.885	326.884	2566.1	7470.29
LOC120099297	ChrX	known	349.112	LOC120099297	2.05774	0.0048179	0.0451774	81.9131	138.238	270.961	134.252	50.4343	1749.03	289.759	134.534	197.48	444.526
LOC102549122	ChrX	known	201.755	LOC102549122	2.42089	0.00158452	0.0192357	69.7778	58.1165	49.0134	13.3645	127.386	88.9605	187.319	98.9546	340.168	984.486
LOC102551133	ChrX	known	900.103	LOC102551133	2.28336	1.24364e-09	1.44623e-07	343.833	436.156	239.518	354.158	160.662	1005.57	1677.09	1586.61	1665.45	1531.98
LOC120099247	ChrX	known	71.3558	LOC120099247	-3.7381	0.000406332	0.00650651	69.7778	93.6634	482.273	10.9346	7.27917	11.1201	8.78058	6.6711	20.547	2.51144
LOC100912991	ChrX	known	342.257	LOC100912991	1.9943	0.00414317	0.0401506	94.0483	126.389	310.726	59.5326	95.1492	104.846	1027.33	162.33	520.525	921.7
LOC102550394	ChrX	known	117.849	LOC102550394	-2.35658	8.66503e-05	0.00187781	121.353	225.131	55.4868	199.252	384.756	52.4231	35.1223	48.9214	29.6791	26.3702
LOC103694561	ChrY	known	18.7414	LOC103694561	-4.54081	0.0022965	0.0254012	7.07891	14.1059	38.3784	9.11213	109.708	3.17716	5.85372	0	0	0
MSTRG.393.1	Chr1	novel	49.6464	MSTRG.393.1	-4.921	0.000566928	0.00856266	70.7891	3.94966	5.08629	7.89718	393.075	9.53148	0	1.11185	0	5.02289
MSTRG.1259.3	Chr1	novel	1797.91	MSTRG.1259.3	2.98848	6.59094e-08	4.21207e-06	544.065	824.351	100.801	171.916	371.238	4918.24	3046.86	2382.69	3053.52	2565.44
MSTRG.4272.4	Chr1	novel	2075.42	MSTRG.4272.4	4.02183	1.41417e-16	1.30848e-13	235.626	282.119	325.06	148.224	212.136	1575.87	6641.04	3263.28	1966.81	6104.06
MSTRG.4468.16	Chr1	novel	621.885	MSTRG.4468.16	2.04863	0.00295634	0.0309463	274.055	509.506	89.2413	235.701	101.908	1194.61	1492.7	162.33	361.856	1796.94
MSTRG.4463.1	Chr1	novel	946.339	MSTRG.4463.1	3.44501	0.00057418	0.00864153	74.8342	369.576	1.84956	347.476	2.07976	1339.17	2130.75	988.434	1493.09	2716.13
MSTRG.5141.1	Chr1	novel	73.0327	MSTRG.5141.1	4.31054	0.000151278	0.00296441	1.01127	4.5139	26.8186	1.21495	1.03988	61.9546	272.198	2.2237	223.734	135.618
MSTRG.5764.2	Chr1	novel	10.7473	MSTRG.5764.2	7.58932	0.00351564	0.0353544	0	0	0	0	0	0	0	2.2237	52.5091	52.7403
MSTRG.6012.1	Chr1	novel	16.772	MSTRG.6012.1	-5.77591	0.00283545	0.0299267	0	37.8039	23.1195	3.64485	100.869	0	0	0	2.28301	0
MSTRG.6050.3	Chr1	novel	1941.58	MSTRG.6050.3	3.03338	1.64425e-09	1.81653e-07	545.076	495.965	293.155	629.345	150.263	1931.71	4568.83	1616.63	4651.62	4533.16
MSTRG.8315.1	Chr1	novel	68.6339	MSTRG.8315.1	-2.77967	0.002718	0.0289208	236.638	209.896	59.1859	40.0934	54.5938	0	5.85372	27.7962	29.6791	22.603
MSTRG.8904.2	Chr1	novel	446.956	MSTRG.8904.2	1.71595	0.00066282	0.00967453	127.42	179.992	253.39	234.486	247.492	751.398	494.639	263.508	479.431	1437.8
MSTRG.12814.1	Chr1	novel	35.4701	MSTRG.12814.1	6.36092	0.00157459	0.0191369	0	0	0	4.25233	0	0	0	90.0598	45.6601	214.728
MSTRG.13685.1	Chr1	novel	24.4689	MSTRG.13685.1	4.83642	0.0037367	0.0371072	4.04509	2.25695	0.92478	1.21495	0	0	117.074	0	114.15	5.02289
MSTRG.13747.1	Chr1	novel	21.8774	MSTRG.13747.1	-3.67103	0.000787465	0.011098	9.10145	53.6026	19.8828	97.8036	22.3575	4.76574	2.92686	0	4.56601	3.76717
MSTRG.14208.14	Chr1	novel	1477.15	MSTRG.14208.14	3.18636	8.26128e-06	0.000273419	536.986	529.819	179.407	184.673	31.7164	4449.61	3228.32	474.76	1754.49	3401.75
MSTRG.14733.1	Chr1	novel	1405.7	MSTRG.14733.1	1.71764	3.01174e-05	0.000775943	660.361	804.603	397.193	597.149	816.827	2803.84	3529.79	1320.88	1434.87	1691.46
MSTRG.15228.2	Chr1	novel	42.3848	MSTRG.15228.2	3.76916	0.00114941	0.0149059	22.248	2.25695	1.38717	0.607476	3.11965	1.58858	163.904	26.6844	89.0372	113.015
MSTRG.15618.1	Chr1	novel	40.0923	MSTRG.15618.1	-4.95627	1.10333e-06	4.89165e-05	53.5974	55.2953	9.71019	130	139.864	0	2.92686	2.2237	2.28301	5.02289
MSTRG.15626.1	Chr1	novel	29.3626	MSTRG.15626.1	-4.68783	4.96747e-05	0.0011772	92.0258	15.7987	55.4868	109.953	9.87888	3.17716	0	0	2.28301	5.02289
MSTRG.16219.1	Chr1	novel	420.984	MSTRG.16219.1	2.11321	0.00147432	0.0182095	113.263	54.1668	252.003	186.495	183.019	276.413	2010.75	408.049	252.272	473.407
MSTRG.17532.3	Chr1	novel	45.9767	MSTRG.17532.3	7.64911	1.8882e-06	7.68312e-05	0	1.69271	0.46239	0	0	0	289.759	66.711	5.70751	95.4349
MSTRG.17475.3	Chr1	novel	90.1975	MSTRG.17475.3	4.42458	3.27643e-05	0.00082908	30.3382	6.20661	0	2.4299	2.07976	379.671	46.8297	95.6191	278.527	60.2746
MSTRG.17722.2	Chr1	novel	16.7698	MSTRG.17722.2	-5.77482	0.00071059	0.0101901	3.03382	2.25695	61.0355	27.3364	71.7519	0	0	0	2.28301	0
MSTRG.18755.4	Chr1	novel	1743.06	MSTRG.18755.4	1.98576	1.47727e-08	1.20451e-06	907.111	955.254	677.864	439.205	534.499	2305.03	3450.77	3194.34	2132.33	2834.16
MSTRG.18642.4	Chr1	novel	427.523	MSTRG.18642.4	5.25847	4.59555e-06	0.000167176	52.5862	6.77085	3.69912	17.6168	28.5968	9.53148	755.13	2.2237	917.768	2481.31
MSTRG.19587.1	Chr1	novel	450.876	MSTRG.19587.1	1.44464	0.00191871	0.0222397	187.085	327.258	128.544	319.532	248.012	894.371	913.18	652.656	257.98	580.143
MSTRG.22056.1	Chr1	novel	6350.99	MSTRG.22056.1	2.10731	2.56592e-10	3.81856e-08	3251.24	2527.78	2061.34	1643.83	2479.08	10179.6	12840.1	6930.16	8751.9	12844.8
MSTRG.21888.1	Chr1	novel	18.2744	MSTRG.21888.1	5.76365	0.00214477	0.0241241	2.02254	0	0.92478	0	0.519941	0	0	2.2237	62.7826	114.271
MSTRG.22457.7	Chr1	novel	465.898	MSTRG.22457.7	1.43471	0.001035	0.0136722	181.018	498.786	239.056	156.729	181.979	514.7	743.422	639.314	593.581	910.398
MSTRG.22551.1	Chr1	novel	1908.42	MSTRG.22551.1	2.55299	7.65578e-07	3.55726e-05	770.59	674.264	353.266	558.27	421.672	1834.81	7788.37	1438.73	2255.61	2988.62
MSTRG.23088.1	Chr1	novel	17929.8	MSTRG.23088.1	3.43207	2.52762e-09	2.61117e-07	3111.69	4355.91	2336	3215.98	2183.23	29202.9	90492.6	12471.6	12764.3	19163.6
MSTRG.22971.1	Chr1	novel	67.9632	MSTRG.22971.1	9.08012	5.24466e-10	6.76434e-08	0	0	0	1.21495	0	479.751	5.85372	76.7176	57.0751	59.0189
MSTRG.23154.1	Chr1	novel	6336.75	MSTRG.23154.1	2.7882	4.79816e-10	6.35131e-08	1638.26	2533.99	1121.3	1488.92	1230.7	9930.21	15936.7	3947.07	9636.56	15903.7
MSTRG.23626.1	Chr1	novel	1182.06	MSTRG.23626.1	1.63719	0.0023792	0.0260585	455.073	784.29	1070.9	289.158	274.529	1351.88	3810.77	1495.44	1148.35	1140.2
MSTRG.24174.6	Chr1	novel	1626.86	MSTRG.24174.6	2.24867	0.000436875	0.00689187	1266.11	712.068	349.567	211.402	289.607	1731.55	4202.97	1057.37	1043.33	5404.63
MSTRG.24167.3	Chr1	novel	3501.27	MSTRG.24167.3	2.78801	1.91027e-07	1.03442e-05	1167.01	1610.9	962.696	393.644	293.767	6532.24	11116.2	3968.19	4270.36	4697.66
MSTRG.24934.7	Chr1	novel	775.186	MSTRG.24934.7	4.13889	5.13924e-09	4.73455e-07	147.646	118.49	64.7346	28.5514	57.1935	1172.37	4542.48	714.919	388.111	517.357
MSTRG.24992.5	Chr1	novel	437.698	MSTRG.24992.5	2.35298	1.87014e-05	0.000527131	158.77	224.567	106.35	181.028	45.7548	721.215	971.717	350.233	364.139	1253.21
MSTRG.27325.1	Chr1	novel	372.297	MSTRG.27325.1	5.81314	6.64672e-12	1.55438e-09	34.3833	16.9271	3.69912	3.64485	7.27917	68.3089	474.151	420.279	456.601	2237.7
MSTRG.27631.1	Chr1	novel	552.006	MSTRG.27631.1	2.66541	0.000709301	0.0101784	297.314	142.188	126.233	171.308	14.5583	822.884	2806.86	541.471	444.044	153.198
MSTRG.27739.15	Chr1	novel	2594.49	MSTRG.27739.15	2.47185	1.10116e-07	6.36787e-06	1032.51	470.01	726.877	618.41	1115.27	1329.64	4349.31	4338.44	6037.41	5927.01
MSTRG.27899.3	Chr1	novel	144.131	MSTRG.27899.3	3.42763	1.38419e-05	0.000418421	23.2593	39.4966	4.16151	3.03738	52.514	317.716	310.247	102.29	141.546	447.037
MSTRG.29253.1	Chr1	novel	38.1503	MSTRG.29253.1	-3.61942	0.00238724	0.0261197	12.1353	28.7761	9.71019	247.85	54.5938	0	5.85372	17.7896	2.28301	2.51144
MSTRG.29496.1	Chr1	novel	43.4387	MSTRG.29496.1	-3.77687	0.00256206	0.0276347	78.8793	7.33509	3.23673	100.841	214.736	1.58858	5.85372	0	19.4055	2.51144
MSTRG.35151.1	Chr1	novel	58.1307	MSTRG.35151.1	-3.27204	0.00337152	0.0341989	161.804	173.785	10.1726	121.495	60.8331	0	0	33.3555	14.8395	5.02289
MSTRG.36082.1	Chr1	novel	43.1538	MSTRG.36082.1	-3.37435	0.00103384	0.0136653	68.7665	258.985	51.3253	5.46728	9.35894	4.76574	5.85372	10.0066	5.70751	11.3015
MSTRG.36725.1	Chr1	novel	76.168	MSTRG.36725.1	7.52628	2.66386e-05	0.000704219	2.02254	0	0	1.21495	1.03988	1.58858	0	68.9347	0	686.88
MSTRG.38605.1	Chr1	novel	3500.16	MSTRG.38605.1	1.2614	0.00311059	0.0321342	1979.06	2535.68	1874.07	1587.33	2324.14	4160.49	10267.4	2711.8	3956.45	3605.18
MSTRG.38769.1	Chr1	novel	3308.42	MSTRG.38769.1	5.06115	5.04732e-13	1.67831e-10	325.63	170.964	132.706	274.579	58.7533	7247.1	18424.6	3003.11	1583.26	1863.49
MSTRG.38792.2	Chr1	novel	20576.3	MSTRG.38792.2	5.06204	3.21619e-07	1.62574e-05	1030.49	1349.09	1324.29	874.765	1401.76	2320.92	2359.05	754.946	52187.2	142160
MSTRG.39584.1	Chr1	novel	595.044	MSTRG.39584.1	1.52318	0.00279868	0.0296312	137.533	524.177	178.02	298.878	396.195	789.524	1214.65	403.601	640.383	1367.48
MSTRG.39734.1	Chr1	novel	23.0357	MSTRG.39734.1	5.86218	0.000169601	0.00322928	2.02254	1.12848	0.92478	0	0	0	40.976	80.0532	2.28301	102.969
MSTRG.43060.1	Chr1	novel	3962.81	MSTRG.43060.1	4.08251	1.18081e-18	2.09407e-15	512.715	342.492	499.844	711.961	141.944	5121.58	11590.4	7656.2	7388.95	5662.05
MSTRG.44773.2	Chr1	novel	94.6991	MSTRG.44773.2	7.2671	2.72303e-05	0.000713838	0	2.25695	0.46239	1.21495	2.07976	0	0	0	271.678	669.3
MSTRG.44847.6	Chr1	novel	2197.78	MSTRG.44847.6	1.31265	0.000272069	0.00472618	1728.26	1305.08	920.156	919.718	1435.56	1804.63	3702.48	3734.7	2668.83	3758.38
MSTRG.44847.13	Chr1	novel	723.984	MSTRG.44847.13	2.54541	7.69989e-06	0.000257644	166.86	195.79	278.821	174.953	241.773	2522.66	1510.26	400.266	1425.74	322.72
MSTRG.45906.5	Chr1	novel	2817.51	MSTRG.45906.5	5.03046	7.98894e-11	1.32822e-08	419.678	22.0053	252.003	68.6447	74.8715	5369.4	13788.4	995.106	3416.52	3768.42
MSTRG.45906.9	Chr1	novel	5577.33	MSTRG.45906.9	3.56838	1.62852e-05	0.00047844	2789.09	159.679	888.714	427.663	71.7519	9398.04	24661.7	3225.48	9320.37	4830.76
MSTRG.46252.1	Chr1	novel	97.4076	MSTRG.46252.1	4.1738	0.000194298	0.00361947	15.1691	1.12848	24.0443	2.4299	8.31906	41.3031	421.468	6.6711	10.2735	443.27
MSTRG.46297.1	Chr1	novel	37.65	MSTRG.46297.1	7.46512	8.08726e-05	0.00177428	2.02254	0	0	0	0.519941	0	49.7566	0	60.4996	263.702
MSTRG.47595.4	Chr1	novel	4865.91	MSTRG.47595.4	3.6174	2.96935e-10	4.26964e-08	799.917	698.526	602.957	817.055	747.155	4996.08	26113.4	3780.29	3449.62	6654.07
MSTRG.47509.2	Chr1	novel	2559.22	MSTRG.47509.2	3.52463	2.86167e-06	0.000110525	478.332	620.661	236.281	538.831	171.581	2619.57	16852.9	1733.37	1430.3	910.398
MSTRG.48323.1	Chr1	novel	753.738	MSTRG.48323.1	2.76431	0.00510925	0.0471938	28.3156	246.008	650.121	38.8784	3.11965	189.041	2546.37	1054.03	802.476	1979.02
MSTRG.48718.2	Chr1	novel	58.0988	MSTRG.48718.2	4.21276	7.31093e-05	0.00163428	5.05636	10.1563	12.0221	2.4299	0	12.7086	70.2446	25.5725	280.81	161.988
MSTRG.48831.1	Chr1	novel	65.5322	MSTRG.48831.1	-2.74093	0.00441505	0.0422087	38.4284	231.337	135.018	139.112	27.5569	1.58858	2.92686	37.8029	36.5281	5.02289
MSTRG.49694.1	Chr1	novel	20.7851	MSTRG.49694.1	6.57984	7.26497e-05	0.00162572	0	0	0.92478	0	1.03988	0	76.0983	4.4474	65.0656	60.2746
MSTRG.50032.1	Chr1	novel	3863.59	MSTRG.50032.1	5.03107	4.79894e-12	1.13583e-09	437.881	125.825	269.111	246.635	67.5923	4258.98	24764.2	3526.79	3223.6	1715.32
MSTRG.50177.2	Chr1	novel	555.27	MSTRG.50177.2	2.59471	0.000190454	0.00355532	188.097	54.731	107.275	159.159	278.688	608.426	2900.52	371.358	648.373	236.076
MSTRG.50190.8	Chr1	novel	776.826	MSTRG.50190.8	4.97495	9.65733e-15	5.40836e-12	34.3833	58.6807	44.8518	18.8317	82.1507	2093.75	3521.01	465.865	455.46	993.276
MSTRG.50527.3	Chr1	novel	704.862	MSTRG.50527.3	5.4352	1.43756e-13	5.8832e-11	44.496	27.6476	12.0221	50.4205	24.9572	2497.25	3143.45	534.8	147.254	566.331
MSTRG.50827.1	Chr1	novel	20.7354	MSTRG.50827.1	-4.47264	0.00304131	0.031649	42.4734	4.5139	13.8717	132.43	5.19941	6.35432	0	0	0	2.51144
MSTRG.52649.1	Chr1	novel	28.2397	MSTRG.52649.1	-3.91205	0.000654768	0.00959452	53.5974	60.9377	7.39824	140.934	1.55982	1.58858	5.85372	3.33555	3.42451	3.76717
MSTRG.52665.1	Chr1	novel	18.5651	MSTRG.52665.1	4.99912	0.00438353	0.0419828	0	2.25695	3.23673	0	0	6.35432	11.7074	0	124.424	37.6717
MSTRG.52681.6	Chr1	novel	2607.05	MSTRG.52681.6	2.37586	1.18747e-05	0.000368912	1554.33	963.153	784.676	564.345	345.761	1752.2	5218.59	1964.64	5457.52	7465.27
MSTRG.53244.2	Chr1	novel	10298.3	MSTRG.53244.2	1.4859	6.01065e-06	0.000209162	6411.47	6676.06	4752.91	4741.35	4512.05	14991.4	19463.6	10937.3	10647.9	19849.2
MSTRG.53030.1	Chr1	novel	539.829	MSTRG.53030.1	1.43205	0.00252788	0.027305	183.04	441.798	150.739	372.99	310.405	1118.36	869.277	312.43	760.241	879.005
MSTRG.53083.1	Chr1	novel	32.3026	MSTRG.53083.1	-3.0899	0.00411768	0.03994	55.62	31.5973	92.9404	29.7663	79.551	20.6515	0	0	9.13202	3.76717
MSTRG.53620.4	Chr1	novel	120.33	MSTRG.53620.4	4.02178	0.00500818	0.0465005	10.1127	4.5139	55.0244	0	0	482.928	0	131.198	116.433	403.087
MSTRG.55031.1	Chr1	novel	27.007	MSTRG.55031.1	-5.08364	0.00143516	0.0178085	60.6763	1.69271	0.46239	70.4672	129.465	0	0	0	2.28301	5.02289
MSTRG.55367.2	Chr1	novel	75.8622	MSTRG.55367.2	-3.23183	0.00189237	0.0220301	139.556	44.0105	55.0244	236.915	211.616	3.17716	0	53.3688	13.698	1.25572
MSTRG.56162.1	Chr1	novel	223.185	MSTRG.56162.1	-1.78567	0.00283784	0.0299267	153.713	301.303	301.016	584.392	389.956	15.8858	105.367	107.849	126.707	145.664
MSTRG.57135.1	Chr1	novel	14324.9	MSTRG.57135.1	2.66408	2.6903e-08	2.03807e-06	6325.51	6486.47	3116.05	1974.9	1618.58	20230.6	34850.1	18077.6	20456.9	30112.2
MSTRG.57453.1	Chr1	novel	5821.91	MSTRG.57453.1	2.43824	3.34094e-07	1.68082e-05	2222.78	2172.88	1191.12	1396.59	2084.44	8035.04	22630.5	7198.12	5647.01	5640.7
MSTRG.57507.1	Chr1	novel	13.472	MSTRG.57507.1	-6.61662	0.0023071	0.0254786	21.2367	96.4846	0	9.71961	7.27917	0	0	0	0	0
MSTRG.57632.1	Chr1	novel	294.117	MSTRG.57632.1	2.87892	0.00307518	0.0318922	175.961	114.54	5.54868	40.0934	16.1182	430.505	1425.38	11.1185	302.498	419.411
MSTRG.58535.1	Chr1	novel	39.397	MSTRG.58535.1	5.92844	8.68977e-05	0.00187934	2.02254	0.564238	2.77434	0	1.03988	3.17716	5.85372	0	82.1882	296.35
MSTRG.58746.1	Chr1	novel	264.936	MSTRG.58746.1	2.85441	0.000215221	0.0039247	60.6763	85.7641	30.9801	83.8316	60.3132	778.404	866.35	36.691	66.2071	580.143
MSTRG.59056.1	Chr1	novel	435.039	MSTRG.59056.1	2.038	5.52127e-05	0.00128836	187.085	81.8144	187.73	320.747	74.3516	616.369	995.132	902.822	541.072	443.27
MSTRG.59102.5	Chr1	novel	3085.19	MSTRG.59102.5	2.48628	8.19356e-07	3.75791e-05	765.533	1313.54	1051.01	925.185	615.61	4953.19	11871.3	2254.83	4587.7	2513.96
MSTRG.59805.1	Chr1	novel	910.416	MSTRG.59805.1	3.80827	2.72373e-05	0.000713838	99.1047	170.4	277.897	58.9251	0	1944.42	2798.08	1636.64	988.541	1130.15
MSTRG.59890.1	Chr1	novel	3243.85	MSTRG.59890.1	1.60196	1.9455e-05	0.000544049	1759.61	1931.39	1258.63	1325.51	1762.08	5426.59	6869.34	3854.78	2329.81	5920.73
MSTRG.59899.1	Chr1	novel	462.792	MSTRG.59899.1	2.76469	0.00160082	0.0193453	42.4734	130.339	5.54868	60.7476	354.08	773.638	1296.6	63.3754	866.4	1034.71
MSTRG.60365.8	Chr1	novel	283.22	MSTRG.60365.8	1.79691	0.001026	0.013587	147.646	108.898	112.823	151.261	112.307	387.614	561.957	686.011	490.846	72.8319
MSTRG.60704.1	Chr1	novel	1715.19	MSTRG.60704.1	1.79206	0.00144862	0.0179546	929.359	997.572	779.59	469.579	665.524	1277.22	7001.05	1623.3	947.447	2461.21
MSTRG.61398.3	Chr1	novel	2211.19	MSTRG.61398.3	4.27195	2.95527e-07	1.50818e-05	62.6989	722.788	134.556	38.271	129.465	687.855	9442.05	2188.12	1441.72	7264.35
MSTRG.61464.1	Chr1	novel	16.4929	MSTRG.61464.1	5.64302	0.000795392	0.0111654	1.01127	1.12848	0	1.21495	0	3.17716	0	130.086	5.70751	22.603
MSTRG.65958.3	Chr1	novel	2448.98	MSTRG.65958.3	3.3556	2.85851e-05	0.000744576	294.28	644.359	866.982	4.25233	369.158	3903.14	8692.77	2875.24	3240.73	3598.9
MSTRG.65958.6	Chr1	novel	1570.39	MSTRG.65958.6	3.36044	2.72689e-10	4.00213e-08	566.313	257.292	293.155	182.85	94.6293	2524.25	5212.74	1442.07	2060.41	3070.24
MSTRG.66358.3	Chr1	novel	636.339	MSTRG.66358.3	1.85403	0.00250496	0.027115	307.427	367.319	301.016	320.747	81.6307	1323.29	1849.77	210.14	441.761	1160.29
MSTRG.66847.1	Chr1	novel	425.2	MSTRG.66847.1	1.7803	0.00174515	0.0207126	306.416	160.243	164.149	235.093	93.0694	1361.41	737.568	474.76	165.518	553.773
MSTRG.67266.1	Chr1	novel	1111.77	MSTRG.67266.1	8.93601	1.94583e-26	8.28185e-23	4.04509	10.1563	5.08629	1.21495	2.07976	46.0688	2944.42	1982.43	1989.64	4132.58
MSTRG.68178.1	Chr1	novel	221.808	MSTRG.68178.1	-1.31338	0.00255436	0.0275656	307.427	200.304	457.304	421.588	196.018	93.7262	111.221	179.008	109.584	141.897
MSTRG.70958.1	Chr1	novel	715.011	MSTRG.70958.1	7.31567	0.000136847	0.00272937	18.2029	26.5192	0	0	0	292.299	5004.93	1685.56	79.9052	42.6945
MSTRG.71006.12	Chr1	novel	143.846	MSTRG.71006.12	3.4879	0.000185906	0.00349051	27.3044	56.988	5.54868	27.9439	0	384.436	441.956	115.632	131.273	247.377
MSTRG.71441.1	Chr1	novel	22.2368	MSTRG.71441.1	-3.65638	0.00145231	0.0179899	12.1353	67.1443	67.0466	34.0186	26.517	1.58858	0	8.8948	0	5.02289
MSTRG.71534.3	Chr1	novel	2077.37	MSTRG.71534.3	1.9974	0.00315379	0.0324859	2343.12	954.126	456.842	303.738	103.988	3936.5	3977.6	1859.01	2910.83	3927.9
MSTRG.72815.1	Chr1	novel	47.3055	MSTRG.72815.1	-3.19808	0.00301259	0.0314116	19.2142	9.59204	71.2081	75.327	252.171	0	2.92686	20.0133	12.5565	10.0458
MSTRG.73638.1	Chr1	novel	46.9677	MSTRG.73638.1	-2.99216	0.000420456	0.00668239	22.248	31.5973	154.438	139.719	70.192	3.17716	5.85372	13.3422	22.8301	6.27861
MSTRG.74557.1	Chr1	novel	140.498	MSTRG.74557.1	3.21495	1.52858e-09	1.72931e-07	16.1804	11.849	20.3452	46.1681	41.5953	252.584	295.613	145.652	277.385	297.606
MSTRG.75764.1	Chr1	novel	952.643	MSTRG.75764.1	2.41827	0.00198589	0.0228813	210.345	516.277	143.803	430.7	199.657	408.265	3881.01	567.043	126.707	3042.61
MSTRG.548.1	Chr1	novel	39.6515	MSTRG.548.1	-8.17384	4.17256e-08	2.95004e-06	99.1047	64.3231	6.01107	24.299	202.777	0	0	0	0	0
MSTRG.1516.1	Chr1	novel	30.2328	MSTRG.1516.1	-5.20761	0.00155326	0.0189644	76.8567	60.9377	156.288	0.607476	0	1.58858	0	0	2.28301	3.76717
MSTRG.2129.19	Chr1	novel	126.361	MSTRG.2129.19	2.35493	0.00400585	0.0391948	76.8567	21.441	73.52	26.7289	8.31906	233.521	263.417	42.2503	474.865	42.6945
MSTRG.2013.1	Chr1	novel	31.2233	MSTRG.2013.1	-7.82955	0.000413332	0.00660866	0	146.702	0	131.215	34.3161	0	0	0	0	0
MSTRG.5744.1	Chr1	novel	4107.03	MSTRG.5744.1	2.86244	7.11064e-08	4.47697e-06	1594.78	1825.31	653.357	511.494	380.597	5934.93	7188.36	3831.43	6736.01	12414.1
MSTRG.6743.2	Chr1	novel	695.425	MSTRG.6743.2	1.46483	0.000206824	0.00378779	372.148	501.043	377.773	412.476	186.139	1545.69	842.935	701.577	938.315	1076.15
MSTRG.6715.1	Chr1	novel	25.3497	MSTRG.6715.1	-4.0109	0.00252893	0.027305	147.646	3.38543	67.9714	4.85981	15.5982	0	0	4.4474	4.56601	5.02289
MSTRG.7282.1	Chr1	novel	31.3316	MSTRG.7282.1	-6.2008	0.0001468	0.00288995	2.02254	2.25695	6.01107	161.589	137.784	0	0	0	1.1415	2.51144
MSTRG.7643.3	Chr1	novel	542.532	MSTRG.7643.3	2.78742	0.000901344	0.0122565	307.427	238.672	110.049	7.28971	23.3973	419.385	1603.92	207.916	1183.74	1323.53
MSTRG.7493.1	Chr1	novel	13.8414	MSTRG.7493.1	5.32614	0.00082428	0.011465	2.02254	0	0.46239	0.607476	0.519941	6.35432	0	28.9081	97.0277	2.51144
MSTRG.8400.2	Chr1	novel	639.472	MSTRG.8400.2	2.58886	0.000430353	0.0068244	371.137	384.81	83.6926	57.7102	14.5583	760.93	1779.53	1045.14	1219.12	678.09
MSTRG.8691.8	Chr1	novel	4192.74	MSTRG.8691.8	3.06925	6.17538e-09	5.61616e-07	1602.87	1458.55	444.357	476.868	481.465	7115.25	14072.3	4332.88	5436.98	6505.89
MSTRG.13645.1	Chr1	novel	56.3393	MSTRG.13645.1	7.09214	1.99754e-06	8.06553e-05	3.03382	0	1.38717	0	0	4.76574	20.488	2.2237	323.045	208.45
MSTRG.13696.3	Chr1	novel	2366.77	MSTRG.13696.3	3.07847	2.01028e-11	3.96118e-09	681.598	674.264	505.855	412.476	231.374	6988.16	5332.74	2280.4	2463.36	4097.42
MSTRG.14387.1	Chr1	novel	29.6395	MSTRG.14387.1	-4.47516	0.000571301	0.00861038	6.06763	82.3787	158.137	35.2336	1.03988	3.17716	5.85372	2.2237	2.28301	0
MSTRG.15624.1	Chr1	novel	436.065	MSTRG.15624.1	-1.12222	0.0049434	0.0460598	333.72	735.202	448.518	735.653	735.197	389.202	216.588	191.238	273.961	301.373
MSTRG.15462.1	Chr1	novel	30.349	MSTRG.15462.1	5.08951	0.00136619	0.0171023	2.02254	2.82119	2.77434	0	1.03988	231.933	0	0	11.415	51.4846
MSTRG.15905.2	Chr1	novel	581.555	MSTRG.15905.2	1.68389	0.00365104	0.0364778	327.652	299.046	125.77	307.99	319.244	1065.94	1641.97	573.715	148.395	1005.83
MSTRG.17548.1	Chr1	novel	23.9589	MSTRG.17548.1	-4.46169	0.0049082	0.045812	20.2254	1.12848	127.157	78.9718	2.07976	3.17716	0	0	6.84902	0
MSTRG.17498.1	Chr1	novel	76.3463	MSTRG.17498.1	6.49296	2.58948e-05	0.000688834	3.03382	3.38543	0	0	2.07976	441.625	301.466	0	6.84902	5.02289
MSTRG.18137.1	Chr1	novel	69.0395	MSTRG.18137.1	3.09352	0.00152107	0.0186462	22.248	33.8543	11.0974	5.46728	0	77.8404	87.8058	165.666	36.5281	249.889
MSTRG.18304.1	Chr1	novel	55.9907	MSTRG.18304.1	3.52505	5.01556e-09	4.66097e-07	12.1353	10.7205	12.0221	3.64485	6.23929	100.081	158.05	57.8162	92.4617	106.736
MSTRG.18621.2	Chr1	novel	461.328	MSTRG.18621.2	2.26666	0.00520082	0.0477887	363.047	69.4012	211.775	86.869	62.3929	147.738	2546.37	213.475	232.867	679.345
MSTRG.18897.1	Chr1	novel	44.1105	MSTRG.18897.1	-4.47676	0.000436507	0.00689118	37.4171	254.471	38.3784	90.5139	2.07976	3.17716	0	0	12.5565	2.51144
MSTRG.19671.1	Chr1	novel	33.5554	MSTRG.19671.1	5.85144	3.62382e-05	0.000903027	0	0	0.92478	3.64485	1.03988	0	93.6595	120.08	106.16	10.0458
MSTRG.19897.3	Chr1	novel	33.2864	MSTRG.19897.3	9.21775	1.29304e-06	5.5703e-05	0	0	0	0	0	0	35.1223	3.33555	57.0751	237.331
MSTRG.19960.1	Chr1	novel	1416.4	MSTRG.19960.1	2.98799	2.49902e-06	9.7581e-05	220.457	307.509	602.032	181.028	274.009	1204.14	2458.56	591.504	1462.26	6862.52
MSTRG.21030.1	Chr1	novel	59.6024	MSTRG.21030.1	-4.52696	5.03194e-05	0.00118851	22.248	77.3005	29.1306	69.2522	374.358	0	0	8.8948	2.28301	12.5572
MSTRG.20983.1	Chr1	novel	665.404	MSTRG.20983.1	2.97475	3.8059e-06	0.000140858	247.762	98.1773	74.4448	280.654	50.4343	2476.6	1387.33	470.312	1167.76	400.575
MSTRG.21315.1	Chr1	novel	18.6639	MSTRG.21315.1	-4.26406	0.0019344	0.0223972	2.02254	60.9377	1.38717	56.4952	56.1536	3.17716	2.92686	0	2.28301	1.25572
MSTRG.22290.1	Chr1	novel	33842.5	MSTRG.22290.1	1.91183	2.66424e-08	2.03218e-06	19947.3	16554.2	13449.5	9595.08	11508.9	55474.8	70692.4	42202.5	37602.2	61398.5
MSTRG.22088.1	Chr1	novel	2107.61	MSTRG.22088.1	1.22766	0.000519694	0.00794513	1247.91	1281.95	1137.02	1512.61	1127.75	2292.32	2599.05	1771.18	3382.27	4724.03
MSTRG.22399.1	Chr1	novel	367.122	MSTRG.22399.1	2.41292	0.00182069	0.021407	140.567	106.641	39.3032	75.327	218.895	73.0747	313.174	195.686	618.694	1889.86
MSTRG.22443.2	Chr1	novel	1375.45	MSTRG.22443.2	1.94365	0.000345474	0.00573928	612.831	1195.62	319.049	321.355	389.436	1069.11	1759.04	1527.68	1902.88	4657.47
MSTRG.23635.2	Chr1	novel	90.6948	MSTRG.23635.2	3.52637	0.00308712	0.031971	26.2931	0	0.92478	15.1869	30.1566	3.17716	380.492	293.528	73.0562	84.1334
MSTRG.24004.9	Chr1	novel	6103.02	MSTRG.24004.9	3.56178	4.44103e-09	4.20042e-07	1301.51	1349.66	743.523	837.709	532.94	5008.79	5072.25	4189.45	9582.91	32411.4
MSTRG.24797.8	Chr1	novel	539.167	MSTRG.24797.8	3.10622	1.45317e-09	1.65374e-07	163.826	132.596	65.6594	40.7009	158.582	1334.41	1135.62	563.708	518.242	1278.32
MSTRG.26365.4	Chr1	novel	75.3024	MSTRG.26365.4	2.7724	0.00453812	0.0432106	49.5524	19.1841	1.38717	25.514	1.03988	303.419	158.05	37.8029	86.7542	70.3204
MSTRG.26370.1	Chr1	novel	1149.1	MSTRG.26370.1	1.9091	0.00378827	0.0374619	728.116	521.355	356.04	416.728	393.595	2837.2	3521.01	121.192	1102.69	1493.05
MSTRG.27017.1	Chr1	novel	28.9437	MSTRG.27017.1	-4.89213	1.7544e-05	0.000507275	20.2254	29.9046	142.416	54.0653	32.2363	0	5.85372	2.2237	0	2.51144
MSTRG.27298.2	Chr1	novel	45.6181	MSTRG.27298.2	5.50723	5.89386e-05	0.00136185	4.04509	1.12848	3.69912	0	1.03988	31.7716	263.417	6.6711	0	144.408
MSTRG.27396.2	Chr1	novel	675.03	MSTRG.27396.2	4.85056	2.95195e-10	4.26964e-08	18.2029	102.127	21.7323	80.1868	3.63959	2495.66	1925.87	361.351	854.985	886.54
MSTRG.27716.1	Chr1	novel	16.3773	MSTRG.27716.1	5.64463	0.000729032	0.0104113	0	1.12848	0.92478	0	1.03988	0	2.92686	4.4474	111.867	41.4388
MSTRG.27798.5	Chr1	novel	2532.6	MSTRG.27798.5	2.3486	5.34599e-08	3.6039e-06	727.105	1408.34	593.247	698.597	728.437	4862.64	5783.47	3363.35	1762.48	5398.35
MSTRG.28019.1	Chr1	novel	19120.2	MSTRG.28019.1	2.72986	6.81426e-11	1.18622e-08	8286.37	6683.96	4456.98	3179.53	2440.6	32624.7	39416	28397.8	23223.9	42492.4
MSTRG.28847.1	Chr1	novel	17.7541	MSTRG.28847.1	5.42436	0.00284497	0.0299721	0	1.12848	2.77434	0	0	3.17716	5.85372	0	111.867	52.7403
MSTRG.31006.1	Chr1	novel	67.0964	MSTRG.31006.1	-4.11075	8.76091e-05	0.0018922	171.916	224.567	147.04	41.3083	49.9143	0	5.85372	0	22.8301	7.53433
MSTRG.32688.1	Chr1	novel	976.672	MSTRG.32688.1	2.36476	0.000218919	0.00398871	427.768	224.567	290.843	34.0186	610.931	3061.19	1109.28	1193.01	1922.29	892.818
MSTRG.34412.2	Chr1	novel	32.914	MSTRG.34412.2	-6.7549	5.02158e-05	0.00118738	85.9582	8.46356	0.46239	54.6728	177.3	0	0	0	2.28301	0
MSTRG.34909.1	Chr1	novel	162.519	MSTRG.34909.1	3.68416	8.39723e-05	0.00182721	21.2367	23.1337	50.4005	2.4299	19.7578	17.4744	807.813	35.5792	244.282	403.087
MSTRG.34948.2	Chr1	novel	384.344	MSTRG.34948.2	2.90454	0.000197607	0.00366313	212.367	27.0834	110.974	88.084	14.5583	408.265	1899.53	425.838	150.678	506.056
MSTRG.36235.1	Chr1	novel	26.4401	MSTRG.36235.1	-3.14958	0.00264256	0.0282879	37.4171	10.7205	135.48	6.07476	48.3545	4.76574	2.92686	2.2237	11.415	5.02289
MSTRG.36301.1	Chr1	novel	339.739	MSTRG.36301.1	3.47713	0.0001026	0.00215968	28.3156	71.6582	129.469	27.9439	22.3575	47.6574	149.27	130.086	660.93	2129.7
MSTRG.37302.1	Chr1	novel	46.7683	MSTRG.37302.1	-4.00632	0.000674303	0.00979188	14.1578	152.344	33.2921	228.411	12.9985	0	0	4.4474	5.70751	16.3244
MSTRG.38739.1	Chr1	novel	65.0527	MSTRG.38739.1	-3.36925	0.000869097	0.011894	125.398	5.64238	50.4005	250.887	162.222	3.17716	0	23.3488	19.4055	10.0458
MSTRG.39178.4	Chr1	novel	538.118	MSTRG.39178.4	3.0771	6.20472e-08	4.01345e-06	73.8229	167.014	124.383	135.467	69.1522	297.064	898.546	645.985	640.383	2329.36
MSTRG.40312.1	Chr1	novel	376.179	MSTRG.40312.1	2.08163	0.00284788	0.029988	86.9694	82.3787	67.0466	225.981	256.851	93.7262	184.392	936.178	1130.09	698.181
MSTRG.44196.1	Chr1	novel	37.2859	MSTRG.44196.1	-5.63523	0.000277108	0.00479052	0	41.1893	137.33	17.0093	170.541	0	0	2.2237	4.56601	0
MSTRG.43055.1	Chr1	novel	390.334	MSTRG.43055.1	3.73777	3.71569e-05	0.000917327	150.68	56.988	9.71019	17.6168	37.9557	2673.58	465.371	157.883	155.244	178.312
MSTRG.43932.2	Chr1	novel	1450.9	MSTRG.43932.2	2.8093	4.11015e-05	0.000998495	692.722	480.73	373.149	153.691	111.267	2036.56	6456.65	2557.25	1147.21	499.777
MSTRG.44726.1	Chr1	novel	476.532	MSTRG.44726.1	2.57999	0.00114515	0.0148688	42.4734	353.213	155.363	71.0746	60.3132	1328.05	602.933	34.4673	1038.77	1078.67
MSTRG.44784.2	Chr1	novel	4627.78	MSTRG.44784.2	3.68317	6.22851e-14	2.8815e-11	1056.78	1134.12	298.242	396.074	458.068	8861.1	12371.8	4382.91	6779.38	10539.3
MSTRG.44962.1	Chr1	novel	40.3431	MSTRG.44962.1	3.81457	0.00419279	0.0405024	5.05636	0	20.3452	1.21495	0	3.17716	125.855	70.0465	106.16	71.5761
MSTRG.45194.2	Chr1	novel	1207.49	MSTRG.45194.2	4.44929	0.000223903	0.00406564	341.81	97.0489	0.92478	89.2989	0	498.814	6790.31	3076.49	566.185	614.048
MSTRG.45205.3	Chr1	novel	1910.24	MSTRG.45205.3	2.31924	1.58985e-07	8.81083e-06	909.134	600.913	668.616	263.644	746.115	3073.9	5148.34	2330.44	1776.18	3585.09
MSTRG.46318.2	Chr1	novel	3555.81	MSTRG.46318.2	6.72909	1.5477e-05	0.000456818	107.195	220.053	3.69912	1.21495	0	2827.67	26069.5	3169.88	1071.87	2087.01
MSTRG.46752.1	Chr1	novel	15.4749	MSTRG.46752.1	-6.81706	0.00106971	0.0140609	8.09018	86.3283	12.9469	47.3831	0	0	0	0	0	0
MSTRG.47034.1	Chr1	novel	8.5865	MSTRG.47034.1	-5.33978	0.00502529	0.0466187	21.2367	1.69271	44.3895	14.5794	1.03988	0	2.92686	0	0	0
MSTRG.47593.7	Chr1	novel	560.974	MSTRG.47593.7	2.3863	0.00381625	0.0376987	431.813	146.702	74.4448	6.07476	241.773	403.499	2546.37	591.504	504.544	663.021
MSTRG.48036.5	Chr1	novel	1036.23	MSTRG.48036.5	1.51245	0.00099299	0.0132654	770.59	417.536	827.216	463.504	210.576	951.559	2069.29	1186.34	1406.33	2059.38
MSTRG.48440.2	Chr1	novel	2215	MSTRG.48440.2	1.9649	0.00143789	0.017832	1625.11	1701.74	311.651	297.056	581.814	1421.78	4826.39	4402.93	1797.87	5183.62
MSTRG.50406.1	Chr1	novel	39.85	MSTRG.50406.1	8.30182	1.88754e-06	7.68312e-05	2.02254	0	0	0	0	0	58.5372	11.1185	159.81	167.011
MSTRG.50512.3	Chr1	novel	2466.29	MSTRG.50512.3	4.23165	9.8531e-10	1.17282e-07	461.14	188.455	391.644	105.701	99.8287	9313.84	9295.7	2085.83	1497.65	1223.07
MSTRG.50599.3	Chr1	novel	1824.51	MSTRG.50599.3	2.45443	0.00074501	0.0106051	372.148	620.097	775.891	476.261	569.855	2535.37	8040.08	3530.12	133.556	1191.68
MSTRG.52377.2	Chr1	novel	30.5613	MSTRG.52377.2	-5.07527	0.000108558	0.00226937	2.02254	101.563	128.082	24.299	40.5554	0	2.92686	0	1.1415	5.02289
MSTRG.52692.15	Chr1	novel	830.439	MSTRG.52692.15	2.79094	6.22784e-06	0.000215154	121.353	223.438	222.41	134.252	345.761	1744.26	3664.43	838.335	383.545	626.605
MSTRG.52773.12	Chr1	novel	389.41	MSTRG.52773.12	2.59765	0.00267273	0.028539	393.385	23.698	29.593	95.9811	10.3988	949.971	1208.79	376.917	183.782	621.582
MSTRG.52795.2	Chr1	novel	1479.12	MSTRG.52795.2	3.49309	5.50094e-09	5.04593e-07	461.14	95.9204	306.102	249.672	94.1093	1266.1	6430.31	2303.75	2005.62	1578.44
MSTRG.54225.1	Chr1	novel	927.544	MSTRG.54225.1	3.83776	7.24711e-11	1.22401e-08	65.7327	49.6529	285.757	138.504	66.0325	2818.14	968.79	1561.04	799.052	2522.75
MSTRG.54234.2	Chr1	novel	384.103	MSTRG.54234.2	2.54092	1.52902e-05	0.000452772	44.496	63.1946	124.383	195.607	135.185	743.455	424.394	190.126	650.656	1269.53
MSTRG.54658.1	Chr1	novel	643.607	MSTRG.54658.1	1.01197	0.00186356	0.0217545	291.246	481.295	522.501	343.831	493.944	1081.82	749.276	708.248	832.155	931.746
MSTRG.57127.2	Chr1	novel	256.673	MSTRG.57127.2	2.79013	0.00094691	0.0127459	97.0822	141.059	43.4647	3.03738	39.5155	810.176	860.496	201.245	299.074	71.5761
MSTRG.57209.1	Chr1	novel	1446.09	MSTRG.57209.1	5.17388	2.81747e-09	2.88263e-07	193.153	20.3126	129.932	44.9532	2.07976	5151.76	2976.62	412.496	1437.15	4092.4
MSTRG.57253.1	Chr1	novel	146.875	MSTRG.57253.1	2.43041	0.000370284	0.00604296	17.1916	37.8039	43.0023	69.8597	61.353	606.838	272.198	76.7176	75.3392	208.45
MSTRG.57603.1	Chr1	novel	22.2089	MSTRG.57603.1	4.9583	0.00205679	0.0234946	2.02254	0	2.77434	0	2.07976	3.17716	166.831	0	25.1131	20.0915
MSTRG.57672.3	Chr1	novel	1002.05	MSTRG.57672.3	2.71357	2.70351e-12	7.37607e-10	423.723	314.28	187.73	228.411	172.62	1688.66	2054.65	1280.85	1338.98	2330.62
MSTRG.58379.1	Chr1	novel	42.4992	MSTRG.58379.1	5.71089	1.18243e-06	5.19511e-05	2.02254	0	2.77434	0	3.11965	6.35432	149.27	15.5659	140.405	105.481
MSTRG.58625.1	Chr1	novel	10.7475	MSTRG.58625.1	7.58973	0.000652372	0.00956797	0	0	0	0	0	0	5.85372	3.33555	46.8016	51.4846
MSTRG.59264.1	Chr1	novel	56.1372	MSTRG.59264.1	2.10712	0.00452624	0.043127	16.1804	14.6702	19.8828	28.5514	26.517	230.344	26.3417	84.5006	23.9716	90.412
MSTRG.59367.2	Chr1	novel	1024.8	MSTRG.59367.2	2.76713	4.83867e-09	4.55627e-07	327.652	237.544	115.598	244.205	387.876	838.77	2282.95	1395.37	1414.32	3003.69
MSTRG.59300.2	Chr1	novel	24349.3	MSTRG.59300.2	2.48952	5.43607e-08	3.6039e-06	12840.1	10699.6	4320.11	4463.73	4481.89	35765.3	39972.1	25314.6	40347.5	65287.5
MSTRG.59807.10	Chr1	novel	1304.31	MSTRG.59807.10	2.88802	3.11643e-08	2.29683e-06	615.865	359.419	287.144	94.1587	196.538	1849.11	3485.89	1408.71	1709.97	3036.34
MSTRG.59868.1	Chr1	novel	45.6231	MSTRG.59868.1	6.31746	3.59634e-05	0.000898283	1.01127	2.25695	2.31195	0	0	0	330.735	2.2237	66.2071	51.4846
MSTRG.60295.2	Chr1	novel	2695.96	MSTRG.60295.2	4.5568	4.80504e-10	6.35131e-08	551.144	135.981	34.6793	270.327	107.628	4233.57	14245	3201.02	1695.13	2485.07
MSTRG.60528.1	Chr1	novel	39.2236	MSTRG.60528.1	4.55474	0.000283262	0.00488897	9.10145	2.82119	3.23673	0.607476	0.519941	3.17716	283.905	2.2237	37.6696	48.9731
MSTRG.61275.2	Chr1	novel	90.3358	MSTRG.61275.2	3.66052	0.00123794	0.0157941	23.2593	12.9775	4.16151	26.1215	0	1.58858	158.05	379.141	83.3297	214.728
MSTRG.64031.1	Chr1	novel	6009.65	MSTRG.64031.1	1.472	0.000649929	0.00953871	4763.09	2372.62	2708.68	2717.85	3360.9	10597.4	13440.1	3800.3	10919.6	5415.93
MSTRG.64051.1	Chr1	novel	693.01	MSTRG.64051.1	2.5896	9.55579e-05	0.0020356	481.366	133.724	198.365	33.4112	140.904	489.283	2637.1	859.46	815.033	1141.45
MSTRG.66028.1	Chr1	novel	149.596	MSTRG.66028.1	4.3882	0.00128058	0.0162601	65.7327	2.25695	0.92478	0	0	616.369	400.98	60.0399	31.9621	317.698
MSTRG.65945.5	Chr1	novel	847.464	MSTRG.65945.5	1.91739	0.000655084	0.00959452	508.67	371.833	210.85	136.075	545.938	789.524	2713.2	480.319	1146.07	1572.16
MSTRG.66032.4	Chr1	novel	607.271	MSTRG.66032.4	3.96273	0.000886826	0.0120995	239.672	123.568	0.92478	2.4299	0	1304.22	1513.19	493.661	1276.2	1118.85
MSTRG.66226.4	Chr1	novel	806.66	MSTRG.66226.4	4.56451	6.10493e-06	0.000211594	217.424	67.1443	0.92478	2.4299	40.0355	398.734	1519.04	512.563	1527.33	3780.98
MSTRG.66364.4	Chr1	novel	847.648	MSTRG.66364.4	3.4022	8.40152e-08	5.15253e-06	104.161	353.777	49.4758	61.355	163.261	1018.28	3029.3	599.287	969.136	2128.45
MSTRG.66355.6	Chr1	novel	1493.2	MSTRG.66355.6	2.42173	0.000203077	0.00373848	1014.31	761.721	399.968	70.4672	102.948	1839.58	2499.54	3267.73	2353.78	2621.95
MSTRG.66717.1	Chr1	novel	106.395	MSTRG.66717.1	6.11967	7.52354e-10	9.14905e-08	9.10145	1.12848	3.69912	1.21495	0.519941	12.7086	626.348	68.9347	138.122	202.171
MSTRG.66757.3	Chr1	novel	1695.6	MSTRG.66757.3	3.29392	2.18156e-05	0.000598661	410.577	273.091	257.551	388.177	239.173	1877.7	10697.7	1917.94	676.911	217.24
MSTRG.67179.1	Chr1	novel	67.2666	MSTRG.67179.1	7.08157	3.40203e-07	1.6995e-05	0	3.38543	1.38717	0	0	6.35432	46.8297	4.4474	351.583	258.679
MSTRG.68493.1	Chr1	novel	13.2071	MSTRG.68493.1	6.7172	0.0024175	0.0263694	0	0	0.46239	0.607476	0	0	117.074	0	11.415	2.51144
MSTRG.69717.51	Chr1	novel	375.188	MSTRG.69717.51	2.71237	5.16265e-06	0.000184649	87.9807	143.881	159.987	37.056	67.0724	182.687	1302.45	816.098	461.167	493.499
MSTRG.69913.1	Chr1	novel	122.327	MSTRG.69913.1	7.62405	4.35293e-08	3.06738e-06	0	2.82119	0	0.607476	2.5997	12.7086	313.174	195.686	0	695.67
MSTRG.70572.4	Chr1	novel	48418.6	MSTRG.70572.4	6.2776	1.16153e-15	8.82806e-13	1536.12	1544.88	717.63	1718.55	644.727	57695.6	346265	42680.6	9015.59	22366.9
MSTRG.70957.3	Chr1	novel	740.846	MSTRG.70957.3	2.22575	0.00189732	0.0220519	107.195	422.614	180.795	173.131	420.112	2251.02	2561	371.358	155.244	765.99
MSTRG.71302.4	Chr1	novel	389.048	MSTRG.71302.4	4.51415	3.93504e-10	5.50931e-08	31.3494	36.6754	8.78541	65.6074	20.7976	333.602	1305.38	434.733	115.292	1538.26
MSTRG.71497.1	Chr1	novel	13.828	MSTRG.71497.1	7.3701	0.00139988	0.0174215	0	0	0.46239	0	0	0	5.85372	0	23.9716	107.992
MSTRG.71892.2	Chr1	novel	16.2176	MSTRG.71892.2	8.17208	0.000132395	0.00265801	0	0	0	0	0	6.35432	105.367	0	47.9431	2.51144
MSTRG.72346.2	Chr1	novel	19.0647	MSTRG.72346.2	-7.11611	0.000309467	0.0052518	96.0709	58.1165	12.0221	0	24.4372	0	0	0	0	0
MSTRG.72389.1	Chr1	novel	52.2774	MSTRG.72389.1	3.13798	0.00011247	0.00233566	10.1127	3.94966	14.3341	20.6542	4.15953	36.5373	158.05	17.7896	140.405	116.782
MSTRG.74054.2	Chr1	novel	27.7301	MSTRG.74054.2	-4.75619	0.00133309	0.0167669	20.2254	31.5973	0	157.944	58.2334	0	0	2.2237	4.56601	2.51144
MSTRG.74219.6	Chr1	novel	304.959	MSTRG.74219.6	2.14673	0.00212992	0.0240289	221.469	142.188	110.511	80.7943	7.27917	182.687	755.13	517.01	498.837	533.682
MSTRG.74248.1	Chr1	novel	15.5566	MSTRG.74248.1	-6.82467	0.00524971	0.048134	0	22.0053	0	75.327	58.2334	0	0	0	0	0
MSTRG.75608.1	Chr1	novel	53.7123	MSTRG.75608.1	-6.07173	0.000578439	0.0086872	40.4509	0	12.9469	68.0373	408.154	0	0	0	0	7.53433
MSTRG.75635.1	Chr1	novel	62.5734	MSTRG.75635.1	4.5388	0.000229905	0.00415332	2.02254	3.38543	18.958	1.21495	0	9.53148	23.4149	17.7896	332.177	217.24
MSTRG.76651.9	Chr10	novel	3274.8	MSTRG.76651.9	3.46858	3.5234e-14	1.70413e-11	1029.48	590.757	458.229	279.439	356.68	4848.35	6927.87	3713.58	4870.79	9672.82
MSTRG.77292.1	Chr10	novel	84.5736	MSTRG.77292.1	6.26497	3.0927e-06	0.000117949	0	7.89933	2.77434	0	0	3.17716	93.6595	30.0199	389.252	318.953
MSTRG.77462.3	Chr10	novel	1903.86	MSTRG.77462.3	2.46321	1.66439e-05	0.000485203	1147.79	714.889	414.764	249.065	396.195	2368.57	7036.17	1368.69	1638.06	3704.38
MSTRG.77877.1	Chr10	novel	79.7421	MSTRG.77877.1	4.01271	0.000261387	0.00460479	10.1127	0	21.2699	3.64485	11.4387	15.8858	114.147	11.1185	381.262	228.541
MSTRG.80067.1	Chr10	novel	30.9917	MSTRG.80067.1	-3.51983	0.000263788	0.00463557	90.0033	94.2277	59.6483	36.4485	5.71935	6.35432	0	6.6711	4.56601	6.27861
MSTRG.78808.7	Chr10	novel	920.143	MSTRG.78808.7	2.036	6.46995e-05	0.00147416	617.887	260.678	330.147	217.476	377.997	2465.48	1770.75	462.53	941.74	1756.75
MSTRG.78920.2	Chr10	novel	1411.58	MSTRG.78920.2	1.18929	0.000316472	0.00532819	791.826	764.542	851.26	931.26	965.53	1505.97	1305.38	1756.72	2842.34	2400.94
MSTRG.78935.1	Chr10	novel	448.233	MSTRG.78935.1	3.10781	0.00121676	0.0155934	79.8905	11.2848	78.6063	225.373	70.712	12.7086	1200.01	800.532	84.4712	1918.74
MSTRG.79054.1	Chr10	novel	89.9917	MSTRG.79054.1	3.73731	3.23901e-05	0.000822546	8.09018	5.07814	5.08629	20.0467	24.4372	441.625	5.85372	133.422	74.1977	182.08
MSTRG.79387.2	Chr10	novel	140.982	MSTRG.79387.2	2.49091	0.000155854	0.0030373	32.3607	37.8039	94.3276	38.271	9.87888	438.448	160.977	156.771	110.726	330.255
MSTRG.79863.1	Chr10	novel	32.1534	MSTRG.79863.1	5.36491	0.000270086	0.00469584	4.04509	0	0.92478	1.82243	1.03988	58.7775	234.149	0	18.264	2.51144
MSTRG.79980.10	Chr10	novel	2978.66	MSTRG.79980.10	3.02623	2.45165e-06	9.59074e-05	1006.22	1280.25	559.03	305.56	105.548	4660.89	10762.1	2686.23	2598.06	5822.78
MSTRG.80851.1	Chr10	novel	56.0889	MSTRG.80851.1	-3.88901	0.00150527	0.0185166	134.499	1.69271	60.5731	4.25233	324.443	0	8.78058	6.6711	13.698	6.27861
MSTRG.82028.2	Chr10	novel	113.304	MSTRG.82028.2	3.31106	5.8923e-06	0.00020658	60.6763	20.3126	6.01107	8.50466	9.35894	319.305	275.125	116.744	220.31	96.6906
MSTRG.82045.1	Chr10	novel	91.865	MSTRG.82045.1	2.20343	0.00461894	0.043813	4.04509	41.1893	13.8717	66.8223	37.4358	262.116	190.246	35.5792	176.933	90.412
MSTRG.84714.2	Chr10	novel	421.509	MSTRG.84714.2	3.27073	0.00443293	0.0423037	241.694	25.9549	32.8297	46.1681	49.3944	0	2774.66	375.805	584.449	84.1334
MSTRG.84996.1	Chr10	novel	20.1882	MSTRG.84996.1	-4.9047	0.00485245	0.0453912	22.248	0	0.46239	114.813	58.2334	1.58858	0	1.11185	3.42451	0
MSTRG.86028.7	Chr10	novel	597.202	MSTRG.86028.7	1.88484	0.00119055	0.0153367	324.618	458.161	166.46	100.841	222.015	1385.24	1551.24	730.485	808.184	224.774
MSTRG.86606.1	Chr10	novel	720.794	MSTRG.86606.1	2.14664	0.00090219	0.0122602	258.886	661.286	121.609	214.439	71.7519	2276.44	1059.52	734.933	1422.31	386.762
MSTRG.86682.1	Chr10	novel	2848.87	MSTRG.86682.1	2.12909	3.36134e-07	1.68709e-05	1361.17	1200.13	912.758	662.756	1163.11	4503.62	8563.99	2797.41	2882.29	4441.49
MSTRG.86858.2	Chr10	novel	4229.33	MSTRG.86858.2	3.56675	3.56538e-09	3.52906e-07	1443.09	924.785	480.423	326.214	118.027	5267.73	11002.1	4238.37	7571.59	10921
MSTRG.87376.10	Chr10	novel	683.815	MSTRG.87376.10	1.6193	0.00026508	0.0046506	255.852	568.751	350.492	263.037	240.213	1177.14	1255.62	855.013	441.761	1430.27
MSTRG.88015.1	Chr10	novel	16.2819	MSTRG.88015.1	-6.30206	0.00207062	0.023606	3.03382	40.6251	3.69912	114.205	0	0	0	0	0	1.25572
MSTRG.88918.4	Chr10	novel	2874.09	MSTRG.88918.4	2.62785	1.0299e-06	4.61417e-05	1329.82	566.494	1001.07	569.205	535.539	4212.91	11125	1476.54	3833.17	4091.14
[truncated: 1,844 more rows]

## Sheet: Supplementary Table S3
Supplementary Table S3. List of Genes Targeted by Cis-Regulatory Elements of LncRNAs Following UV Exposure
[truncated: 9,088 more rows]

## Sheet: Supplementary Table S4
Supplementary Table S4. List of Genes with Significant Interactions Between LncRNAs and mRNAs
[truncated: 1,328 more rows]

[truncated: 2 more sheets: Supplementary Table S5, Supplementary Table S6]
